# Supplementary material for: Emergence and Evolution of Hominidae-Specific Coding and Noncoding Genomic Sequences
Source: Genome Biol Evol. 2016 Jun 11;8(7):2076–92. doi: 10.1093/gbe/evw132 (PMC4987104; doi:10.1093/gbe/evw132)
Supplement: Supplementary Data [file supp_evw132_suppl_data.zip]

Archive with 2 entries (2 files):
- Saber_supplementary_material.docx
- Saber_HS_HCNS_alignments.txt
