# Supplementary material for: Emergence and Evolution of Hominidae-Specific Coding and Noncoding Genomic Sequences
Source: Genome Biol Evol. 2016 Jun 11;8(7):2076–92. doi: 10.1093/gbe/evw132 (PMC4987104; doi:10.1093/gbe/evw132)
Supplement: Supplementary Data [file supp_evw132_suppl_data.zip › Saber_HS_HCNS_alignments.txt]

##unmapped sequences in gibbon and rhesus macaque are represented as hyphen (-)

>Human|22:33564970-33565072
CAGTGCAAGGCCAAATAGCACACTGATGATTGTCAAAGATAAGAATAAAATTGCTTGACCCACCACTGGACTATAAATGCCTAGGAAGCAACCCAGAGCATGT
>Chimpanzee|22:31846530-31846632:+
CAGTGCAAGGCCAAATAGCACACTGATGATTGTCAAAGATAAGAATAAAATTGCTTGACCCACCACTGGACTATAAATGCCTAGGAAGCAACCCAGAGCATGT
>Gorilla|22:17381596-17381698:+
CAGTGCAAGGCCAAATAGCACACTGATGATTGTCAAAGATAAGAATAAAATTGCTTGACCCACCACTGGACTATAAATGCCTAGGAAGCAACCCAGAGCATGT
>Orangutan|22:28294523-28294625:+
CAGTGCAAGGCCAAATAGCACACTGATGATTGTCAAAGATAAGAATAAAATTGCTTGACCCACCACTGGACTATAAATGCCTAGGAAGCAACCCAGAGCATGT
>Gibbon|
-
>Rhesus_Macaque|
-

#
>Human|22:32769571-32769703
TTTGAGTCTAATTTGTTTCTTCCATCTTAAAACTCTCTAACATGAATTAAAGGGCTAAAAAGATGTACTGATTAGACATTTTTGATTAAAGGTTTGGTAAACTAAACAGTACTTTCATCTAGCATTAGGAATA
>Chimpanzee|22:31042028-31042160:+
TTTGAGTCTAATTTGTTTCTTCCATCTTAAAACTCTCTAACATGAATTAAAGGGCTAAAAAGATGTACTGATTAGACATTTTTGATTAAAGGTTTGGTAAACTAAACAGTACTTTCATCTAGCATTAGGAATA
>Gorilla|22:16569759-16569891:+
TTTGAGTCTAATTTGTTTCTTCCATCTTAAAACTCTCTAACATGAATTAAAGGGCTAAAAAGATGTACTGATTAGACATTTTTGATTAAAGGTTTGGTAAACTAAACAGTACTTTCATCTAGCATTAGGAATA
>Orangutan|22:27458445-27458577:+
TTTGAGTCTAATTTGTTTCTTCCATCTTAAAACTCTCTAACATGAATTAAAGGGCTAAAAAGATGTACTGATTAGACATTTTTGATTAAAGGTTTGGTAAACTAAACAGTACTTTCATCTAGCATTAGGAATA
>Gibbon|
-
>Rhesus_Macaque|
-

#
>22:32673863-32673973
TTTCAAAGGTCTAAATCTCAAAGAAAGTCTATCTTAAAATTGAATTAGGCAACTCATAAAAACTTCCATGACATTCATATCACATCTTCAGAGCTGTGGCCCACAGCTGGT
>Chimpanzee|22:30952640-30952750:+
TTTCAAAGGTCTAAATCTCAAAGAAAGTCTATCTTAAAATTGAATTAGGCAACTCATAAAAACTTCCATGACATTCATATCACATCTTCAGAGCTGTGGCCCACAGCTGGT
>Gorilla|22:16476885-16476995:+
TTTCAAAGGTCTAAATCTCAAAGAAAGTCTATCTTAAAATTGAATTAGGCAACTCATAAAAACTTCCATGACATTCATATCACATCTTCAGAGCTGTGGCCCACAGCTGGT
>Orangutan|22:27284319-27284429:+
TTTCAAAGGTCTAAATCTCAAAGAAAGTCTATCTTAAAATTGAATTAGGCAACTCATAAAAACTTCCATGACATTCATATCACATCTTCAGAGCTGTGGCCCACAGCTGGT
>Gibbon|GL397297.1:13286336-13286225:-
TTTCAAAGGTCTAAATCTCAAAGAAAGTCTGTCTTAAAATCGAATTAGGCAACTCGTAAAAAATTCCATGACATTCATATCACATCTTCAGAGCTGTGGCCCACAGCTGGT
>Rhesus_Macaque|
-

#
>22:32380789-32380891
AATGGACTCGGCTCAAGAGCGATTTAGGAGGAAACTCAGAAGCCCACTGCATTTCCTTT-GTCTTTCTCCCCAACTACACTGGGAACACCTTGAAGTCGAAAGA
>Chimpanzee|22:30672664-30672766:+
AATGGACTCGGCTCAAGAGCGATTTAGGAGGAAACTCAGAAGCCCACTGCATTTCCTTT-GTCTTTCTCCCCAACTACACTGGGAACACCTTGAAGTCGAAAGA
>Gorilla|22:16150260-16150362:+
AATGGACTCGGCTCAAGAGCGATTTAGGAGGAAACTCAGAAGCCCACTGCATTTCCTTT-GTCTTTCTCCCCAACTACACTGGGAACACCTTGAAGTCGAAAGA
>Orangutan|22:26960350-26960452:+
AATGGACTCGGCTCAAGAGCGATTTAGGAGGAAACTCAGAAGCCCACTGCATTTCCTTT-GTCTTTCTCCCCAACTACACTGGGAACACCTTGAAGTCGAAAGA
>Gibbon|GL397272.1:4310552-4310655:+
AATGGACTCGGCTCAAGAGTGATTTAGGGGGAAACTCAGAAGCCCAATGCATTTCCTTTCGTCTTTCTCCCCAACTACACTGG-AACATCTTGAAGTCGAAAGA
>Rhesus_Macaque|chr10:75879845-75879949:+
AAGGGACTCGGCTCAAGAGTGATTTGGGGGGAAACTCAGAAGTCCACTGCATTTCCTTTCATCTTTCTCCGCAACTACACTGGGAACACCTTGAAGTCGAAAGA

#
>Human|22:30930205-30930306
CACAGGCTCCTTGATTCCCTGGGCATGCCCCTTGGTGGGCCTTGGGGCCCTTTTCCTGTTGTTCCAGAAAAGTCATTGAGACAGCAGACCCTCAGAATCTGT
>Chimpanzee|22:29208490-29208591:+
CACAGGCTCCTTGATTCCCTGGGCATGCCCCTTGGTGGGCCTTGGGGCCCTTTTCCTGTTGTTCCAGAAAAGTCATTGAGACAGCAGACCCTCAGAATCTGT
>Gorilla|22:14634554-14634655:+
CACAGGCTCCTTGATTCCCTGGGCATGCCCCTTGGTGGGCCTTGGGGCCCTTTTCCTGTTGTTCCAGAAAAGTCATTGAGACAGCAGACCCTCAGAATCTGT
>Orangutan|22:25481360-25481461:+
CACAGGCTCCTTGATTCCCTGGGCATGCCCCTTGGTGGGCCTTGGGGCCCTTTTCCTGTTGTTCCAGAAAAGTCATTGAGACAGCAGACCCTCAGAATCTGT
>Gibbon|
-
>Rhesus_Macaque|
-

#
>Human|22:29649705-29649810
CTCACTGATCGGAGTAATTAGGGTGAGGCTAATGTGGTGATTTAAAGCAAAAAGAATGTGAAGTAAATAAGCATATAGGTGGCCAAGAGATATAGTCATGCAGGTG
>Chimpanzee|22:27953149-27953254:+
CTCACTGATCGGAGTAATTAGGGTGAGGCTAATGTGGTGATTTAAAGCAAAAAGAATGTGAAGTAAATAAGCATATAGGTGGCCAAGAGATATAGTCATGCAGGTG
>Gorilla|22:13331235-13331340:+
CTCACTGATCGGAGTAATTAGGGTGAGGCTAATGTGGTGATTTAAAGCAAAAAGAATGTGAAGTAAATAAGCATATAGGTGGCCAAGAGATATAGTCATGCAGGTG
>Orangutan|22:24157510-24157615:+
CTCACTGATCGGAGTAATTAGGGTGAGGCTAATGTGGTGATTTAAAGCAAAAAGAATGTGAAGTAAATAAGCATATAGGTGGCCAAGAGATATAGTCATGCAGGTG
>Gibbon|
-
>Rhesus_Macaque|
-

#
>Human|22:25108493-25108596
TGGGTGGGGGAGACTCCATTCTTGGCCGCTTCCTGGGCCACTGTCCAGGCAAATGCCAGGCCTCGCCCCCAGATGCCCAGGGCTCCCTTGTAGCCCCTAATGCT
>Chimpanzee|22:23240254-23240357:+
TGGGTGGGGGAGACTCCATTCTTGGCCGCTTCCTGGGCCACTGTCCAGGCAAATGCCAGGCCTCGCCCCCAGATGCCCAGGGCTCCCTTGTAGCCCCTAATGCT
>Gorilla|22:8680786-8680889:+
TGGGTGGGGGAGACTCCATTCTTGGCCGCTTCCTGGGCCACTGTCCAGGCAAATGCCAGGCCTCGCCCCCAGATGCCCAGGGCTCCCTTGTAGCCCCTAATGCT
>Orangutan|22:19683768-19683871:+
TGGGTGGGGGAGACTCCATTCTTGGCCGCTTCCTGGGCCACTGTCCAGGCAAATGCCAGGCCTCGCCCCCAGATGCCCAGGGCTCCCTTGTAGCCCCTAATGCT
>Gibbon|
-
>Rhesus_Macaque|
-

#
>22:37826086-37826204
TTAAGACCGAGACAAACGTAAGCAATAACATGTCCATTCCCACAGTCACTGCCCCAGACCAGGCTTGCCGTCACCTGGATACCTGCAACAAACTCCCTCACCACCCATCTGTTTAAACC
>Chimpanzee|22:36066997-36067115:+
TTAAGACCGAGACAAACGTAAGCAATAACATGTCCATTCCCACAGTCACTGCCCCAGACCAGGCTTGCCGTCACCTGGATACCTGCAACAAACTCCCTCACCACCCATCTGTTTAAACC
>Gorilla|22:21750422-21750540:+
TTAAGACCGAGACAAACGTAAGCAATAACATGTCCATTCCCACAGTCACTGCCCCAGACCAGGCTTGCCGTCACCTGGATACCTGCAACAAACTCCCTCACCACCCATCTGTTTAAACC
>Orangutan|22:32594232-32594350:+
TTAAGACCGAGACAAACGTAAGCAATAACATGTCCATTCCCACAGTCACTGCCCCAGACCAGGCTTGCCGTCACCTGGATACCTGCAACAAACTCCCTCACCACCCATCTGTTTAAACC
>Gibbon|
-
>Rhesus_Macaque|chr10:81331069-81331188:+
TTAAGACTGAGACAAACATGAGCGGTAACATGTCCATTCCCACAATCACTGTCCCAGGCCAGCCTTGCCGTCACCTGGATACTTGCAACAAACTCCCTCATCACCCATCTGTTTAAACC

#
>Human|22:36540271-36540408
CTCAGTGCCTCCCTCTTCTCACCCTACTCCCAGCCTTGGTGCCCGAGCCTTCCTGCTGCTCCTCCAACCCAGGCCCACCCCTGCCCCATCCTGACCCCTGGCTCTGCCCCTGAAACGTCTCTCTGGGTCTTTGGATGG
>Chimpanzee|22:34828482-34828619:+
CTCAGTGCCTCCCTCTTCTCACCCTACTCCCAGCCTTGGTGCCCGAGCCTTCCTGCTGCTCCTCCAACCCAGGCCCACCCCTGCCCCATCCTGACCCCTGGCTCTGCCCCTGAAACGTCTCTCTGGGTCTTTGGATGG
>Gorilla|22:20417876-20418013:+
CTCAGTGCCTCCCTCTTCTCACCCTACTCCCAGCCTTGGTGCCCGAGCCTTCCTGCTGCTCCTCCAACCCAGGCCCACCCCTGCCCCATCCTGACCCCTGGCTCTGCCCCTGAAACGTCTCTCTGGGTCTTTGGATGG
>Orangutan|22:31276471-31276608:+
CTCAGTGCCTCCCTCTTCTCACCCTACTCCCAGCCTTGGTGCCCGAGCCTTCCTGCTGCTCCTCCAACCCAGGCCCACCCCTGCCCCATCCTGACCCCTGGCTCTGCCCCTGAAACGTCTCTCTGGGTCTTTGGATGG
>Gibbon|
-
>Rhesus_Macaque|
-

#
>1:222668741-222668851
TGGCATCTTCTTCAAGAATTACATCGTGTTTCATGATAAAGAAGCTCTAATTTTGCATTTGTTCAAGTATTGATGAGATTTAGCCAATATGACACCCATCTTGGATAAAAT
>Chimpanzee|10:38988367-38988477:-
TGGCATCTTCTTCAAGAATTACATCGTGTTTCATGATAAAGAAGCTCTAATTTTGCATTTGTTCAAGTATTGATGAGATTTAGCCAATATGACACCCATCTTGGATAAAAT
>Gorilla|4:129033303-129033413:+
TGGCATCTTCTTCAAGAATTACATCGTGTTTCATGATAAAGAAGCTCTAATTTTGCATTTGTTCAAGTATTGATGAGATTTAGCCAATATGACACCCATCTTGGATAAAAT
>Orangutan|7:54571888-54571998:+
TGGCATCTTCTTCAAGAATTACATCGTGTTTCATGATAAAGAAGCTCTAATTTTGCATTTGTTCAAGTATTGATGAGATTTAGCCAATATGACACCCATCTTGGATAAAAT
>Gibbon|GL397372.1:5414717-5414828:+
TGGCATCTTCTTAAAGAATGACATCGTGTTTCATGATAAAGAAGCTCTAATTTTGCGTTTGTTCAAGTATTGATTAGATTTAGCCAATATGACATCAATCTTGGATAAGGT
>Rhesus_Macaque|chr3:70536430-70536322:-
TGGCATCTTCTTCAAGAATGACATAGTTTTTCATGATAAAG---CTCTAATTTTGCATTTGTTCAAGTATTGATTAGAATTACCCAATATGACACCAATCTTGGATAAAGT

#
>Human|1:224182521-224182659
TCAACATCATATGATCTGTACCAGGGTATAGGCAGGTGCTATGATCCCCACTTTTCATCCTCAACTCTAAGTTGAGTCATACATCAACCTCTAGTAAAAAGTGGCATGCTCTCAGTCAAAGGGGTAAGCCCAAACCACG
>Chimpanzee|10:38956030-38956168:-
TCAACATCATATGATCTGTACCAGGGTATAGGCAGGTGCTATGATCCCCACTTTTCATCCTCAACTCTAAGTTGAGTCATACATCAACCTCTAGTAAAAAGTGGCATGCTCTCAGTCAAAGGGGTAAGCCCAAACCACG
>Gorilla|7:46789224-46789362:-
TCAACATCATATGATCTGTACCAGGGTATAGGCAGGTGCTATGATCCCCACTTTTCATCCTCAACTCTAAGTTGAGTCATACATCAACCTCTAGTAAAAAGTGGCATGCTCTCAGTCAAAGGGGTAAGCCCAAACCACG
>Orangutan|4_random:17715677-17715815:+
TCAACATCATATGATCTGTACCAGGGTATAGGCAGGTGCTATGATCCCCACTTTTCATCCTCAACTCTAAGTTGAGTCATACATCAACCTCTAGTAAAAAGTGGCATGCTCTCAGTCAAAGGGGTAAGCCCAAACCACG
>Gibbon|
-
>Rhesus_Macaque|
-

#
>1:225191376-225191495
AGAATAAACTAATGAAGGAGGAGGAATTATCACATAGATGTAT---------------------ATTTTTTATACTTATATAGAGAATGTTTATGTTTCAAAAGGATTAAATTCACCTTAAGTAGGAGACATTTCACAGAG
>Chimpanzee|1:204172971-204173090:+
AGAATAAACTAATGAAGGAGGAGGAATTATCACATAGATGTAT---------------------ATTTTTTATACTTATATAGAGAATGTTTATGTTTCAAAAGGATTAAATTCACCTTAAGTAGGAGACATTTCACAGAG
>Gorilla|1:205444459-205444578:+
AGAATAAACTAATGAAGGAGGAGGAATTATCACATAGATGTAT---------------------ATTTTTTATACTTATATAGAGAATGTTTATGTTTCAAAAGGATTAAATTCACCTTAAGTAGGAGACATTTCACAGAG
>Orangutan|1:24734265-24734384:-
AGAATAAACTAATGAAGGAGGAGGAATTATCACATAGATGTAT---------------------ATTTTTTATACTTATATAGAGAATGTTTATGTTTCAAAAGGATTAAATTCACCTTAAGTAGGAGACATTTCACAGAG
>Gibbon|
-
>Rhesus_Macaque|chr1:145453764-145453623:-
AGAATAAATTAATGAAGGAAGAGGAATTATTACATAGATGTATTTTTTATACCTGTATTGTTTTATTTTTTATACCTATTTTGAGAATGTTTATGTTTCAAAAGGATTAAATTCACCTTAAGTGGGAGACGTTTCACAGAG

#
>1:225331465-225331590
TTTTTCATTGATAGTGCTCAAATGTGTTTATTTTGAGAATTGAGTTAGCACTAACTGGGATATAAAATAGAGTCAAGAATTCATACCACAAAGCTACAAATAGTTCATAAATGTAACTCAAAACCT
>Chimpanzee|1:204306808-204306933:+
TTTTTCATTGATAGTGCTCAAATGTGTTTATTTTGAGAATTGAGTTAGCACTAACTGGGATATAAAATAGAGTCAAGAATTCATACCACAAAGCTACAAATAGTTCATAAATGTAACTCAAAACCT
>Gorilla|1:205509581-205509706:+
TTTTTCATTGATAGTGCTCAAATGTGTTTATTTTGAGAATTGAGTTAGCACTAACTGGGATATAAAATAGAGTCAAGAATTCATACCACAAAGCTACAAATAGTTCATAAATGTAACTCAAAACCT
>Orangutan|1:24587605-24587730:-
TTTTTCATTGATAGTGCTCAAATGTGTTTATTTTGAGAATTGAGTTAGCACTAACTGGGATATAAAATAGAGTCAAGAATTCATACCACAAAGCTACAAATAGTTCATAAATGTAACTCAAAACCT
>Gibbon|
-
>Rhesus_Macaque|chr1:145312821-145312763:-
-

#
>1:225609249-225609367
TTACTTTTATTCTTTTTACTTAACATACTTTGTCTTTGGTCTACTATCTAAAATACTATTTGTACAAGATCTACAGGCTCCATGCACCCTGATATTTCAAAGCTTACATCTTGAAAGTA
>Chimpanzee|1:204584808-204584926:+
TTACTTTTATTCTTTTTACTTAACATACTTTGTCTTTGGTCTACTATCTAAAATACTATTTGTACAAGATCTACAGGCTCCATGCACCCTGATATTTCAAAGCTTACATCTTGAAAGTA
>Gorilla|1:205577263-205577381:+
TTACTTTTATTCTTTTTACTTAACATACTTTGTCTTTGGTCTACTATCTAAAATACTATTTGTACAAGATCTACAGGCTCCATGCACCCTGATATTTCAAAGCTTACATCTTGAAAGTA
>Orangutan|1:24288701-24288819:-
TTACTTTTATTCTTTTTACTTAACATACTTTGTCTTTGGTCTACTATCTAAAATACTATTTGTACAAGATCTACAGGCTCCATGCACCCTGATATTTCAAAGCTTACATCTTGAAAGTA
>Gibbon|GL397374.1:1297097-1297214:+
TTACTTTTATTCCTTTTACTTAACATACTTTATCTTTGGTCTACTATCTAAAATACTCTTTGTACAAGATCAACAGGCTCCATGCACCGT--TATTTCAAAGCTTACATCTTGAAAGTA
>Rhesus_Macaque|chr1:144972942-144972826:-
TTACTTTTATTCTTTTTACTTAAAATATTTTCTCTTTCGTCTACTATCTAAA-TACTCTTTGGACAAGATTTACAGGCTCCATGCACCGA--TATTTCAAAGCTTACACCTTAAAAGTA

#
>1:227729664-227729766
GGCGCGGCCTGGGG-ACCGGGCGTGGGAAGCTGGCCCACAGGGTCGCCCCTAGCAAGGAACCACCAGAGCGCGCATGCGGGAGCCGAGGCCGCAGCACTGGGTG
>Chimpanzee|1:206727191-206727293:+
GGCGCGGCCTGGGG-ACCGGGCGTGGGAAGCTGGCCCACAGGGTCGCCCCTAGCAAGGAACCACCAGAGCGCGCATGCGGGAGCCGAGGCCGCAGCACTGGGTG
>Gorilla|1:207750797-207750899:+
GGCGCGGCCTGGGG-ACCGGGCGTGGGAAGCTGGCCCACAGGGTCGCCCCTAGCAAGGAACCACCAGAGCGCGCATGCGGGAGCCGAGGCCGCAGCACTGGGTG
>Orangutan|1:22060859-22060961:-
GGCGCGGCCTGGGG-ACCGGGCGTGGGAAGCTGGCCCACAGGGTCGCCCCTAGCAAGGAACCACCAGAGCGCGCATGCGGGAGCCGAGGCCGCAGCACTGGGTG
>Gibbon|GL397263.1:274715-274819:+
GGTGCGGCTTGGGGGACCAGGCGTGGGAAGCTGGCCCACAGGGTCGCCCCTAGCAGGGACCCACTGGAGCGCACACGCGACAGCCAAGGCCGCAGCGCCGGGTG
>Rhesus_Macaque|
-

#
>1:227734351-227734455
GAGGGACAGCTGGGGTCCTCCTGGGGAAAGTCAAAGGCTGAGCCCCAGGACAGAAGGACGCTGCCCTCAGCTGAGTAGCAGCAGGCACTTGGACGTGGGCCATCA
>Chimpanzee|1:206731884-206731988:+
GAGGGACAGCTGGGGTCCTCCTGGGGAAAGTCAAAGGCTGAGCCCCAGGACAGAAGGACGCTGCCCTCAGCTGAGTAGCAGCAGGCACTTGGACGTGGGCCATCA
>Gorilla|1:207755474-207755578:+
GAGGGACAGCTGGGGTCCTCCTGGGGAAAGTCAAAGGCTGAGCCCCAGGACAGAAGGACGCTGCCCTCAGCTGAGTAGCAGCAGGCACTTGGACGTGGGCCATCA
>Orangutan|1:22056157-22056261:-
GAGGGACAGCTGGGGTCCTCCTGGGGAAAGTCAAAGGCTGAGCCCCAGGACAGAAGGACGCTGCCCTCAGCTGAGTAGCAGCAGGCACTTGGACGTGGGCCATCA
>Gibbon|GL397263.1:279470-279575:+
GAGGGGCAGCTGGGGCCCTCCTGGAGAAAGTCAAAGCCTGAGCCCCAGGACAGAAGGACGCTGCACTCAGCTGAGTAGCAGCAGGCACCTGGATGTGGGCCATCA
>Rhesus_Macaque|
-

#
>1:228567604-228567723
GCAGTCTCTACCCTCCTGATTCTCAGCTCATCTCAGGGGCCCAATGACGACCACATGCTGATGGGTCCATTCTGCAATGTCCAAATGCTGAACACCTCCCCTGAAATCTTACTGAGCCCA
>Chimpanzee|1:207533472-207533591:+
GCAGTCTCTACCCTCCTGATTCTCAGCTCATCTCAGGGGCCCAATGACGACCACATGCTGATGGGTCCATTCTGCAATGTCCAAATGCTGAACACCTCCCCTGAAATCTTACTGAGCCCA
>Gorilla|1:208595984-208596103:+
GCAGTCTCTACCCTCCTGATTCTCAGCTCATCTCAGGGGCCCAATGACGACCACATGCTGATGGGTCCATTCTGCAATGTCCAAATGCTGAACACCTCCCCTGAAATCTTACTGAGCCCA
>Orangutan|1:21217382-21217501:-
GCAGTCTCTACCCTCCTGATTCTCAGCTCATCTCAGGGGCCCAATGACGACCACATGCTGATGGGTCCATTCTGCAATGTCCAAATGCTGAACACCTCCCCTGAAATCTTACTGAGCCCA
>Gibbon|
-
>Rhesus_Macaque|chr1:142006515-142006406:-
GCAGTCTCTGCCCTCCTGATTCTTAGCTCATCTCAGGGGCCTAATG-----------CTGATGGGTTCATTCTGCAGTGTCCAAATGCTGAACACCTCCCCTGAAATCTTACTAAGCCCA

#
>Human|1:230731780-230731896
GAACTAGGTTCAATAATAATAAAAAGATTTTCCTTTAGCCTCTCTACTTGTACAAGGTACATGACTCAAGGCATCATTACCTTGTAGTAAAATAGTTCAACTGCACTCAGCTGACCT
>Chimpanzee|1:209714127-209714243:+
GAACTAGGTTCAATAATAATAAAAAGATTTTCCTTTAGCCTCTCTACTTGTACAAGGTACATGACTCAAGGCATCATTACCTTGTAGTAAAATAGTTCAACTGCACTCAGCTGACCT
>Gorilla|1:210771539-210771655:+
GAACTAGGTTCAATAATAATAAAAAGATTTTCCTTTAGCCTCTCTACTTGTACAAGGTACATGACTCAAGGCATCATTACCTTGTAGTAAAATAGTTCAACTGCACTCAGCTGACCT
>Orangutan|1:19001107-19001223:-
GAACTAGGTTCAATAATAATAAAAAGATTTTCCTTTAGCCTCTCTACTTGTACAAGGTACATGACTCAAGGCATCATTACCTTGTAGTAAAATAGTTCAACTGCACTCAGCTGACCT
>Gibbon|
-
>Rhesus_Macaque|
-

#
>1:232194417-232194558
TTCACAGCACTCCCAGCCTCCCCCATGTGCAGATCAAGAGAAAGTGCCTAGGCAGAAGTTGCAGGTGCTTGCAACAGGACACACTGGAA-TAGAGAGCTCCATGGGGCTGAGCAGGCAGGCCCATGGAGCTCTCTATTCCTAC
>Chimpanzee|1:211200142-211200283:+
TTCACAGCACTCCCAGCCTCCCCCATGTGCAGATCAAGAGAAAGTGCCTAGGCAGAAGTTGCAGGTGCTTGCAACAGGACACACTGGAA-TAGAGAGCTCCATGGGGCTGAGCAGGCAGGCCCATGGAGCTCTCTATTCCTAC
>Gorilla|1:212289438-212289579:+
TTCACAGCACTCCCAGCCTCCCCCATGTGCAGATCAAGAGAAAGTGCCTAGGCAGAAGTTGCAGGTGCTTGCAACAGGACACACTGGAA-TAGAGAGCTCCATGGGGCTGAGCAGGCAGGCCCATGGAGCTCTCTATTCCTAC
>Orangutan|1:17641489-17641630:-
TTCACAGCACTCCCAGCCTCCCCCATGTGCAGATCAAGAGAAAGTGCCTAGGCAGAAGTTGCAGGTGCTTGCAACAGGACACACTGGAA-TAGAGAGCTCCATGGGGCTGAGCAGGCAGGCCCATGGAGCTCTCTATTCCTAC
>Gibbon|GL397308.1:1585638-1585781:+
TTCACAGCACTCCAAGCCTCCCCCATGCGCAGATCAGGAGAAAGTGCCTAGGCAGAAGTTGCAGGTGCTTGCAACAGGACACACTGGAAATAGAGAGCTCCATGGGGCTGAGCAGGAAGGCCCATGGAGCTCTCTATTCCTAC
>Rhesus_Macaque|chr1:224898538-224898396:-
TTCGCAGCACACCCAGCCTCCCCCATGTGCAGATCAAGAGAACGTGCCTAGGCAGAGGTTGCAGGTGCTTGCCACAGGATGCACTGGAA-TACAGAGCTCCATGGGGCTAAGCAGGCAGGCCCATGGAGCTCTCTATTCCTAC

#
>Human|6:27962739-27962888
TTTTTTATATTGTATAAGCTTATTTTCCCTTGTCCATGTTAGAAAAATGTTCTACTTCTCATGCCATAGGCACTTATATGGTTTCTTCTCATGTTTGAGATGTACATGCACCCACACAAATCCAAGACATCTAGAACACTCAGGCATTTG
>Chimpanzee|6:28267451-28267600:+
TTTTTTATATTGTATAAGCTTATTTTCCCTTGTCCATGTTAGAAAAATGTTCTACTTCTCATGCCATAGGCACTTATATGGTTTCTTCTCATGTTTGAGATGTACATGCACCCACACAAATCCAAGACATCTAGAACACTCAGGCATTTG
>Gorilla|6:28844615-28844764:+
TTTTTTATATTGTATAAGCTTATTTTCCCTTGTCCATGTTAGAAAAATGTTCTACTTCTCATGCCATAGGCACTTATATGGTTTCTTCTCATGTTTGAGATGTACATGCACCCACACAAATCCAAGACATCTAGAACACTCAGGCATTTG
>Orangutan|6:28861985-28862134:+
TTTTTTATATTGTATAAGCTTATTTTCCCTTGTCCATGTTAGAAAAATGTTCTACTTCTCATGCCATAGGCACTTATATGGTTTCTTCTCATGTTTGAGATGTACATGCACCCACACAAATCCAAGACATCTAGAACACTCAGGCATTTG
>Gibbon|
-
>Rhesus_Macaque|
-

#
>Human|5:45543830-45543955
AAAAGCCTATGTAAAAATCTAAACACAGGAACATGTAAAAGTCCTTCTATGCTCATACTGCTTATTTCCTTTCCAGCCAGGGCTTAAGTTATTTTCTGTGACATAGTTAGAGATACTGCATATTAT
>Chimpanzee|5:69463961-69464086:-
AAAAGCCTATGTAAAAATCTAAACACAGGAACATGTAAAAGTCCTTCTATGCTCATACTGCTTATTTCCTTTCCAGCCAGGGCTTAAGTTATTTTCTGTGACATAGTTAGAGATACTGCATATTAT
>Gorilla|17:48056911-48057036:-
AAAAGCCTATGTAAAAATCTAAACACAGGAACATGTAAAAGTCCTTCTATGCTCATACTGCTTATTTCCTTTCCAGCCAGGGCTTAAGTTATTTTCTGTGACATAGTTAGAGATACTGCATATTAT
>Orangutan|5:46841051-46841176:+
AAAAGCCTATGTAAAAATCTAAACACAGGAACATGTAAAAGTCCTTCTATGCTCATACTGCTTATTTCCTTTCCAGCCAGGGCTTAAGTTATTTTCTGTGACATAGTTAGAGATACTGCATATTAT
>Gibbon|
-
>Rhesus_Macaque|
-

#
>5:51110609-51110726
AATTTTTTGGTTGTCTTTCACCTTCCTTCAAACTATGTGTACACCAAAACCCATATTTAGGAATTAA-----TTTAAATTATTGACCTGCTTGAGATGGAATACTAATTCAACTTAAAGTTTC
>Chimpanzee|5:63733650-63733767:-
AATTTTTTGGTTGTCTTTCACCTTCCTTCAAACTATGTGTACACCAAAACCCATATTTAGGAATTAA-----TTTAAATTATTGACCTGCTTGAGATGGAATACTAATTCAACTTAAAGTTTC
>Gorilla|17:45476212-45476329:-
AATTTTTTGGTTGTCTTTCACCTTCCTTCAAACTATGTGTACACCAAAACCCATATTTAGGAATTAA-----TTTAAATTATTGACCTGCTTGAGATGGAATACTAATTCAACTTAAAGTTTC
>Orangutan|5:52978572-52978689:+
AATTTTTTGGTTGTCTTTCACCTTCCTTCAAACTATGTGTACACCAAAACCCATATTTAGGAATTAA-----TTTAAATTATTGACCTGCTTGAGATGGAATACTAATTCAACTTAAAGTTTC
>Gibbon|GL397396.1:1489349-1489472:+
AATTTTTTGATTGTCTTTCACCTTCCTTCAAACTATGTGTACACCAAAACCCATATTTAGGAATTAAAATAATTTAAATTATTGACCTACTTGAGATGGAATACTAATTCAACTTAAAGTTTC
>Rhesus_Macaque|
-

#
>5:51131170-51131297
CCACCAACGAAATAGCTTTAATAGTACCCAACAAAATACTTGATCACTTTTCCCAAAAATGTTTTCCTCTGTAATAAAGTTCAGTACTTACCAATAAAGTGAAAG---TAGACTTGAAAAATGATTATTTT
>Chimpanzee|5:63713023-63713150:-
CCACCAACGAAATAGCTTTAATAGTACCCAACAAAATACTTGATCACTTTTCCCAAAAATGTTTTCCTCTGTAATAAAGTTCAGTACTTACCAATAAAGTGAAAG---TAGACTTGAAAAATGATTATTTT
>Gorilla|17:45455689-45455816:-
CCACCAACGAAATAGCTTTAATAGTACCCAACAAAATACTTGATCACTTTTCCCAAAAATGTTTTCCTCTGTAATAAAGTTCAGTACTTACCAATAAAGTGAAAG---TAGACTTGAAAAATGATTATTTT
>Orangutan|5:52998855-52998982:+
CCACCAACGAAATAGCTTTAATAGTACCCAACAAAATACTTGATCACTTTTCCCAAAAATGTTTTCCTCTGTAATAAAGTTCAGTACTTACCAATAAAGTGAAAG---TAGACTTGAAAAATGATTATTTT
>Gibbon|GL397396.1:1516047-1516174:+
CCACCAATGAAATAGCTTTAATAGCACCCAACAAAATACTTGATCACTTTTCCCAAAAATGTTT-CTCCTATAATAAAATTCAGTACTTACCAATAAAGTGAAAG---TAGACTTGAAAAATGATTATTTT
>Rhesus_Macaque|chr6:49391795-49391926:+
CCATCAATGAAATAGCGTTAATAGTACCCAACAAAATTCTTGATCACTTTTTCAAAAAATGTTTTCCTCTGTAATAAAGTTCCGTACTTTCCAATAAAGTGAAAGAAGTAGACTTGAAAAATAATTATTTT

#
>Human|5:37155777-37155889
AAACTTTAATTTTCTCAAACTAAGCAAGTTCCATTAACTTACTGCAAAATCTATTCTCTCTGTCTGATAAATGAAATTAATCTGTAGCTTATGGTCATTTGAAATGCTGGCCT
>Chimpanzee|5:77993797-77993909:-
AAACTTTAATTTTCTCAAACTAAGCAAGTTCCATTAACTTACTGCAAAATCTATTCTCTCTGTCTGATAAATGAAATTAATCTGTAGCTTATGGTCATTTGAAATGCTGGCCT
>Gorilla|17:56548911-56549023:-
AAACTTTAATTTTCTCAAACTAAGCAAGTTCCATTAACTTACTGCAAAATCTATTCTCTCTGTCTGATAAATGAAATTAATCTGTAGCTTATGGTCATTTGAAATGCTGGCCT
>Orangutan|5:38088191-38088303:+
AAACTTTAATTTTCTCAAACTAAGCAAGTTCCATTAACTTACTGCAAAATCTATTCTCTCTGTCTGATAAATGAAATTAATCTGTAGCTTATGGTCATTTGAAATGCTGGCCT
>Gibbon|
-
>Rhesus_Macaque|
-

#
>5:38929053-38929157
AGTCTCATTCATCTCCCTTATGTTAAACTTCATTAGCCCTGGCTTGGCTTGTGACTATTGATTATATTATTATTTGAAAGAAAATATTTGAAATA------------------------TTTGCAACTT
>Chimpanzee|5:76207915-76208019:-
AGTCTCATTCATCTCCCTTATGTTAAACTTCATTAGCCCTGGCTTGGCTTGTGACTATTGATTATATTATTATTTGAAAGAAAATATTTGAAATA------------------------TTTGCAACTT
>Gorilla|17:54745233-54745337:-
AGTCTCATTCATCTCCCTTATGTTAAACTTCATTAGCCCTGGCTTGGCTTGTGACTATTGATTATATTATTATTTGAAAGAAAATATTTGAAATA------------------------TTTGCAACTT
>Orangutan|5:39874377-39874481:+
AGTCTCATTCATCTCCCTTATGTTAAACTTCATTAGCCCTGGCTTGGCTTGTGACTATTGATTATATTATTATTTGAAAGAAAATATTTGAAATA------------------------TTTGCAACTT
>Gibbon|GL397362.1:3110590-3110695:+
AGTCTCATTCATCTCCCTTATGTTAAACTTCATTAGCCCTGGCTTGGCTTGTGACTATTGATTGTATTATTATTTGAAATGAAATATTTGAAATA------------------------TTTACAATTT
>Rhesus_Macaque|chr6:38760285-38760414:+
AGTTTCATTCATCTCCCTTATGTTAAACTTCATTAGCCCTGGCTTGGCTTGTGACTACTGATTATATTATTATTTGAAATAAAATATTTGAAATAGAAAGTAGAAAATATTTCAAACTTTTTTCTACTT


#
>2:163780274-163780375
AAAGAGTATTAGATACAGGTAGGTCATGTGGTCTAGAAAGTGGGAGGGAAAACATCTAGATCTCTCCCTTCCTCACATATTAGGATACTATCAGAGAAGCAA
>Chimpanzee|2B:167219895-167219996:+
AAAGAGTATTAGATACAGGTAGGTCATGTGGTCTAGAAAGTGGGAGGGAAAACATCTAGATCTCTCCCTTCCTCACATATTAGGATACTATCAGAGAAGCAA
>Gorilla|2b:50568498-50568599:+
AAAGAGTATTAGATACAGGTAGGTCATGTGGTCTAGAAAGTGGGAGGGAAAACATCTAGATCTCTCCCTTCCTCACATATTAGGATACTATCAGAGAAGCAA
>Orangutan|2b:52734391-52734492:+
AAAGAGTATTAGATACAGGTAGGTCATGTGGTCTAGAAAGTGGGAGGGAAAACATCTAGATCTCTCCCTTCCTCACATATTAGGATACTATCAGAGAAGCAA
>Gibbon|GL397304.1:8169426-8169528:+
AAAGAGTATTAGATACAGGTAGGTCATGTGGTCTAGAAAGTGGGACGGAACACATCTAGATCTCTCCCTTCCTCACCTATTAGGATACTATCAGACAAGCAA
>Rhesus_Macaque|chr12:26503079-26503177:+
AAAGAGTATTAGATACAGGTAGGTCATGTGGTCTAGAAAGTGGGAGGGAAAACATCCAGATCTCTCCCT----CATATATTAGGGTACTATCAGAGAAGCAA

#
>2:159098419-159098536
TATGAAGTTAGTATATGTTTTATTTGTTTGAACTATTTAGGTGCTAATCAGTACATTTTGTTGATGATTGCCACTTAGAACCATAGGATGTACTTACTAATGAGTCAAAGATTCTTTG
>Chimpanzee|2B:162479819-162479936:+
TATGAAGTTAGTATATGTTTTATTTGTTTGAACTATTTAGGTGCTAATCAGTACATTTTGTTGATGATTGCCACTTAGAACCATAGGATGTACTTACTAATGAGTCAAAGATTCTTTG
>Gorilla|2b:45780933-45781050:+
TATGAAGTTAGTATATGTTTTATTTGTTTGAACTATTTAGGTGCTAATCAGTACATTTTGTTGATGATTGCCACTTAGAACCATAGGATGTACTTACTAATGAGTCAAAGATTCTTTG
>Orangutan|2b:47925309-47925426:+
TATGAAGTTAGTATATGTTTTATTTGTTTGAACTATTTAGGTGCTAATCAGTACATTTTGTTGATGATTGCCACTTAGAACCATAGGATGTACTTACTAATGAGTCAAAGATTCTTTG
>Gibbon|GL397304.1:3452230-3452344:+
TATGAAGTTAGTATATGTTTTATTTGTTTGAACTATTTAGGTGCTAATGAGTACATTTTGTTGATGACTGCCACTTAGAACCACAGAATGTACT----AATGAGTCAAAGATTCTTTT
>Rhesus_Macaque|chr12:21826992-21827106:+
TATGAAGTTAGTGTATGTTTTATTTGTTTGAACTGTTTAGGTGCTAATGAGTACATTTTGTTGATGATTGCCATTTAGAACAACAGGATGTACA----AATGAGTCAAAGATTCTTTG

#
>Human|2:155223471-155223575
GGAAGAAATACCATGGAATACTCTCCCTTAGACCAGGTTGGACACTGTGAAATGAATGGGTTTCATTGTTGCTACTTTTTATGTTCATTATTTTAGTTAAATAAA
>Chimpanzee|2B:158579674-158579778:+
GGAAGAAATACCATGGAATACTCTCCCTTAGACCAGGTTGGACACTGTGAAATGAATGGGTTTCATTGTTGCTACTTTTTATGTTCATTATTTTAGTTAAATAAA
>Gorilla|2b:41867966-41868070:+
GGAAGAAATACCATGGAATACTCTCCCTTAGACCAGGTTGGACACTGTGAAATGAATGGGTTTCATTGTTGCTACTTTTTATGTTCATTATTTTAGTTAAATAAA
>Orangutan|2b:43867824-43867928:+
GGAAGAAATACCATGGAATACTCTCCCTTAGACCAGGTTGGACACTGTGAAATGAATGGGTTTCATTGTTGCTACTTTTTATGTTCATTATTTTAGTTAAATAAA
>Gibbon|
-
>Rhesus_Macaque|
-

#
>2:155154678-155154803
TGGATAAACATATAAGAAGAGGAAAATCAGGAGACTCCAAGAAAACAGTCAACAAGATAATAAATGCATCAAGGGATATTTGTTATTTTGACCAGAGGAATTGTGAGGAGCTACATAAATAAACAG
>Chimpanzee|2B:158509460-158509585:+
TGGATAAACATATAAGAAGAGGAAAATCAGGAGACTCCAAGAAAACAGTCAACAAGATAATAAATGCATCAAGGGATATTTGTTATTTTGACCAGAGGAATTGTGAGGAGCTACATAAATAAACAG
>Gorilla|2b:41794569-41794694:+
TGGATAAACATATAAGAAGAGGAAAATCAGGAGACTCCAAGAAAACAGTCAACAAGATAATAAATGCATCAAGGGATATTTGTTATTTTGACCAGAGGAATTGTGAGGAGCTACATAAATAAACAG
>Orangutan|2b:43796997-43797122:+
TGGATAAACATATAAGAAGAGGAAAATCAGGAGACTCCAAGAAAACAGTCAACAAGATAATAAATGCATCAAGGGATATTTGTTATTTTGACCAGAGGAATTGTGAGGAGCTACATAAATAAACAG
>Gibbon|GL397370.1:5440539-5440665:+
TGGATAAACATATAAGAGGAGGAAAATCAGGAGACTCCAATAAAAGAGTCAACAAGATAGTAAATGCATCAAGGGATATTTGTTATTTTGACCAGAGGAATTGTGAGGAGAAACATAAATAAACAA
>Rhesus_Macaque|
-

#
>2:150427686-150427797
CTGCAATGGAAGTCACAAATAATATGCTTAAGATAGCATTACTAGAGATTGTTTTATTTTTAAATAAAATTTTAAGTGACTATCTTGTTTCAGAAAAGAACTCAAGATTAAT
>Chimpanzee|2B:153771517-153771628:+
CTGCAATGGAAGTCACAAATAATATGCTTAAGATAGCATTACTAGAGATTGTTTTATTTTTAAATAAAATTTTAAGTGACTATCTTGTTTCAGAAAAGAACTCAAGATTAAT
>Gorilla|2b:36928361-36928472:+
CTGCAATGGAAGTCACAAATAATATGCTTAAGATAGCATTACTAGAGATTGTTTTATTTTTAAATAAAATTTTAAGTGACTATCTTGTTTCAGAAAAGAACTCAAGATTAAT
>Orangutan|2b:38981209-38981320:+
CTGCAATGGAAGTCACAAATAATATGCTTAAGATAGCATTACTAGAGATTGTTTTATTTTTAAATAAAATTTTAAGTGACTATCTTGTTTCAGAAAAGAACTCAAGATTAAT
>Gibbon|GL397370.1:590996-591108:+
CTGCAATGGAAGTCACAAATAATACACTTAAGATAGCATTACTAGAAATTGTTTTATTTTTAAATAAAATTTTAAGTGACTCCCTTGTTTCAGAAAAGAACTCAGGATTAAT
>Rhesus_Macaque|
-

#
>2:149878117-149878230
GAGCATGGTAGCGGGAATCTGAGATATTACCACAGTTGAGCACCAAATGTTGATATAAGCCTTCTAGAGGCAAAACAGAAAGCATAATGCATAATGTGTCAGGTTACAGAGGGC
>Chimpanzee|2B:153206440-153206553:+
GAGCATGGTAGCGGGAATCTGAGATATTACCACAGTTGAGCACCAAATGTTGATATAAGCCTTCTAGAGGCAAAACAGAAAGCATAATGCATAATGTGTCAGGTTACAGAGGGC
>Gorilla|2b:36362238-36362351:+
GAGCATGGTAGCGGGAATCTGAGATATTACCACAGTTGAGCACCAAATGTTGATATAAGCCTTCTAGAGGCAAAACAGAAAGCATAATGCATAATGTGTCAGGTTACAGAGGGC
>Orangutan|2b:38414207-38414320:+
GAGCATGGTAGCGGGAATCTGAGATATTACCACAGTTGAGCACCAAATGTTGATATAAGCCTTCTAGAGGCAAAACAGAAAGCATAATGCATAATGTGTCAGGTTACAGAGGGC
>Gibbon|GL397443.1:2580800-2580686:-
GAGCATGGTAGCAGGAATCTGAGATATTACCACAGTTGAGCACCAAATGTTGATATAAGCCTTCTGGAGGCAAAACAGAAAGCATAATGCGTAATGTGTCAGGTTATAGAGGGC
>Rhesus_Macaque|chr12:12681909-12682013:+
GAGCATGGTAGCGGGAATCTGAGATATTACCACAATTGGGTACCAAATGTTGATATAAGCCTTCTAGAGGCAAAACAGAAAGTAT----------GTGTCAGGTTACGGAGGGC

#
>2:147254864-147254995
CTTCTCTGCTTTTATCCTAAGCTTCTTTACATTCTAAATAATATTTCCTATTTCCTTGGCTTCAGTTATTATCTGTAAACTGACAACTCTCAAATTTATGGCTCTATTGCTAACCCTAACTTCTCTTTGTAA
>Chimpanzee|2B:150568994-150569125:+
CTTCTCTGCTTTTATCCTAAGCTTCTTTACATTCTAAATAATATTTCCTATTTCCTTGGCTTCAGTTATTATCTGTAAACTGACAACTCTCAAATTTATGGCTCTATTGCTAACCCTAACTTCTCTTTGTAA
>Gorilla|2b:33816349-33816480:+
CTTCTCTGCTTTTATCCTAAGCTTCTTTACATTCTAAATAATATTTCCTATTTCCTTGGCTTCAGTTATTATCTGTAAACTGACAACTCTCAAATTTATGGCTCTATTGCTAACCCTAACTTCTCTTTGTAA
>Orangutan|2b:35890229-35890360:+
CTTCTCTGCTTTTATCCTAAGCTTCTTTACATTCTAAATAATATTTCCTATTTCCTTGGCTTCAGTTATTATCTGTAAACTGACAACTCTCAAATTTATGGCTCTATTGCTAACCCTAACTTCTCTTTGTAA
>Gibbon|GL397311.1:14195432-14195585:+
TTTCTCTGCTTTTATCCTAAGCTTCTTTACATTCTAAATAATATTTCCTATTTCCTTGGCTTCAGTTATTATCTGTAAACTGACAACTCTCAAATTTATGGCTCTATTGCTAGCCCTAACCTCTCTTTGTAA
>Rhesus_Macaque|chr12:10056322-10056475:+
TTTCTCTGCTTTTATCCTAAGCACCTTTACATTCTAAACAGTATTTCCTATTTCCTTGGCTTCAGTTATTATCTGTAAACTGACAACTCTCAAATGTATGTTTCTATTGCTAACCCTAACCTCTCTTTGTAA

#
>2:142161315-142161417
GCTCAAGTACAATTTTTATAATATAGCGAATTCAGGTAATTCCAAGCTCATTTTTTAGTGTGGCTTTGTATTATCTCACATGTATGTATAGACAGACTTCAAG
>Chimpanzee|2B:145436792-145436894:+
GCTCAAGTACAATTTTTATAATATAGCGAATTCAGGTAATTCCAAGCTCATTTTTTAGTGTGGCTTTGTATTATCTCACATGTATGTATAGACAGACTTCAAG
>Gorilla|2b:28625639-28625741:+
GCTCAAGTACAATTTTTATAATATAGCGAATTCAGGTAATTCCAAGCTCATTTTTTAGTGTGGCTTTGTATTATCTCACATGTATGTATAGACAGACTTCAAG
>Orangutan|2b:30588728-30588830:+
GCTCAAGTACAATTTTTATAATATAGCGAATTCAGGTAATTCCAAGCTCATTTTTTAGTGTGGCTTTGTATTATCTCACATGTATGTATAGACAGACTTCAAG
>Gibbon|GL397311.1:9027661-9027765:+
GCTCAAGTACAAGTTTTATAATACAGCGAATTCAGGTAATTCCAAGCTCATTTTTCAGTGTGGCTTTCTATTATCTCATATTTATGTATAGACAGACTTCAAG
>Rhesus_Macaque|chr12:4911260-4911363:+
GCTCAAGTAGAATTTTTATAATA-AGCTAATTCAGGTAATTCTAAGCTCATTTTTTAGGGTGGCTTTGTTTTATCTCACATTTATGTATAGAAAGACTTCAAG

#
>2:141341518-141341628
AAAAGCACATGCTTGAGTTATTTAGCTGTAGTCATACAATACCTGAGTTTTTATTGTAAACTAGTTTAAATAATATTTAAATGGTTAAAATAATAATTAGTTTTAATCTTT
>Chimpanzee|2B:144605820-144605930:+
AAAAGCACATGCTTGAGTTATTTAGCTGTAGTCATACAATACCTGAGTTTTTATTGTAAACTAGTTTAAATAATATTTAAATGGTTAAAATAATAATTAGTTTTAATCTTT
>Gorilla|2b:27801337-27801447:+
AAAAGCACATGCTTGAGTTATTTAGCTGTAGTCATACAATACCTGAGTTTTTATTGTAAACTAGTTTAAATAATATTTAAATGGTTAAAATAATAATTAGTTTTAATCTTT
>Orangutan|2b:29696638-29696748:+
AAAAGCACATGCTTGAGTTATTTAGCTGTAGTCATACAATACCTGAGTTTTTATTGTAAACTAGTTTAAATAATATTTAAATGGTTAAAATAATAATTAGTTTTAATCTTT
>Gibbon|GL397311.1:8184254-8184365:+
AAAAGCGCATGCTTGAGTTATTTAGTTGTAGTCATACAATACCTGAGTTTTTATTGTAAACTAGTTTAAATAATATTTAACTGGTTAAAATAATAATTCGTTTTAATTTTT
>Rhesus_Macaque|chr12:4091726-4091836:+
AAAAGCGCATGCTTGAGTTATTTAGTTGTAGTCATACAGTATCTGAGTTTTTATTGTAAACTAGTTTAAATAATTTTTAAATGGTTAATA-ATTAGTTAGTTTTAATCTTT

#
>Human|2:136350143-136350288
CTATGTTTTCTCTTACATGCCTGTTATCTTAAGCTCTCCTCTCACATCCTTATTATCCATAGCTCAGTTTCCAGGAATCCAAACCTTTTGAATGTTCTTTGCTGTTTATTTCTCAAAGCATGACTAGATGGTAATACCAGTTTGGG
>Chimpanzee|2B:139542368-139542513:+
CTATGTTTTCTCTTACATGCCTGTTATCTTAAGCTCTCCTCTCACATCCTTATTATCCATAGCTCAGTTTCCAGGAATCCAAACCTTTTGAATGTTCTTTGCTGTTTATTTCTCAAAGCATGACTAGATGGTAATACCAGTTTGGG
>Gorilla|2b:22691988-22692133:+
CTATGTTTTCTCTTACATGCCTGTTATCTTAAGCTCTCCTCTCACATCCTTATTATCCATAGCTCAGTTTCCAGGAATCCAAACCTTTTGAATGTTCTTTGCTGTTTATTTCTCAAAGCATGACTAGATGGTAATACCAGTTTGGG
>Orangutan|2b:24531566-24531711:+
CTATGTTTTCTCTTACATGCCTGTTATCTTAAGCTCTCCTCTCACATCCTTATTATCCATAGCTCAGTTTCCAGGAATCCAAACCTTTTGAATGTTCTTTGCTGTTTATTTCTCAAAGCATGACTAGATGGTAATACCAGTTTGGG
>Gibbon|
-
>Rhesus_Macaque|
-

#
>15:25220380-25220504
GAGAGAATATTTGTTTAGTTAAGGAAACCAGGCTTAGATTATGTAAGGGTGGAGAAGAAACAGGAGAAGATTAGAAGACTAGGGTGTTGGCAAGCTGAACATGACTCTTGTCTTACTGCTTCTAG
>Chimpanzee|15:22416482-22416606:+
GAGAGAATATTTGTTTAGTTAAGGAAACCAGGCTTAGATTATGTAAGGGTGGAGAAGAAACAGGAGAAGATTAGAAGACTAGGGTGTTGGCAAGCTGAACATGACTCTTGTCTTACTGCTTCTAG
>Gorilla|15:3681856-3681980:+
GAGAGAATATTTGTTTAGTTAAGGAAACCAGGCTTAGATTATGTAAGGGTGGAGAAGAAACAGGAGAAGATTAGAAGACTAGGGTGTTGGCAAGCTGAACATGACTCTTGTCTTACTGCTTCTAG
>Orangutan|15:21167434-21167558:+
GAGAGAATATTTGTTTAGTTAAGGAAACCAGGCTTAGATTATGTAAGGGTGGAGAAGAAACAGGAGAAGATTAGAAGACTAGGGTGTTGGCAAGCTGAACATGACTCTTGTCTTACTGCTTCTAG
>Gibbon|GL397408.1:1352001-1352123:+
GAGAGAGTATTTGTTTAGTTAAGGAAACCAGGCTTAGATTATATAAGGGTGGAGAAGAAACAGGAG---ATTAGAAGACTAGGGTGTTGGCAAGCTGAACATGACTCTTGTCTTACTGCTTCTAG
>Rhesus_Macaque|chr7:3884803-3884925:+
GAGAGAATATTTGTTTAGTTAAGGAAACCAGGCTTGGATTATATAAGGGCGGAGAAGAAACAGAAG---ATTAGAAGACTAGGGTGTTGGCAACCTGAACATGACTCTTGTCTTACTGCTTCCAG

#
>9:30191002-30191105
AATGTTAATGAAAACTTAGTTTTTACAAAAGTAACAAACATTATAATATGGCCTTGGTAGGAATAAGAGTGTAATGTACATTTGACAAAACAAAACAAAACATA
>Chimpanzee|9:30548675-30548778:+
AATGTTAATGAAAACTTAGTTTTTACAAAAGTAACAAACATTATAATATGGCCTTGGTAGGAATAAGAGTGTAATGTACATTTGACAAAACAAAACAAAACATA
>Gorilla|9:30738551-30738654:+
AATGTTAATGAAAACTTAGTTTTTACAAAAGTAACAAACATTATAATATGGCCTTGGTAGGAATAAGAGTGTAATGTACATTTGACAAAACAAAACAAAACATA
>Orangutan|9:31504237-31504340:-
AATGTTAATGAAAACTTAGTTTTTACAAAAGTAACAAACATTATAATATGGCCTTGGTAGGAATAAGAGTGTAATGTACATTTGACAAAACAAAACAAAACATA
>Gibbon|GL397342.1:3567573-3567672:+
AATGTTAATGAAAACTTAGTTTTTACAAAAGTAACAAACATTATAATATGGCCTTGGTAGGAATAAGAGTGTAATGTACATTTG-----ACAAAACAAAACATA
>Rhesus_Macaque|
-

#
>9:29311027-29311127
TTTGTTTCCACAATGGAGTTCAGTCTTTTTCTGCAAGCATAGAACCCCAGAATCTTAGAGACTA--GAGACCACAATTTCACATAAAGCAATGGTTCTCAGAT
>Chimpanzee|9:29669732-29669832:+
TTTGTTTCCACAATGGAGTTCAGTCTTTTTCTGCAAGCATAGAACCCCAGAATCTTAGAGACTA--GAGACCACAATTTCACATAAAGCAATGGTTCTCAGAT
>Gorilla|9:29848126-29848226:+
TTTGTTTCCACAATGGAGTTCAGTCTTTTTCTGCAAGCATAGAACCCCAGAATCTTAGAGACTA--GAGACCACAATTTCACATAAAGCAATGGTTCTCAGAT
>Orangutan|9:32376484-32376584:-
TTTGTTTCCACAATGGAGTTCAGTCTTTTTCTGCAAGCATAGAACCCCAGAATCTTAGAGACTA--GAGACCACAATTTCACATAAAGCAATGGTTCTCAGAT
>Gibbon|
-
>Rhesus_Macaque|chr15:47807324-47807221:-
TTTGTTTCCACGATGGAGTTCAGTCTTTTTCTGCAAGTATGGAACCCCAGAATCTTAGAGACTAAAGAGACCACGATTTCATGTAAAGCAATGGTTCTCAGAT

#
>9:28478231-28478330
AACAACAACATTTATATGTGATTTTAACTAGCAGCATTTGTTTTTTTCCTATCTGAATCATTCTACTAAAATATATGCAGCCCTCTAATCTTTGTTTCTG
>Chimpanzee|9:28828129-28828228:+
AACAACAACATTTATATGTGATTTTAACTAGCAGCATTTGTTTTTTTCCTATCTGAATCATTCTACTAAAATATATGCAGCCCTCTAATCTTTGTTTCTG
>Gorilla|9:29005963-29006062:+
AACAACAACATTTATATGTGATTTTAACTAGCAGCATTTGTTTTTTTCCTATCTGAATCATTCTACTAAAATATATGCAGCCCTCTAATCTTTGTTTCTG
>Orangutan|9:33231820-33231919:-
AACAACAACATTTATATGTGATTTTAACTAGCAGCATTTGTTTTTTTCCTATCTGAATCATTCTACTAAAATATATGCAGCCCTCTAATCTTTGTTTCTG
>Gibbon|
-
>Rhesus_Macaque|chr15:48662441-48662344:-
---AAAAACATTTATATGTGATTTTCACTAGTAGCAT---TTTTTTTTCTATCTGAATCATTCTGCTAAAACGTATGCAGCCCTCTAAGCTTTGTTTCTG

#
>9:24423889-24424018
CCAAAGTTATTTAAGTGTATGTCCATATATCCCATAAATTTTAAAATCTCAAGGGTAGTAATGTGTCTTTGAACCCCCAAAGCACAACCCCTCTTTAATAGGACAGATTCTACTGAATTGATTCATCATT
>Chimpanzee|9:24778577-24778706:+
CCAAAGTTATTTAAGTGTATGTCCATATATCCCATAAATTTTAAAATCTCAAGGGTAGTAATGTGTCTTTGAACCCCCAAAGCACAACCCCTCTTTAATAGGACAGATTCTACTGAATTGATTCATCATT
>Gorilla|9:24921343-24921472:+
CCAAAGTTATTTAAGTGTATGTCCATATATCCCATAAATTTTAAAATCTCAAGGGTAGTAATGTGTCTTTGAACCCCCAAAGCACAACCCCTCTTTAATAGGACAGATTCTACTGAATTGATTCATCATT
>Orangutan|9:37506760-37506889:-
CCAAAGTTATTTAAGTGTATGTCCATATATCCCATAAATTTTAAAATCTCAAGGGTAGTAATGTGTCTTTGAACCCCCAAAGCACAACCCCTCTTTAATAGGACAGATTCTACTGAATTGATTCATCATT
>Gibbon|GL397294.1:3301289-3301156:-
CCAAAGTTATTTAATTGTATGTCCATATATTGCATACATTTTAAAATCTCAAGGGTAGTAATGTGTCTTTGAACATGCAAAGCACAACCCCTCTTTAATAGGACAGATTCTACTGAATTGATTCATTATT
>Rhesus_Macaque|
-

#
>9:21309840-21309939
GAACTCCTTTACTAGGGAAAGGTCTTTTTCTTTGAGCCAAAATAATTAATGCTCCAAGATCTTTGCCCTTGCCCTTAGAGTGTTTGTGTGAAGGATTTGG
>Chimpanzee|9:21646768-21646867:+
GAACTCCTTTACTAGGGAAAGGTCTTTTTCTTTGAGCCAAAATAATTAATGCTCCAAGATCTTTGCCCTTGCCCTTAGAGTGTTTGTGTGAAGGATTTGG
>Gorilla|9:21710454-21710553:+
GAACTCCTTTACTAGGGAAAGGTCTTTTTCTTTGAGCCAAAATAATTAATGCTCCAAGATCTTTGCCCTTGCCCTTAGAGTGTTTGTGTGAAGGATTTGG
>Orangutan|9:40801252-40801351:-
GAACTCCTTTACTAGGGAAAGGTCTTTTTCTTTGAGCCAAAATAATTAATGCTCCAAGATCTTTGCCCTTGCCCTTAGAGTGTTTGTGTGAAGGATTTGG
>Gibbon|
-
>Rhesus_Macaque|chr15:55575520-55575620:+
GAACTCTTTTACTAAGGAGGGGCCTGTTTCCTTGAGCCAAAATAATTAGTCCTCAAAGACCCCTGCCCTTTCCCCTACAGTGTTTGTGTGAAGGACTCTG

#
>Human|9:21163611-21163712
TAGGGTGATTGCTTTTGTTCCCTAAACAATCAAATATCTCCAGAGTACTTCTGTGAATGACCTAGGTTGGCAGCAGTAACCTCATCTTCCTTTGATCAGATA
>Chimpanzee|9:21478513-21478614:+
TAGGGTGATTGCTTTTGTTCCCTAAACAATCAAATATCTCCAGAGTACTTCTGTGAATGACCTAGGTTGGCAGCAGTAACCTCATCTTCCTTTGATCAGATA
>Gorilla|9:21570381-21570482:+
TAGGGTGATTGCTTTTGTTCCCTAAACAATCAAATATCTCCAGAGTACTTCTGTGAATGACCTAGGTTGGCAGCAGTAACCTCATCTTCCTTTGATCAGATA
>Orangutan|9:40997764-40997865:-
TAGGGTGATTGCTTTTGTTCCCTAAACAATCAAATATCTCCAGAGTACTTCTGTGAATGACCTAGGTTGGCAGCAGTAACCTCATCTTCCTTTGATCAGATA
>Gibbon|
-
>Rhesus_Macaque|
-

#
>9:20935999-20936099
ATGAGATATTTAATGTTTCAGTTAGTCTGTGTGACTTGTGTAGGTGAATATATGGTATGGTTTTGTTAGGCTTTCGGAAATACTGACATTTTTGAGGGAGC
>Chimpanzee|9:21247401-21247501:+
ATGAGATATTTAATGTTTCAGTTAGTCTGTGTGACTTGTGTAGGTGAATATATGGTATGGTTTTGTTAGGCTTTCGGAAATACTGACATTTTTGAGGGAGC
>Gorilla|9:21334470-21334570:+
ATGAGATATTTAATGTTTCAGTTAGTCTGTGTGACTTGTGTAGGTGAATATATGGTATGGTTTTGTTAGGCTTTCGGAAATACTGACATTTTTGAGGGAGC
>Orangutan|9:41246070-41246170:-
ATGAGATATTTAATGTTTCAGTTAGTCTGTGTGACTTGTGTAGGTGAATATATGGTATGGTTTTGTTAGGCTTTCGGAAATACTGACATTTTTGAGGGAGC
>Gibbon|GL397279.1:20809637-20809541:-
ATGAGATATTTAATGTTTCAGTTAGTCTATGTGACTTGTGTAGGTGAATATATGGT-----TTTGTTAGGCTTTCGGAAATCCTGACATTTTTGAGGGAGC
>Rhesus_Macaque|chr15:56058147-56058051:-
ATGAGATATTTAATGTTTCAGTTAGTCTATGTGACTTGTATGGGTGAATATATGGT-----TTTGTTAGGCTTTTGAAAATAATGACATTCTTGAGGGAGC

#
>Human|9:19136184-19136361
GTCCCTCCCCCAAGAGCTCCATGTGCTCCAGCTACAGCCACCTGCATCCCTTTCTTCATTAAGCTCATCCTCCCTGTCATAGCTCCTCTTCAGATATACTGCTCCCTCTGTCTGTATTGCCTGACCCTCTGGAAAACTCCACTTTCTCTGTGTAGCTCAGCTTTTCACCTCTCTGAGG
>Chimpanzee|9:19426928-19427105:+
GTCCCTCCCCCAAGAGCTCCATGTGCTCCAGCTACAGCCACCTGCATCCCTTTCTTCATTAAGCTCATCCTCCCTGTCATAGCTCCTCTTCAGATATACTGCTCCCTCTGTCTGTATTGCCTGACCCTCTGGAAAACTCCACTTTCTCTGTGTAGCTCAGCTTTTCACCTCTCTGAGG
>Gorilla|9:19528580-19528757:+
GTCCCTCCCCCAAGAGCTCCATGTGCTCCAGCTACAGCCACCTGCATCCCTTTCTTCATTAAGCTCATCCTCCCTGTCATAGCTCCTCTTCAGATATACTGCTCCCTCTGTCTGTATTGCCTGACCCTCTGGAAAACTCCACTTTCTCTGTGTAGCTCAGCTTTTCACCTCTCTGAGG
>Orangutan|9:43072962-43073139:-
GTCCCTCCCCCAAGAGCTCCATGTGCTCCAGCTACAGCCACCTGCATCCCTTTCTTCATTAAGCTCATCCTCCCTGTCATAGCTCCTCTTCAGATATACTGCTCCCTCTGTCTGTATTGCCTGACCCTCTGGAAAACTCCACTTTCTCTGTGTAGCTCAGCTTTTCACCTCTCTGAGG
>Gibbon|
-
>Rhesus_Macaque|
-

#
>9:16151837-16151936
GTACCCGAGATCCAGGGGAGTTTGAGAGAGATAATATGAGGGAGGAGAAATGGGAGAGGGG-GAGAAATGGCAAAAGCCCAAAATGTGAACATGAGCCCAC
>Chimpanzee|9:16417762-16417861:+
GTACCCGAGATCCAGGGGAGTTTGAGAGAGATAATATGAGGGAGGAGAAATGGGAGAGGGG-GAGAAATGGCAAAAGCCCAAAATGTGAACATGAGCCCAC
>Gorilla|9:16452082-16452181:+
GTACCCGAGATCCAGGGGAGTTTGAGAGAGATAATATGAGGGAGGAGAAATGGGAGAGGGG-GAGAAATGGCAAAAGCCCAAAATGTGAACATGAGCCCAC
>Orangutan|9:46090751-46090850:-
GTACCCGAGATCCAGGGGAGTTTGAGAGAGATAATATGAGGGAGGAGAAATGGGAGAGGGG-GAGAAATGGCAAAAGCCCAAAATGTGAACATGAGCCCAC
>Gibbon|GL397279.1:25784951-25784850:-
GTGCCCAAGGTCCAGGGTAGTTTGAGACAGAGAATATGAGGGAGGAGAAATGGGGGAAGGGAGGGACATGGCAAAAGCCCAGAATGTGAACGCGAGCCCAC
>Rhesus_Macaque|chr15:60771538-60771438:-
GTGCCCAAGATCCAGGGGAGTTTGAGAGAGATAATAAGAGGGATGAGAAATGGGGGAGGGG-AGGACATGGCAAAAACCCAAAATGTGAACATGAGCCCAC

#
>14:106625434-106625549
ATACATGTTTTGTTAAAGCTGAATGTAAATGCTGTTCTTGCCAAATATGTCACTCAAATGTGCAATGGTATTAACTTTAAATATCAGTCTGTTTTTAATAAATTGAATAACTAATA
>Chimpanzee|GL392525.1:2165-2280:+
ATACATGTTTTGTTAAAGCTGAATGTAAATGCTGTTCTTGCCAAATATGTCACTCAAATGTGCAATGGTATTAACTTTAAATATCAGTCTGTTTTTAATAAATTGAATAACTAATA
>Gorilla|14:88270593-88270708:+
ATACATGTTTTGTTAAAGCTGAATGTAAATGCTGTTCTTGCCAAATATGTCACTCAAATGTGCAATGGTATTAACTTTAAATATCAGTCTGTTTTTAATAAATTGAATAACTAATA
>Orangutan|14:108040057-108040172:+
ATACATGTTTTGTTAAAGCTGAATGTAAATGCTGTTCTTGCCAAATATGTCACTCAAATGTGCAATGGTATTAACTTTAAATATCAGTCTGTTTTTAATAAATTGAATAACTAATA
>Gibbon|GL397565.1:521577-521693:+
ATACATGTTTTGGTAAAAATGTATGTAAATGCCATTCTTGTCAAATATGTCACTTAAATGTGCAATGGAATTTATTTTAAATATCATTCTGTTTTTAATAAATTGAATAACCAATA
>Rhesus_Macaque|
-

#
>14:106602887-106602987
CTCTCTTCTTCGGACCTGGAAAGAGTGGGCTGACCTTGTGTGGGGCAACAGAGGGGAGGAGACAGACCAAACATCCAGAACCAGGTGAGCACCTCACTTAC
>Chimpanzee|16:33192193-33192293:-
CTCTCTTCTTCGGACCTGGAAAGAGTGGGCTGACCTTGTGTGGGGCAACAGAGGGGAGGAGACAGACCAAACATCCAGAACCAGGTGAGCACCTCACTTAC
>Gorilla|16:32617552-32617652:-
CTCTCTTCTTCGGACCTGGAAAGAGTGGGCTGACCTTGTGTGGGGCAACAGAGGGGAGGAGACAGACCAAACATCCAGAACCAGGTGAGCACCTCACTTAC
>Orangutan|14:108014264-108014364:+
CTCTCTTCTTCGGACCTGGAAAGAGTGGGCTGACCTTGTGTGGGGCAACAGAGGGGAGGAGACAGACCAAACATCCAGAACCAGGTGAGCACCTCACTTAC
>Gibbon|GL397565.1:379014-379115:+
CTCTCTTCTTAGTACCTGGAAAGAGTGGGCTGAACTTATGTGGGGCAACAGAGGGGAAGAGACAGACCAAACATCCAGAACCAGGTGAGCGCCTCACTTAC
>Rhesus_Macaque|
-

#
>Human|X:57821127-57821245
GGTATGAACATTCAGTCCATAACACAATGTTAATAAATATTTATATTTTCACTGAGTCCTTTGGTTTCTCTTAAAAATAGCCAGTCCACTGCCAAGCAAATCTGTTAATTTCTTTGTTG
>Chimpanzee|X:58575908-58576026:+
GGTATGAACATTCAGTCCATAACACAATGTTAATAAATATTTATATTTTCACTGAGTCCTTTGGTTTCTCTTAAAAATAGCCAGTCCACTGCCAAGCAAATCTGTTAATTTCTTTGTTG
>Gorilla|X:58682043-58682161:+
GGTATGAACATTCAGTCCATAACACAATGTTAATAAATATTTATATTTTCACTGAGTCCTTTGGTTTCTCTTAAAAATAGCCAGTCCACTGCCAAGCAAATCTGTTAATTTCTTTGTTG
>Orangutan|X:58376163-58376281:+
GGTATGAACATTCAGTCCATAACACAATGTTAATAAATATTTATATTTTCACTGAGTCCTTTGGTTTCTCTTAAAAATAGCCAGTCCACTGCCAAGCAAATCTGTTAATTTCTTTGTTG
>Gibbon|
-
>Rhesus_Macaque|
-

#
>Human|7:36151537-36151637
GGATAATGACAATACCAAGAGCACCAAGGCTGCGGGGTCCCACGGTGAGGAGCATGGATACAGCTAGAGAATGTCAGGGAAGAAAGACTTCTCAAGGAGGT
>Chimpanzee|7:34673581-34673681:+
GGATAATGACAATACCAAGAGCACCAAGGCTGCGGGGTCCCACGGTGAGGAGCATGGATACAGCTAGAGAATGTCAGGGAAGAAAGACTTCTCAAGGAGGT
>Gorilla|7:36762023-36762123:+
GGATAATGACAATACCAAGAGCACCAAGGCTGCGGGGTCCCACGGTGAGGAGCATGGATACAGCTAGAGAATGTCAGGGAAGAAAGACTTCTCAAGGAGGT
>Orangutan|7:47993676-47993776:-
GGATAATGACAATACCAAGAGCACCAAGGCTGCGGGGTCCCACGGTGAGGAGCATGGATACAGCTAGAGAATGTCAGGGAAGAAAGACTTCTCAAGGAGGT
>Gibbon|
-
>Rhesus_Macaque|
-

#
>Human|7:33108000-33108147
TTCCAAATCAACATGAGGTGAATGGTAGCTACTCCTAAATAGAGCTTAGTCTGAGTGTGTCATAAGACTTCCCATATTTTTTCTGAGTGAGTCCTAAATTACCATCTAGTGGGATCCTAGTCCATTAAGTGATTCCTACTGTGTGATT
>Chimpanzee|7:31615421-31615568:+
TTCCAAATCAACATGAGGTGAATGGTAGCTACTCCTAAATAGAGCTTAGTCTGAGTGTGTCATAAGACTTCCCATATTTTTTCTGAGTGAGTCCTAAATTACCATCTAGTGGGATCCTAGTCCATTAAGTGATTCCTACTGTGTGATT
>Gorilla|7:33550714-33550861:+
TTCCAAATCAACATGAGGTGAATGGTAGCTACTCCTAAATAGAGCTTAGTCTGAGTGTGTCATAAGACTTCCCATATTTTTTCTGAGTGAGTCCTAAATTACCATCTAGTGGGATCCTAGTCCATTAAGTGATTCCTACTGTGTGATT
>Orangutan|7:51145671-51145818:-
TTCCAAATCAACATGAGGTGAATGGTAGCTACTCCTAAATAGAGCTTAGTCTGAGTGTGTCATAAGACTTCCCATATTTTTTCTGAGTGAGTCCTAAATTACCATCTAGTGGGATCCTAGTCCATTAAGTGATTCCTACTGTGTGATT
>Gibbon|
-
>Rhesus_Macaque|
-

#
>Human|7:25476990-25477099
AACTTTTAAGTTAAATCTTAAAGTGTATCTATTTTTGATGTGTAAAAAGTATTCATCAAGTATAAATATGCTTGCCAAAGAGAAGACTGGAGAACACAAATAAGTGCAGA
>Chimpanzee|7:24037722-24037831:+
AACTTTTAAGTTAAATCTTAAAGTGTATCTATTTTTGATGTGTAAAAAGTATTCATCAAGTATAAATATGCTTGCCAAAGAGAAGACTGGAGAACACAAATAAGTGCAGA
>Gorilla|7:25678140-25678249:+
AACTTTTAAGTTAAATCTTAAAGTGTATCTATTTTTGATGTGTAAAAAGTATTCATCAAGTATAAATATGCTTGCCAAAGAGAAGACTGGAGAACACAAATAAGTGCAGA
>Orangutan|7:59018793-59018902:-
AACTTTTAAGTTAAATCTTAAAGTGTATCTATTTTTGATGTGTAAAAAGTATTCATCAAGTATAAATATGCTTGCCAAAGAGAAGACTGGAGAACACAAATAAGTGCAGA
>Gibbon|
-
>Rhesus_Macaque|
-

#
>3:108737536-108737635
-------CAA--AGGGTGATTCCTTGTGTTATATATAATACTTTGCTCTGCTCCAGAAATATCATGTTTATATTCAAAATGGTATTAGTAAATATAGATATTTCAAACA
>Chimpanzee|3:112319102-112319201:+
-------CAA--AGGGTGATTCCTTGTGTTATATATAATACTTTGCTCTGCTCCAGAAATATCATGTTTATATTCAAAATGGTATTAGTAAATATAGATATTTCAAACA
>Gorilla|3:108227180-108227279:+
-------CAA--AGGGTGATTCCTTGTGTTATATATAATACTTTGCTCTGCTCCAGAAATATCATGTTTATATTCAAAATGGTATTAGTAAATATAGATATTTCAAACA
>Orangutan|3:23863268-23863367:-
-------CAA--AGGGTGATTCCTTGTGTTATATATAATACTTTGCTCTGCTCCAGAAATATCATGTTTATATTCAAAATGGTATTAGTAAATATAGATATTTCAAACA
>Gibbon|GL397284.1:15516711-15516820:+
CAAAGGGTAATTAGCATGATTCCTTGTGTTATATATAATACCTTGCTCTGCTCCAGAAATATGATGTTTATATTCAAAATGGTATTAGTAAATATAGATATTTCAAACA
>Rhesus_Macaque|chr2:29128643-29128752:+
CAAAGGGTAATTAGCATGATTCCTTGTATTATATATAATACTTTGCTCTGCTCCAGAAATATCATGTTTATATTCAAAATGTTATCAGTGAATAAAGATATTTGAAATG

#
>3:108773820-108773925
CAAAAATAAATTCATTCTGTTGATCTGGACCATGTCAAAGTTTAACAAGTTAGCTAATTATGTTATCATAAGTCTGTGGTGATCCCAACATGTTTGGTCCCATAAT-
>Chimpanzee|3:112355287-112355392:+
CAAAAATAAATTCATTCTGTTGATCTGGACCATGTCAAAGTTTAACAAGTTAGCTAATTATGTTATCATAAGTCTGTGGTGATCCCAACATGTTTGGTCCCATAAT-
>Gorilla|3:108263458-108263563:+
CAAAAATAAATTCATTCTGTTGATCTGGACCATGTCAAAGTTTAACAAGTTAGCTAATTATGTTATCATAAGTCTGTGGTGATCCCAACATGTTTGGTCCCATAAT-
>Orangutan|3:23822455-23822560:-
CAAAAATAAATTCATTCTGTTGATCTGGACCATGTCAAAGTTTAACAAGTTAGCTAATTATGTTATCATAAGTCTGTGGTGATCCCAACATGTTTGGTCCCATAAT-
>Gibbon|GL397284.1:15566287-15566393:+
CAAAAATAAATTCGTTCTGTTGATCTGGACCTTGTCAAAGTTTAACAAGTTAGCTAATTATGTTTTCTTAAGTCTGTGGTGATCCCAATGTGTTTGGTCCCATAAT-
>Rhesus_Macaque|chr2:29169178-29169285:+
CAATAATAAATTGATTCTGTTGGTCTGGACCATGTCAAAGCTTAACAAGTTATCTAATGACGTTATCATAAATCTGTGGGGATCCCAACATGTTTGGTACCATAATA

#
>4:120346929-120347039
TGGCATCTTCTTCAAGAATTACATCGTGTTTCATGATAAAGAAGCTCTAATTTTGCATTTGTTCAAGTATTGATGAGATTTAGCCAATATGACACCCATCTTGGATAAAAT
>Chimpanzee|10:38988367-38988477:-
TGGCATCTTCTTCAAGAATTACATCGTGTTTCATGATAAAGAAGCTCTAATTTTGCATTTGTTCAAGTATTGATGAGATTTAGCCAATATGACACCCATCTTGGATAAAAT
>Gorilla|4:129033303-129033413:+
TGGCATCTTCTTCAAGAATTACATCGTGTTTCATGATAAAGAAGCTCTAATTTTGCATTTGTTCAAGTATTGATGAGATTTAGCCAATATGACACCCATCTTGGATAAAAT
>Orangutan|7:54571888-54571998:+
TGGCATCTTCTTCAAGAATTACATCGTGTTTCATGATAAAGAAGCTCTAATTTTGCATTTGTTCAAGTATTGATGAGATTTAGCCAATATGACACCCATCTTGGATAAAAT
>Gibbon|GL397372.1:5414717-5414828:+
TGGCATCTTCTTAAAGAATGACATCGTGTTTCATGATAAAGAAGCTCTAATTTTGCGTTTGTTCAAGTATTGATTAGATTTAGCCAATATGACATCAATCTTGGATAAGGT
>Rhesus_Macaque|chr3:70536430-70536322:-
TGGCATCTTCTTCAAGAATGACATAGTTTTTCATGATAAAG---CTCTAATTTTGCATTTGTTCAAGTATTGATTAGAATTACCCAATATGACACCAATCTTGGATAAAGT

#
>4:121824326-121824441
GACTACTCATTTGAGAGCTTCATTGTGGTTAGCACCATAGATATGGGGCATAGCAGAAATGACTCCCATAACCAATCTAAATTTACCCACCAGAGGAGGGAAGGCTCATTATCTCC
>Chimpanzee|4:123345305-123345420:+
GACTACTCATTTGAGAGCTTCATTGTGGTTAGCACCATAGATATGGGGCATAGCAGAAATGACTCCCATAACCAATCTAAATTTACCCACCAGAGGAGGGAAGGCTCATTATCTCC
>Gorilla|4:130590276-130590391:+
GACTACTCATTTGAGAGCTTCATTGTGGTTAGCACCATAGATATGGGGCATAGCAGAAATGACTCCCATAACCAATCTAAATTTACCCACCAGAGGAGGGAAGGCTCATTATCTCC
>Orangutan|4:125496059-125496174:+
GACTACTCATTTGAGAGCTTCATTGTGGTTAGCACCATAGATATGGGGCATAGCAGAAATGACTCCCATAACCAATCTAAATTTACCCACCAGAGGAGGGAAGGCTCATTATCTCC
>Gibbon|GL397336.1:6258572-6258688:+
GACTACTCATTTGAGAGCTTCATTGTGGTTAGCACCGTAGCTATGGGGCATAGCACAAATGACTCCCATAACCAATTTAAATTTACCCACCAGAGGAGGGAAGGCTCACTATCTCT
>Rhesus_Macaque|
-

#
>Human|3:89582098-89582210
ATTAGTAAATCTAGTACTGAAGTTTCCAATAAGATGGGCTGGTGACTGTCTATAATTGAATAATAATACTCTAAGTACATGTTTAAAGTTAATTATTTTTCATATTTTACCAC
>Chimpanzee|3:91163262-91163374:+
ATTAGTAAATCTAGTACTGAAGTTTCCAATAAGATGGGCTGGTGACTGTCTATAATTGAATAATAATACTCTAAGTACATGTTTAAAGTTAATTATTTTTCATATTTTACCAC
>Gorilla|3:91743375-91743487:+
ATTAGTAAATCTAGTACTGAAGTTTCCAATAAGATGGGCTGGTGACTGTCTATAATTGAATAATAATACTCTAAGTACATGTTTAAAGTTAATTATTTTTCATATTTTACCAC
>Orangutan|3:56732461-56732573:+
ATTAGTAAATCTAGTACTGAAGTTTCCAATAAGATGGGCTGGTGACTGTCTATAATTGAATAATAATACTCTAAGTACATGTTTAAAGTTAATTATTTTTCATATTTTACCAC
>Gibbon|
-
>Rhesus_Macaque|
-

#
>3:95119103-95119241
GCGAAGGAGTGCCCTATAGAAAAACAATGAAAATTTTGCTAAAATATTGAGAAATAACAAAATTCTAGGTGGGTCACAATTGATATAGGTGTAGAAAATCTGAAACAATAATTAATGTTCATCAGACACTTCCCAGGTG
>Chimpanzee|3:98444288-98444426:+
GCGAAGGAGTGCCCTATAGAAAAACAATGAAAATTTTGCTAAAATATTGAGAAATAACAAAATTCTAGGTGGGTCACAATTGATATAGGTGTAGAAAATCTGAAACAATAATTAATGTTCATCAGACACTTCCCAGGTG
>Gorilla|3:94377094-94377232:+
GCGAAGGAGTGCCCTATAGAAAAACAATGAAAATTTTGCTAAAATATTGAGAAATAACAAAATTCTAGGTGGGTCACAATTGATATAGGTGTAGAAAATCTGAAACAATAATTAATGTTCATCAGACACTTCCCAGGTG
>Orangutan|3_random:13886714-13886852:+
GCGAAGGAGTGCCCTATAGAAAAACAATGAAAATTTTGCTAAAATATTGAGAAATAACAAAATTCTAGGTGGGTCACAATTGATATAGGTGTAGAAAATCTGAAACAATAATTAATGTTCATCAGACACTTCCCAGGTG
>Gibbon|GL397284.1:1847431-1847570:+
GCTAAGGAGTGCCTTATAGACAAACAATGAACATTTTGCTAAAATATTGAGAAATAACAAAATTCTAGGTGGGTCACATCTGATATAGGTGTGGAAAATCTGAAACAATAATTAATGTTCATCAGACACTTCCCAGGTG
>Rhesus_Macaque|
-

#
>3:99867585-99867689
----ATAGTTAATAATTATATTATAATCTTTTTTATTTTGTCCATTATTTTTTCTTCCTGGGAAGGGACATGCAGAAAGGTATACATGTTTAATATATAATCATCTTGG
>Chimpanzee|3:103295289-103295393:+
----ATAGTTAATAATTATATTATAATCTTTTTTATTTTGTCCATTATTTTTTCTTCCTGGGAAGGGACATGCAGAAAGGTATACATGTTTAATATATAATCATCTTGG
>Gorilla|3:99095108-99095212:+
----ATAGTTAATAATTATATTATAATCTTTTTTATTTTGTCCATTATTTTTTCTTCCTGGGAAGGGACATGCAGAAAGGTATACATGTTTAATATATAATCATCTTGG
>Orangutan|3:33080238-33080342:-
----ATAGTTAATAATTATATTATAATCTTTTTTATTTTGTCCATTATTTTTTCTTCCTGGGAAGGGACATGCAGAAAGGTATACATGTTTAATATATAATCATCTTGG
>Gibbon|GL397284.1:6507589-6507693:+
AGTTATAGTTAATAATTATA-----GTCTTTGTTATTTTGTCCATTATTTTTTCTTCCTGGGAAGGGACATGCAGAAAGGTATACATGTTTAATATATAATCATCTTGG
>Rhesus_Macaque|chr2:20352720-20352824:+
AGTTATAGTTAATAATTATA-----ATCTTTTTTATTTTGCCCATTATTTTTTCTTCCTGGGAAGGGATATGCAGAAAGGTATACGTGTTTAATATATAATCATCTTGG

#
>Human|3:84507970-84508071
GAACTTTACCATGCCTTACCACTTAGTTTTATTTCTTAATGAAGTCATTTTAAAAGAGCCAATTCTTATTGCCAAGTTTTATATTTTCTCTATAGGATAAAA
>Chimpanzee|3:85989645-85989746:+
GAACTTTACCATGCCTTACCACTTAGTTTTATTTCTTAATGAAGTCATTTTAAAAGAGCCAATTCTTATTGCCAAGTTTTATATTTTCTCTATAGGATAAAA
>Gorilla|3:86540695-86540796:+
GAACTTTACCATGCCTTACCACTTAGTTTTATTTCTTAATGAAGTCATTTTAAAAGAGCCAATTCTTATTGCCAAGTTTTATATTTTCTCTATAGGATAAAA
>Orangutan|3:51380965-51381066:+
GAACTTTACCATGCCTTACCACTTAGTTTTATTTCTTAATGAAGTCATTTTAAAAGAGCCAATTCTTATTGCCAAGTTTTATATTTTCTCTATAGGATAAAA
>Gibbon|
-
>Rhesus_Macaque|
-

#
>Human|3:84508089-84508197
CTTTTTCTTTCCCAACTTTCCTTTTTTATCCCATGTGTAGCTTCCATCAAAATGTGACACCTCTTTCAACAGAGATGTGAATTCACACAGAAACATCACTTTTGTTCCC
>Chimpanzee|3:85989764-85989872:+
CTTTTTCTTTCCCAACTTTCCTTTTTTATCCCATGTGTAGCTTCCATCAAAATGTGACACCTCTTTCAACAGAGATGTGAATTCACACAGAAACATCACTTTTGTTCCC
>Gorilla|3:86540814-86540922:+
CTTTTTCTTTCCCAACTTTCCTTTTTTATCCCATGTGTAGCTTCCATCAAAATGTGACACCTCTTTCAACAGAGATGTGAATTCACACAGAAACATCACTTTTGTTCCC
>Orangutan|3:51381084-51381192:+
CTTTTTCTTTCCCAACTTTCCTTTTTTATCCCATGTGTAGCTTCCATCAAAATGTGACACCTCTTTCAACAGAGATGTGAATTCACACAGAAACATCACTTTTGTTCCC
>Gibbon|
-
>Rhesus_Macaque|
-

#
>3:86960866-86961007
TCCCTAATCCACACAAACATCTTGAAAAAAATTGCATTGTGTTCCTTACAGCCAAATACTCTTAATTAATTAATGTTTGAAAAAGAGAATACCTGGGAGAATCTCTTTGGTTTGACTGGAAAGAGCAATGTATCTTTTGGAT
>Chimpanzee|3:88495570-88495711:+
TCCCTAATCCACACAAACATCTTGAAAAAAATTGCATTGTGTTCCTTACAGCCAAATACTCTTAATTAATTAATGTTTGAAAAAGAGAATACCTGGGAGAATCTCTTTGGTTTGACTGGAAAGAGCAATGTATCTTTTGGAT
>Gorilla|3:89055691-89055832:+
TCCCTAATCCACACAAACATCTTGAAAAAAATTGCATTGTGTTCCTTACAGCCAAATACTCTTAATTAATTAATGTTTGAAAAAGAGAATACCTGGGAGAATCTCTTTGGTTTGACTGGAAAGAGCAATGTATCTTTTGGAT
>Orangutan|3:53995625-53995766:+
TCCCTAATCCACACAAACATCTTGAAAAAAATTGCATTGTGTTCCTTACAGCCAAATACTCTTAATTAATTAATGTTTGAAAAAGAGAATACCTGGGAGAATCTCTTTGGTTTGACTGGAAAGAGCAATGTATCTTTTGGAT
>Gibbon|GL397265.1:3538399-3538257:-
TCCCTAATCCACACAAACATCTTGAAAAGAATTGCATTGTGTTCCTTACAGCCAAATATTCTTAATAAATTAATGTTTGAAAAAGAAAATTCCTGGGAGAATCTCTTTGGTTTGACTGGAAAGAGCAATGTATCTTTTGGAT
>Rhesus_Macaque|
-

#
>Human|3:87690678-87690815
ACTTGAAAGTCAATGGAATTTGCCAAGCTTTTTTATTCAAAGAAACATTTTACCTTGAATGTGCTTTCATTCAAGTGGCAGTATGAATAGATATAGATGTGCAGTTTATTTGGGCTTTCATAACAGATATGTGTAATA
>Chimpanzee|3:89246181-89246318:+
ACTTGAAAGTCAATGGAATTTGCCAAGCTTTTTTATTCAAAGAAACATTTTACCTTGAATGTGCTTTCATTCAAGTGGCAGTATGAATAGATATAGATGTGCAGTTTATTTGGGCTTTCATAACAGATATGTGTAATA
>Gorilla|3:89820843-89820980:+
ACTTGAAAGTCAATGGAATTTGCCAAGCTTTTTTATTCAAAGAAACATTTTACCTTGAATGTGCTTTCATTCAAGTGGCAGTATGAATAGATATAGATGTGCAGTTTATTTGGGCTTTCATAACAGATATGTGTAATA
>Orangutan|3:54759809-54759946:+
ACTTGAAAGTCAATGGAATTTGCCAAGCTTTTTTATTCAAAGAAACATTTTACCTTGAATGTGCTTTCATTCAAGTGGCAGTATGAATAGATATAGATGTGCAGTTTATTTGGGCTTTCATAACAGATATGTGTAATA
>Gibbon|
-
>Rhesus_Macaque|
-

#
>Human|7:100309144-100309327
GCAGGAAGCTGGATGGAGCTGTGTCTCCCTGCACGTATGTGCTCCGGGCCTGAGCCCAGCAGAGGTGGTGGCAGGCAGCCTTTCCCATCTGGTTTGTTTTGGCAGTTCCCTCCTGCAGCCTATTTGTTTGTTGTTTCTACTCCATGTTTTCTCACTGCTTGCCAGTGGGGCTTCCCTCAGTGGC
>Chimpanzee|7:101323277-101323460:+
GCAGGAAGCTGGATGGAGCTGTGTCTCCCTGCACGTATGTGCTCCGGGCCTGAGCCCAGCAGAGGTGGTGGCAGGCAGCCTTTCCCATCTGGTTTGTTTTGGCAGTTCCCTCCTGCAGCCTATTTGTTTGTTGTTTCTACTCCATGTTTTCTCACTGCTTGCCAGTGGGGCTTCCCTCAGTGGC
>Gorilla|7:98222224-98222407:-
GCAGGAAGCTGGATGGAGCTGTGTCTCCCTGCACGTATGTGCTCCGGGCCTGAGCCCAGCAGAGGTGGTGGCAGGCAGCCTTTCCCATCTGGTTTGTTTTGGCAGTTCCCTCCTGCAGCCTATTTGTTTGTTGTTTCTACTCCATGTTTTCTCACTGCTTGCCAGTGGGGCTTCCCTCAGTGGC
>Orangutan|7:9784788-9784971:+
GCAGGAAGCTGGATGGAGCTGTGTCTCCCTGCACGTATGTGCTCCGGGCCTGAGCCCAGCAGAGGTGGTGGCAGGCAGCCTTTCCCATCTGGTTTGTTTTGGCAGTTCCCTCCTGCAGCCTATTTGTTTGTTGTTTCTACTCCATGTTTTCTCACTGCTTGCCAGTGGGGCTTCCCTCAGTGGC
>Gibbon|
-
>Rhesus_Macaque|
-

#
>7:100907682-100907813
ACATTTCTGATCACAGAGGCCCTGAAGATGGATCTGCTGGCCTTTTACTATTCTTAGAAACCTGCTTGGTGTTTGGGAGGAGGGTTGGAGAAGGAGGCAAGAGCTGACCTTCCTCGCCCTGCAGAAGCATGC
>Chimpanzee|7:101872846-101872977:+
ACATTTCTGATCACAGAGGCCCTGAAGATGGATCTGCTGGCCTTTTACTATTCTTAGAAACCTGCTTGGTGTTTGGGAGGAGGGTTGGAGAAGGAGGCAAGAGCTGACCTTCCTCGCCCTGCAGAAGCATGC
>Gorilla|7:98779758-98779889:+
ACATTTCTGATCACAGAGGCCCTGAAGATGGATCTGCTGGCCTTTTACTATTCTTAGAAACCTGCTTGGTGTTTGGGAGGAGGGTTGGAGAAGGAGGCAAGAGCTGACCTTCCTCGCCCTGCAGAAGCATGC
>Orangutan|7:10344340-10344471:+
ACATTTCTGATCACAGAGGCCCTGAAGATGGATCTGCTGGCCTTTTACTATTCTTAGAAACCTGCTTGGTGTTTGGGAGGAGGGTTGGAGAAGGAGGCAAGAGCTGACCTTCCTCGCCCTGCAGAAGCATGC
>Gibbon|GL397457.1:2096328-2096459:+
ATGTTTCTGATCGCAGAGACCCTGAAGATGGGTCTGCTGGCCTTTTGCTATTCTCAGAAACTTGCCTGGTGTTTGGGAGGAGGGTTG-AGAAGGGGGAAAGAGCTGACCTTCCTCGCCCTGCAGCTGCACGT
>Rhesus_Macaque|
-

#
>4:71491852-71491970
ATTTATTGTTCTTAAATCCTTAGTAAATCATTATAAGGTGTAATGTGGAACAATGAAGTACCTTTGTGTATTGATCAGTCAGTCACTGATAGTCGGCTACTAGGAGCCAGGCATTTCAC
>Chimpanzee|4:59528952-59529070:-
ATTTATTGTTCTTAAATCCTTAGTAAATCATTATAAGGTGTAATGTGGAACAATGAAGTACCTTTGTGTATTGATCAGTCAGTCACTGATAGTCGGCTACTAGGAGCCAGGCATTTCAC
>Gorilla|4:79090813-79090931:+
ATTTATTGTTCTTAAATCCTTAGTAAATCATTATAAGGTGTAATGTGGAACAATGAAGTACCTTTGTGTATTGATCAGTCAGTCACTGATAGTCGGCTACTAGGAGCCAGGCATTTCAC
>Orangutan|4:73719334-73719452:+
ATTTATTGTTCTTAAATCCTTAGTAAATCATTATAAGGTGTAATGTGGAACAATGAAGTACCTTTGTGTATTGATCAGTCAGTCACTGATAGTCGGCTACTAGGAGCCAGGCATTTCAC
>Gibbon|GL398489.1:12995-12876:-
ATTTATTGCTCTTAAATCCTTAGTAAATCATTATAAGGTGTAATGTAGAACAATGAAGTACCTTTGCATATTGATCAGTCAGTCACTGATAGTCAGCTACTAGGAGCCAGGCATTTCAC
>Rhesus_Macaque|chr5:59013228-59013113:-
ATTTATTGTTCTTAAATCCTTAGTAAATAATTATAAGGTGTAATGTGGAACAATAAAGTACCTTTGTGTATTGATCAGTCA----CTGATAGTCAGCTACTAGGAGCCTGGCATTTCAC

#
>Human|7:100945939-100946038
AATAGTCTATTTATATTAGCAAACACACCTGTGTGCACACGGAGCTTGCGGACCAGTCTGGAAGGGGAGGGCGGGGCCGACCCGGACCCTCCAGGGAACG
>Chimpanzee|7:101911148-101911247:+
AATAGTCTATTTATATTAGCAAACACACCTGTGTGCACACGGAGCTTGCGGACCAGTCTGGAAGGGGAGGGCGGGGCCGACCCGGACCCTCCAGGGAACG
>Gorilla|7:98822594-98822693:+
AATAGTCTATTTATATTAGCAAACACACCTGTGTGCACACGGAGCTTGCGGACCAGTCTGGAAGGGGAGGGCGGGGCCGACCCGGACCCTCCAGGGAACG
>Orangutan|7:10384187-10384286:+
AATAGTCTATTTATATTAGCAAACACACCTGTGTGCACACGGAGCTTGCGGACCAGTCTGGAAGGGGAGGGCGGGGCCGACCCGGACCCTCCAGGGAACG
>Gibbon|
-
>Rhesus_Macaque|
-

#
>Human|7:101607683-101607791
TCACCAAATTTTGTATGTTTTAGCTATCATTATTGCTGTCCTTGTTATTGATGTTATCGGCCCTGAGGGTATAATGATGAGCAGAATATATCCCGATTCTAAGAAGTCA
>Chimpanzee|7:102570815-102570923:+
TCACCAAATTTTGTATGTTTTAGCTATCATTATTGCTGTCCTTGTTATTGATGTTATCGGCCCTGAGGGTATAATGATGAGCAGAATATATCCCGATTCTAAGAAGTCA
>Gorilla|7:99499611-99499719:+
TCACCAAATTTTGTATGTTTTAGCTATCATTATTGCTGTCCTTGTTATTGATGTTATCGGCCCTGAGGGTATAATGATGAGCAGAATATATCCCGATTCTAAGAAGTCA
>Orangutan|7:11074885-11074993:+
TCACCAAATTTTGTATGTTTTAGCTATCATTATTGCTGTCCTTGTTATTGATGTTATCGGCCCTGAGGGTATAATGATGAGCAGAATATATCCCGATTCTAAGAAGTCA
>Gibbon|
-
>Rhesus_Macaque|
-

#
>7:101636741-101636840
TGCAGGATCCTCTGGGGGTGGCTCAGGCCTCCCAGGGGAGCACTTACCTTTTCATTTCATAGTATGTCGGAGCTGCTGATGCAGGAATAAAGCAAAGTGC
>Chimpanzee|7:102599834-102599933:+
TGCAGGATCCTCTGGGGGTGGCTCAGGCCTCCCAGGGGAGCACTTACCTTTTCATTTCATAGTATGTCGGAGCTGCTGATGCAGGAATAAAGCAAAGTGC
>Gorilla|7:99528580-99528679:+
TGCAGGATCCTCTGGGGGTGGCTCAGGCCTCCCAGGGGAGCACTTACCTTTTCATTTCATAGTATGTCGGAGCTGCTGATGCAGGAATAAAGCAAAGTGC
>Orangutan|7:11104604-11104703:+
TGCAGGATCCTCTGGGGGTGGCTCAGGCCTCCCAGGGGAGCACTTACCTTTTCATTTCATAGTATGTCGGAGCTGCTGATGCAGGAATAAAGCAAAGTGC
>Gibbon|
-
>Rhesus_Macaque|chr3:49299470-49299569:+
TGCAGGATCCTCTGGAGGTGGCTCAGGCCTCCCAGGGGAGCACTTAC-TTTTCATTTCATAGTATGCCAGAGCTGCTAATGCAGGCATAAAGCAAAGGGC

#
>7:106804963-106805071
GAGATGGTGACTGATAAGGA----GAGAATGTAAATGTGGAGGGGGGACAAATGTAAGCAACAATATTCAGTTTAGCACAGTGTGATAAAA-GCGATGTGTGTACTATTCCTAC
>Chimpanzee|7:108651420-108651528:+
GAGATGGTGACTGATAAGGA----GAGAATGTAAATGTGGAGGGGGGACAAATGTAAGCAACAATATTCAGTTTAGCACAGTGTGATAAAA-GCGATGTGTGTACTATTCCTAC
>Gorilla|7:104791397-104791505:+
GAGATGGTGACTGATAAGGA----GAGAATGTAAATGTGGAGGGGGGACAAATGTAAGCAACAATATTCAGTTTAGCACAGTGTGATAAAA-GCGATGTGTGTACTATTCCTAC
>Orangutan|7:103309673-103309781:+
GAGATGGTGACTGATAAGGA----GAGAATGTAAATGTGGAGGGGGGACAAATGTAAGCAACAATATTCAGTTTAGCACAGTGTGATAAAA-GCGATGTGTGTACTATTCCTAC
>Gibbon|GL397314.1:2507396-2507281:-
GAGATGGTGACTGATAAGGA----GAGAATGTAAATGTGGAGGGGGGACAAATGTAAGCAATAATATTCAGTTTAGCACAGTGTGATAAAA-GTGACGTGGGTACTATTCCTAC
>Rhesus_Macaque|chr3:144586765-144586879:+
GAGATGGGGACTGATAAGGAAAGAGAGAATGTAAATGTGGAGGGGAGACAAATGTAAGCAATAATATTCAGTTTAGCCCAGTGTGGTAAAAAGCGATGTGTGTACTATTCCTAC

#
>7:113198994-113199095
TTAGCAATCATAAAAAGAATATTGCTGTTTTTAATATAAATATGACTAAAGGTTAATACTAGCTAATTAAAAAGTCAGGAAGAGAAATA----------------------TGTAT-----TATATATA
>Chimpanzee|7:115040337-115040438:+
TTAGCAATCATAAAAAGAATATTGCTGTTTTTAATATAAATATGACTAAAGGTTAATACTAGCTAATTAAAAAGTCAGGAAGAGAAATA----------------------TGTAT-----TATATATA
>Gorilla|7:111414214-111414315:+
TTAGCAATCATAAAAAGAATATTGCTGTTTTTAATATAAATATGACTAAAGGTTAATACTAGCTAATTAAAAAGTCAGGAAGAGAAATA----------------------TGTAT-----TATATATA
>Orangutan|7:110048429-110048530:+
TTAGCAATCATAAAAAGAATATTGCTGTTTTTAATATAAATATGACTAAAGGTTAATACTAGCTAATTAAAAAGTCAGGAAGAGAAATA----------------------TGTAT-----TATATATA
>Gibbon|GL397282.1:3881293-3881396:+
TTAGCAATCATAAAAAGAATATTGCTGTTTTTAATATAAATATGACTAAAGGTTAATACTAGCTAATTAAAAAGTC----AGAGAAATA----------------------TGTATATATATATATATC
>Rhesus_Macaque|chr3:150927437-150927561:+
TTATCAATCATAAAAGGAATGTTATTG-TTTTAATATAAATATGACTAAAGGTTAACA----CTAATTAAAAAGTAAGAAAGAGAAATATGTATGTGTGTGTGTGTGTGTGTGTATATATATATATATA

#
>4:67905492-67905593
-----ACAACA--CAGATAGGTATGGTTAGATATTCTATTTTGCATATTACTAGTAAATGTTTGTATATTAAACATACAGTCTGTGCCTGCATGTAATAAAACTATGAA
>Chimpanzee|4:62875262-62875363:-
-----ACAACA--CAGATAGGTATGGTTAGATATTCTATTTTGCATATTACTAGTAAATGTTTGTATATTAAACATACAGTCTGTGCCTGCATGTAATAAAACTATGAA
>Gorilla|4:75349682-75349783:+
-----ACAACA--CAGATAGGTATGGTTAGATATTCTATTTTGCATATTACTAGTAAATGTTTGTATATTAAACATACAGTCTGTGCCTGCATGTAATAAAACTATGAA
>Orangutan|4:52564186-52564287:-
-----ACAACA--CAGATAGGTATGGTTAGATATTCTATTTTGCATATTACTAGTAAATGTTTGTATATTAAACATACAGTCTGTGCCTGCATGTAATAAAACTATGAA
>Gibbon|GL397316.1:14399391-14399500:+
ACGACACAATGATCGGAGAGGTACGGTTAGATATTCTACTTTGCATATTACTAGTAAATGTTTGTATATTAAACATACAGTCTGTGCCTGCAAGTAATAAAACTATGAA
>Rhesus_Macaque|chr5:62306917-62306808:-
ACAACACAATGATCAGATAGATATGGTTAGATATACTATTTTGCATATTAATAGTAAATGTTTGTATATTAAACATACAGTCTGTGCCTGCATGTAATAAAACTATGAA

#
>Human|4:67397660-67397760
AGATGACTTCATAACATAGTACAGTAGTTCCATAATTGCTACATTTACCAAGTTATCATAAGATATAATTTGTATTAAAATCCTTATAAAACATACTTCCT
>Chimpanzee|4:63395268-63395368:-
AGATGACTTCATAACATAGTACAGTAGTTCCATAATTGCTACATTTACCAAGTTATCATAAGATATAATTTGTATTAAAATCCTTATAAAACATACTTCCT
>Gorilla|4:74817997-74818097:+
AGATGACTTCATAACATAGTACAGTAGTTCCATAATTGCTACATTTACCAAGTTATCATAAGATATAATTTGTATTAAAATCCTTATAAAACATACTTCCT
>Orangutan|4:53099788-53099888:-
AGATGACTTCATAACATAGTACAGTAGTTCCATAATTGCTACATTTACCAAGTTATCATAAGATATAATTTGTATTAAAATCCTTATAAAACATACTTCCT
>Gibbon|
-
>Rhesus_Macaque|
-

#
>Human|4:67248674-67248781
GCAAAGTGGTTAAAAATGACTCATATATGATTAGAAGACATAAGTTCTAGGATTGGCTCTATTAAAATTTAGTTAAATTTTATGTAACTCAAATTTTTCATTAACAAA
>Chimpanzee|4:63543029-63543136:-
GCAAAGTGGTTAAAAATGACTCATATATGATTAGAAGACATAAGTTCTAGGATTGGCTCTATTAAAATTTAGTTAAATTTTATGTAACTCAAATTTTTCATTAACAAA
>Gorilla|4:74685117-74685224:+
GCAAAGTGGTTAAAAATGACTCATATATGATTAGAAGACATAAGTTCTAGGATTGGCTCTATTAAAATTTAGTTAAATTTTATGTAACTCAAATTTTTCATTAACAAA
>Orangutan|4:53260417-53260524:-
GCAAAGTGGTTAAAAATGACTCATATATGATTAGAAGACATAAGTTCTAGGATTGGCTCTATTAAAATTTAGTTAAATTTTATGTAACTCAAATTTTTCATTAACAAA
>Gibbon|
-
>Rhesus_Macaque|
-

#
>Human|4:64845528-64845636
TCATAAAATACTTCATGTTTTTATAAATGAAATGATAATGAAAACCCAAACATTCCTTATAAAATTCTCTTGAAATCCAAGGGATCAAATTAAGATGCTTGGAAATGAA
>Chimpanzee|4:65959077-65959185:-
TCATAAAATACTTCATGTTTTTATAAATGAAATGATAATGAAAACCCAAACATTCCTTATAAAATTCTCTTGAAATCCAAGGGATCAAATTAAGATGCTTGGAAATGAA
>Gorilla|4:72240994-72241102:+
TCATAAAATACTTCATGTTTTTATAAATGAAATGATAATGAAAACCCAAACATTCCTTATAAAATTCTCTTGAAATCCAAGGGATCAAATTAAGATGCTTGGAAATGAA
>Orangutan|4:55784735-55784843:-
TCATAAAATACTTCATGTTTTTATAAATGAAATGATAATGAAAACCCAAACATTCCTTATAAAATTCTCTTGAAATCCAAGGGATCAAATTAAGATGCTTGGAAATGAA
>Gibbon|
-
>Rhesus_Macaque|
-

#
>4:70764583-70764709
TTCAGTAGGGTTCAACAGTCCTGTTGCTGGGATAGATAATTCAGACCAGAGGTGTCTTAGATGGTATTGAAGGAAAACATGTGTTCTTCCAGGGCAAACCAGATTTCTTTCAAAGCATTTCAGGGCA
>Chimpanzee|4:60272884-60273005:-
TTCAGTAGGGTTCAACAGTCCTGTTGCTGGGATAGATAATTCAGACCAGAGGTGTCTTAGATGGTATTGAAGGAAAACATGTGTTCTTCCAGGGCAAACCAGATTTCTTTCAAAGCATTTCAGGGCA
>Gorilla|4:78354769-78354890:+
TTCAGTAGGGTTCAACAGTCCTGTTGCTGGGATAGATAATTCAGACCAGAGGTGTCTTAGATGGTATTGAAGGAAAACATGTGTTCTTCCAGGGCAAACCAGATTTCTTTCAAAGCATTTCAGGGCA
>Orangutan|4:72963496-72963617:+
TTCAGTAGGGTTCAACAGTCCTGTTGCTGGGATAGATAATTCAGACCAGAGGTGTCTTAGATGGTATTGAAGGAAAACATGTGTTCTTCCAGGGCAAACCAGATTTCTTTCAAAGCATTTCAGGGCA
>Gibbon|GL397302.1:1428007-1428132:+
TTCAGTAGGGTTCAACAGTCCTGTTGCTGGGATAGATAATTTCGACCAGAGGTGTCTTAGATGGTTTTGAAGGAAAAC--GTGTTCTTCCAGTGCAAACCAGATTTCTTTCAAAGCATTTCAGGGCA
>Rhesus_Macaque|chr5:59737567-59737442:-
TTCAGTAGGGTTCAACAGTCCTGTTGCTGGGATAGATAATTCAGGCCAGAGGCGTCTTAGATGGAATTGAAGGAAAAT--GTGTTCTTCCGGTGCAAACCAGATTTCTTTCAAAGCATTTCAGAACA

#
>4:70460779-70460879
ATTTTAAATTATTAAAAATGTATTGAATTTATTTGCTATTAAACAGTTACTTAACTTGTCTATTGTCCCACTGTACAGCTTTTCTTTCCCCACAGTCTTAC
>Chimpanzee|4:60584925-60585025:-
ATTTTAAATTATTAAAAATGTATTGAATTTATTTGCTATTAAACAGTTACTTAACTTGTCTATTGTCCCACTGTACAGCTTTTCTTTCCCCACAGTCTTAC
>Gorilla|4:78053716-78053816:+
ATTTTAAATTATTAAAAATGTATTGAATTTATTTGCTATTAAACAGTTACTTAACTTGTCTATTGTCCCACTGTACAGCTTTTCTTTCCCCACAGTCTTAC
>Orangutan|4:72645170-72645270:+
ATTTTAAATTATTAAAAATGTATTGAATTTATTTGCTATTAAACAGTTACTTAACTTGTCTATTGTCCCACTGTACAGCTTTTCTTTCCCCACAGTCTTAC
>Gibbon|GL397302.1:1117741-1117842:+
ATTTTAAATTATTAAAAATTTATTGAATTTATTTGCTATTAAACAGTTACTTAACTTGTCTATTGTCCCACTATACAGCTTTTCTTCCCCCACAGTCTTAC
>Rhesus_Macaque|
-

#
>4:70393406-70393526
AATAAAACATTATGAATAAATGTTAAAAATATTAGATTTTTAAACCAGAAATTCCATTGTCAGTAACATATTCTAAGATTTAGTTACAATATGTACATCAAGAATATTCACTGAACCATT
>Chimpanzee|4:60655707-60655827:-
AATAAAACATTATGAATAAATGTTAAAAATATTAGATTTTTAAACCAGAAATTCCATTGTCAGTAACATATTCTAAGATTTAGTTACAATATGTACATCAAGAATATTCACTGAACCATT
>Gorilla|4:77986431-77986551:+
AATAAAACATTATGAATAAATGTTAAAAATATTAGATTTTTAAACCAGAAATTCCATTGTCAGTAACATATTCTAAGATTTAGTTACAATATGTACATCAAGAATATTCACTGAACCATT
>Orangutan|4_random:2227190-2227310:+
AATAAAACATTATGAATAAATGTTAAAAATATTAGATTTTTAAACCAGAAATTCCATTGTCAGTAACATATTCTAAGATTTAGTTACAATATGTACATCAAGAATATTCACTGAACCATT
>Gibbon|
-
>Rhesus_Macaque|chr5:60094959-60094839:-
AACAAAACATTAAGAATAAATGT-GAAAATATTAAATTTTTAAACGAAAAATTCTATTGTCAGTGACATATTCTAAGATTTAGTTACAATATGTACACCAAGAATATTCACTGAACCATT

#
>Human|4:69584938-69585066
GGAGGTAGTGTTTGAAGGATACCCCTGGGCTCAACTGACTCAAGCTAGCTCAGTCTTGGTAAGAGGGAGACTGGACACTTCTGGTACAGTTGGGCTGCAGACACACTGTACCAACTGTAAGTTCACTTT
>Chimpanzee|4:61235553-61235681:-
GGAGGTAGTGTTTGAAGGATACCCCTGGGCTCAACTGACTCAAGCTAGCTCAGTCTTGGTAAGAGGGAGACTGGACACTTCTGGTACAGTTGGGCTGCAGACACACTGTACCAACTGTAAGTTCACTTT
>Gorilla|4:77254543-77254671:+
GGAGGTAGTGTTTGAAGGATACCCCTGGGCTCAACTGACTCAAGCTAGCTCAGTCTTGGTAAGAGGGAGACTGGACACTTCTGGTACAGTTGGGCTGCAGACACACTGTACCAACTGTAAGTTCACTTT
>Orangutan|4:50767527-50767655:-
GGAGGTAGTGTTTGAAGGATACCCCTGGGCTCAACTGACTCAAGCTAGCTCAGTCTTGGTAAGAGGGAGACTGGACACTTCTGGTACAGTTGGGCTGCAGACACACTGTACCAACTGTAAGTTCACTTT
>Gibbon|
-
>Rhesus_Macaque|
-

#
>Human|17:3095619-3095725
TTTTTCCCCTTTACCTCCAGACATAACTGCAATTCTAGAGTTGGTAGTACGCTCCCAGTCAGGATTTATACTTTGACTACATACACATGTATTATTTTATCCATTAA
>Chimpanzee|17:3164183-3164289:+
TTTTTCCCCTTTACCTCCAGACATAACTGCAATTCTAGAGTTGGTAGTACGCTCCCAGTCAGGATTTATACTTTGACTACATACACATGTATTATTTTATCCATTAA
>Gorilla|17:3213654-3213760:+
TTTTTCCCCTTTACCTCCAGACATAACTGCAATTCTAGAGTTGGTAGTACGCTCCCAGTCAGGATTTATACTTTGACTACATACACATGTATTATTTTATCCATTAA
>Orangutan|17:3104910-3105016:+
TTTTTCCCCTTTACCTCCAGACATAACTGCAATTCTAGAGTTGGTAGTACGCTCCCAGTCAGGATTTATACTTTGACTACATACACATGTATTATTTTATCCATTAA
>Gibbon|
-
>Rhesus_Macaque|
-

#
>Human|19:46572648-46572757
AAAATGTTCAGTCTGAGAAGTAAAGATTACATGGTGAGCATTGATAATTTTTATCATGCTTCCTACCCTCCCCAAAGGTAACTGCATTTAAGATGTAGTGTTTGTATTTT
>Chimpanzee|19:51029680-51029789:+
AAAATGTTCAGTCTGAGAAGTAAAGATTACATGGTGAGCATTGATAATTTTTATCATGCTTCCTACCCTCCCCAAAGGTAACTGCATTTAAGATGTAGTGTTTGTATTTT
>Gorilla|19:43292297-43292406:+
AAAATGTTCAGTCTGAGAAGTAAAGATTACATGGTGAGCATTGATAATTTTTATCATGCTTCCTACCCTCCCCAAAGGTAACTGCATTTAAGATGTAGTGTTTGTATTTT
>Orangutan|19:47402338-47402447:+
AAAATGTTCAGTCTGAGAAGTAAAGATTACATGGTGAGCATTGATAATTTTTATCATGCTTCCTACCCTCCCCAAAGGTAACTGCATTTAAGATGTAGTGTTTGTATTTT
>Gibbon|
-
>Rhesus_Macaque|
-

#
>Human|17:3093903-3094007
ATTCCTTGTGTTAGTCAAAACCCTTCATAATTTAACCCCAAATTTCTTTTCCTGACTGAATTCTTCCTAATCCCTTCCCTGTACCCTCGGCTCCTGATAAAGATA
>Chimpanzee|17:3162462-3162566:+
ATTCCTTGTGTTAGTCAAAACCCTTCATAATTTAACCCCAAATTTCTTTTCCTGACTGAATTCTTCCTAATCCCTTCCCTGTACCCTCGGCTCCTGATAAAGATA
>Gorilla|17:3211718-3211822:+
ATTCCTTGTGTTAGTCAAAACCCTTCATAATTTAACCCCAAATTTCTTTTCCTGACTGAATTCTTCCTAATCCCTTCCCTGTACCCTCGGCTCCTGATAAAGATA
>Orangutan|17:3103185-3103289:+
ATTCCTTGTGTTAGTCAAAACCCTTCATAATTTAACCCCAAATTTCTTTTCCTGACTGAATTCTTCCTAATCCCTTCCCTGTACCCTCGGCTCCTGATAAAGATA
>Gibbon|
-
>Rhesus_Macaque|
-

#
>Human|X:51711942-51712041
AGTGAAACTGCATTTAACTCTGTCAAGTTTCTCTGCAATTTAGTACCTATGTAAATCACAATAGCATTTACCAAATATTCCATTTTCTGCTCTTGATTTC
>Chimpanzee|X:52206817-52206916:+
AGTGAAACTGCATTTAACTCTGTCAAGTTTCTCTGCAATTTAGTACCTATGTAAATCACAATAGCATTTACCAAATATTCCATTTTCTGCTCTTGATTTC
>Gorilla|X:52688375-52688474:+
AGTGAAACTGCATTTAACTCTGTCAAGTTTCTCTGCAATTTAGTACCTATGTAAATCACAATAGCATTTACCAAATATTCCATTTTCTGCTCTTGATTTC
>Orangutan|X:52551237-52551336:+
AGTGAAACTGCATTTAACTCTGTCAAGTTTCTCTGCAATTTAGTACCTATGTAAATCACAATAGCATTTACCAAATATTCCATTTTCTGCTCTTGATTTC
>Gibbon|
-
>Rhesus_Macaque|
-

#
>Human|X:119164538-119164664
GTTTTACTGCTTGAATTGTCAAAGTTTACCAAAAATGTGCATTCATAGATTACTTATATAATTTAAAATGTAGTTAAATAAACTTATGGAAAGCATTTTGTAGAGAGTAGGTCACCAAAGAAGCCTA
>Chimpanzee|X:120545445-120545571:+
GTTTTACTGCTTGAATTGTCAAAGTTTACCAAAAATGTGCATTCATAGATTACTTATATAATTTAAAATGTAGTTAAATAAACTTATGGAAAGCATTTTGTAGAGAGTAGGTCACCAAAGAAGCCTA
>Gorilla|X:117350029-117350155:+
GTTTTACTGCTTGAATTGTCAAAGTTTACCAAAAATGTGCATTCATAGATTACTTATATAATTTAAAATGTAGTTAAATAAACTTATGGAAAGCATTTTGTAGAGAGTAGGTCACCAAAGAAGCCTA
>Orangutan|X:119084265-119084391:+
GTTTTACTGCTTGAATTGTCAAAGTTTACCAAAAATGTGCATTCATAGATTACTTATATAATTTAAAATGTAGTTAAATAAACTTATGGAAAGCATTTTGTAGAGAGTAGGTCACCAAAGAAGCCTA
>Gibbon|
-
>Rhesus_Macaque|
-

#
>19:46303440-46303548
TGCTGTGTGACCATAGCCAGTCCCTCCCACTCTCTTATTCTCCTTGCTCTCATCATGACTCATCACCAAGACCCATCCTAGTGGGCTGGTATTTCCCACTTTAGCCCTG
>Chimpanzee|19:50750955-50751063:+
TGCTGTGTGACCATAGCCAGTCCCTCCCACTCTCTTATTCTCCTTGCTCTCATCATGACTCATCACCAAGACCCATCCTAGTGGGCTGGTATTTCCCACTTTAGCCCTG
>Gorilla|19:43020365-43020473:+
TGCTGTGTGACCATAGCCAGTCCCTCCCACTCTCTTATTCTCCTTGCTCTCATCATGACTCATCACCAAGACCCATCCTAGTGGGCTGGTATTTCCCACTTTAGCCCTG
>Orangutan|19:47092987-47093095:+
TGCTGTGTGACCATAGCCAGTCCCTCCCACTCTCTTATTCTCCTTGCTCTCATCATGACTCATCACCAAGACCCATCCTAGTGGGCTGGTATTTCCCACTTTAGCCCTG
>Gibbon|GL397417.1:1332265-1332374:+
TGCTGTGTGACCATAGCCAGTCCCTCCCACTCTCTTACTCTCCTTGCTGTCATCATGATTCATCACTAAGACCCATCCTAGTGGGCTGGTATTTCCCACTTTAGCCCTG
>Rhesus_Macaque|
-

#
>16:70290049-70290184
GAACTTAAGCTCCATTTTTGTATTC-TGCTCACTAGGTGACAATTTTGGAGGATTACTTTTAAAATCTTACCACAACCCCTTAAACA----GGCTTTATTTCT-CAGTTCAGAGAACCTCAAATGTTCATTAATTCATCCTC
>Chimpanzee|16:69597255-69597390:+
GAACTTAAGCTCCATTTTTGTATTC-TGCTCACTAGGTGACAATTTTGGAGGATTACTTTTAAAATCTTACCACAACCCCTTAAACA----GGCTTTATTTCT-CAGTTCAGAGAACCTCAAATGTTCATTAATTCATCCTC
>Gorilla|16:60445529-60445664:+
GAACTTAAGCTCCATTTTTGTATTC-TGCTCACTAGGTGACAATTTTGGAGGATTACTTTTAAAATCTTACCACAACCCCTTAAACA----GGCTTTATTTCT-CAGTTCAGAGAACCTCAAATGTTCATTAATTCATCCTC
>Orangutan|16:61623510-61623645:-
GAACTTAAGCTCCATTTTTGTATTC-TGCTCACTAGGTGACAATTTTGGAGGATTACTTTTAAAATCTTACCACAACCCCTTAAACA----GGCTTTATTTCT-CAGTTCAGAGAACCTCAAATGTTCATTAATTCATCCTC
>Gibbon|GL397515.1:28304-28444:+
GAACTTAAGCTCTATTTTTGTACTC-TGCTCACTAGGTGACAATTTTGGAGGATTACTTTTAAAATCTTACCGCAACCCCTTAAACAAATAGGCTTTATTTCT-CAGTTCAGAGAAACTCAAAGGCTCATTAATTCATCCTC
>Rhesus_Macaque|chr20:72411609-72411469:-
GAACTTACGCTCTATTTTTGTATTCCTGTTCATTAGGGGACAATTT--GAGGACTGCTGTTAAAATCTTACCACAACCCCTTGAACAAATAGGCTTTATTTCAGTTGTTCAGAGAACCTCAAATGCTTATTAATTCATCCTC

#
>11:78300454-78300554
GGACCAGGCT------------------------TATAAAGCTCACTAAAAGTGTGACAATGAAACATTACAGTATATGCCTCCCAGTGTGATGCAGCAGGACATACTTAGTATACCTAGAATAT
>Chimpanzee|11:76403369-76403469:+
GGACCAGGCT------------------------TATAAAGCTCACTAAAAGTGTGACAATGAAACATTACAGTATATGCCTCCCAGTGTGATGCAGCAGGACATACTTAGTATACCTAGAATAT
>Gorilla|11:75611622-75611722:+
GGACCAGGCT------------------------TATAAAGCTCACTAAAAGTGTGACAATGAAACATTACAGTATATGCCTCCCAGTGTGATGCAGCAGGACATACTTAGTATACCTAGAATAT
>Orangutan|11:74116842-74116942:+
GGACCAGGCT------------------------TATAAAGCTCACTAAAAGTGTGACAATGAAACATTACAGTATATGCCTCCCAGTGTGATGCAGCAGGACATACTTAGTATACCTAGAATAT
>Gibbon|GL397264.1:11577723-11577599:-
GGACCAGGCTAACCCCTCTGAAATCACTGATTAATCTTAACATCACTAAAAGTGTGACAATGAAACATTACAGTATATGCCTCCCGATGTGATGCAGT-GGACATACTTAGTATACCTAGAATAT
>Rhesus_Macaque|chr14:76791943-76792068:+
GTACCAGGCTAACACCTCTGAAATCACTGATTAATCTCAACATCACTGAAAGTGTGACAATGAAACATCACAGTATGTGCCTCCCCGTGTGATGCAGCAGGACATGCTTAGTATACTTAGAGTAT

#
>Human|11:71064241-71064346
CAATCCCTGCCTCTAGGAGGTTTCAGTGTCATGGAGAAACATAATTTTTTTCTGAATCTTGGGCAAAGAGTAGCAAGTATTTTTAGAAAACCAACCAAAAGCCAAA
>Chimpanzee|11:69010675-69010780:+
CAATCCCTGCCTCTAGGAGGTTTCAGTGTCATGGAGAAACATAATTTTTTTCTGAATCTTGGGCAAAGAGTAGCAAGTATTTTTAGAAAACCAACCAAAAGCCAAA
>Gorilla|11:68236241-68236346:+
CAATCCCTGCCTCTAGGAGGTTTCAGTGTCATGGAGAAACATAATTTTTTTCTGAATCTTGGGCAAAGAGTAGCAAGTATTTTTAGAAAACCAACCAAAAGCCAAA
>Orangutan|11:4844960-4845065:-
CAATCCCTGCCTCTAGGAGGTTTCAGTGTCATGGAGAAACATAATTTTTTTCTGAATCTTGGGCAAAGAGTAGCAAGTATTTTTAGAAAACCAACCAAAAGCCAAA
>Gibbon|
-
>Rhesus_Macaque|
-

#
>Human|11:71258311-71258428
AGGTGTGTGAACACAGCATCTTGGACAAGCCAGCCCCAGCTGACATAATTTACAGAAAAACCAAGGAACCCTGCAGACAGCCGGAACTGAGGTCCCAAAATACAGCCCAGCCAAGCCA
>Chimpanzee|11:69205800-69205917:+
AGGTGTGTGAACACAGCATCTTGGACAAGCCAGCCCCAGCTGACATAATTTACAGAAAAACCAAGGAACCCTGCAGACAGCCGGAACTGAGGTCCCAAAATACAGCCCAGCCAAGCCA
>Gorilla|11:68464051-68464168:+
AGGTGTGTGAACACAGCATCTTGGACAAGCCAGCCCCAGCTGACATAATTTACAGAAAAACCAAGGAACCCTGCAGACAGCCGGAACTGAGGTCCCAAAATACAGCCCAGCCAAGCCA
>Orangutan|11:4630076-4630193:-
AGGTGTGTGAACACAGCATCTTGGACAAGCCAGCCCCAGCTGACATAATTTACAGAAAAACCAAGGAACCCTGCAGACAGCCGGAACTGAGGTCCCAAAATACAGCCCAGCCAAGCCA
>Gibbon|
-
>Rhesus_Macaque|
-

#
>11:70726754-70726870
CCCTATGCTGGGATGGGGAGACCCTGGGCTGGGGCTGGGGAACACGATGTCTGCTCCCATCAGTCTGTGTACCCTCACCAGAACCTCTGCCCCACTGACGCATAGATT-TTCCCTCCA
>Chimpanzee|11:68634139-68634255:+
CCCTATGCTGGGATGGGGAGACCCTGGGCTGGGGCTGGGGAACACGATGTCTGCTCCCATCAGTCTGTGTACCCTCACCAGAACCTCTGCCCCACTGACGCATAGATT-TTCCCTCCA
>Gorilla|11:67880604-67880720:+
CCCTATGCTGGGATGGGGAGACCCTGGGCTGGGGCTGGGGAACACGATGTCTGCTCCCATCAGTCTGTGTACCCTCACCAGAACCTCTGCCCCACTGACGCATAGATT-TTCCCTCCA
>Orangutan|11:5230886-5231002:-
CCCTATGCTGGGATGGGGAGACCCTGGGCTGGGGCTGGGGAACACGATGTCTGCTCCCATCAGTCTGTGTACCCTCACCAGAACCTCTGCCCCACTGACGCATAGATT-TTCCCTCCA
>Gibbon|GL397426.1:1595562-1595679:+
CCCTGTGCTGGGATGGGGGGACCCTGGGCTGGGGCTGGGGGACACGATGTCTGCTCCCATCAGCCTGTGTACCCTCACCAGAGCCTCTGCCCCACTGAAGCGTAGATT-TTCCCTCCA
>Rhesus_Macaque|chr14:3887240-3887122:-
CCCTGTGCTGGGAGTGGGGGACCCTGGGCTGGGGATGGGGGACATGATGTCTGCTCCCATCAGTCTGTGTACCCTTACAACAGCCCCTGCCCCACTGAAGTGTAGATTCTTCCCTCCA

#
>11:70804131-70804260
ACATTTCTAGTTCTGAAATAGCAAACAGTGCCCAGAAATGCAGGGCAGGCTGACATTTGGGAGACGAGGAGACCTGCAGCACTCAGACCCTTCCTCGGCCTGGTCAACATTTTGTGCCAGTGGTGTGGCA
>Chimpanzee|11:68752265-68752394:+
ACATTTCTAGTTCTGAAATAGCAAACAGTGCCCAGAAATGCAGGGCAGGCTGACATTTGGGAGACGAGGAGACCTGCAGCACTCAGACCCTTCCTCGGCCTGGTCAACATTTTGTGCCAGTGGTGTGGCA
>Gorilla|11:67967973-67968102:+
ACATTTCTAGTTCTGAAATAGCAAACAGTGCCCAGAAATGCAGGGCAGGCTGACATTTGGGAGACGAGGAGACCTGCAGCACTCAGACCCTTCCTCGGCCTGGTCAACATTTTGTGCCAGTGGTGTGGCA
>Orangutan|11_random:6044838-6044967:+
ACATTTCTAGTTCTGAAATAGCAAACAGTGCCCAGAAATGCAGGGCAGGCTGACATTTGGGAGACGAGGAGACCTGCAGCACTCAGACCCTTCCTCGGCCTGGTCAACATTTTGTGCCAGTGGTGTGGCA
>Gibbon|GL397426.1:1676969-1677099:+
ACATTTCTAGTTCTGAAACAGCAAACAGTGCCCAGCAATGCAGGGCAGGCTCACATTTGGGAGACGAGGAGACCTGCAACACTCAGACCCTTCCTCGGCCCGGTCAACATTTTGTGCCAGTGGCGTGGCA
>Rhesus_Macaque|
-

#
>Human|11:70217882-70218023
TACTGATTTTGAAATGGATTTTTTCTTTAGGAAAACAAAGTGTTAAAATGTAAACCAACCAGAGATAATTTTAGTGAGCAGTGTTGAATTGAGCCTTCAAACTTGTTCATGAGTCGTGATCAATCTTTGTCACATTATTATA
>Chimpanzee|11:68107374-68107515:+
TACTGATTTTGAAATGGATTTTTTCTTTAGGAAAACAAAGTGTTAAAATGTAAACCAACCAGAGATAATTTTAGTGAGCAGTGTTGAATTGAGCCTTCAAACTTGTTCATGAGTCGTGATCAATCTTTGTCACATTATTATA
>Gorilla|11:67364301-67364442:+
TACTGATTTTGAAATGGATTTTTTCTTTAGGAAAACAAAGTGTTAAAATGTAAACCAACCAGAGATAATTTTAGTGAGCAGTGTTGAATTGAGCCTTCAAACTTGTTCATGAGTCGTGATCAATCTTTGTCACATTATTATA
>Orangutan|11:5636971-5637112:-
TACTGATTTTGAAATGGATTTTTTCTTTAGGAAAACAAAGTGTTAAAATGTAAACCAACCAGAGATAATTTTAGTGAGCAGTGTTGAATTGAGCCTTCAAACTTGTTCATGAGTCGTGATCAATCTTTGTCACATTATTATA
>Gibbon|
-
>Rhesus_Macaque|
-

#
>Human|11:68236165-68236294
ATATGCAAATTTTCTTCCTCCAAATTTGGAGTATGTTATATATGTTTTAATGTATATAACTGTGAATATGAATATAACATTAGAACATATATAACATAATTTCTGCTGGTGGAGTAGAGATCATAAATTT
>Chimpanzee|11:66168512-66168641:+
ATATGCAAATTTTCTTCCTCCAAATTTGGAGTATGTTATATATGTTTTAATGTATATAACTGTGAATATGAATATAACATTAGAACATATATAACATAATTTCTGCTGGTGGAGTAGAGATCATAAATTT
>Gorilla|11:65425607-65425736:+
ATATGCAAATTTTCTTCCTCCAAATTTGGAGTATGTTATATATGTTTTAATGTATATAACTGTGAATATGAATATAACATTAGAACATATATAACATAATTTCTGCTGGTGGAGTAGAGATCATAAATTT
>Orangutan|11:7637108-7637237:-
ATATGCAAATTTTCTTCCTCCAAATTTGGAGTATGTTATATATGTTTTAATGTATATAACTGTGAATATGAATATAACATTAGAACATATATAACATAATTTCTGCTGGTGGAGTAGAGATCATAAATTT
>Gibbon|
-
>Rhesus_Macaque|
-

#
>11:68451817-68451922
GAGTCTCTCCCGCGGGATGAGGGGGGGCTCTCCGCCGCACCCGCCTATGATGGCCCAGAGGACCCGAGCTCGGGTCACTCCCGTCGCCCTCGGGGCTCGGCGAGGG
>Chimpanzee|11:66370282-66370387:+
GAGTCTCTCCCGCGGGATGAGGGGGGGCTCTCCGCCGCACCCGCCTATGATGGCCCAGAGGACCCGAGCTCGGGTCACTCCCGTCGCCCTCGGGGCTCGGCGAGGG
>Gorilla|11:65644426-65644531:+
GAGTCTCTCCCGCGGGATGAGGGGGGGCTCTCCGCCGCACCCGCCTATGATGGCCCAGAGGACCCGAGCTCGGGTCACTCCCGTCGCCCTCGGGGCTCGGCGAGGG
>Orangutan|11:7400784-7400889:-
GAGTCTCTCCCGCGGGATGAGGGGGGGCTCTCCGCCGCACCCGCCTATGATGGCCCAGAGGACCCGAGCTCGGGTCACTCCCGTCGCCCTCGGGGCTCGGCGAGGG
>Gibbon|GL397360.1:7379496-7379601:+
GAGTCTCTCCCGCGGGATGAGGGGGG-CTCTCCGCCGCACCCGCCTGTGATGGCCCAGAGGACCCGAGCTCGGGTCACTCCCGTCCCCCTTGGGGCTCAGCGAGGG
>Rhesus_Macaque|chr14:6048341-6048236:-
GAGTCTCTCCCGCGGGATGAGGGGGG-CTGTCCGCCGCTCCCGCCTGTGATGGCCCAGAGGACCCGAGCTCCGGTCACTCCCGCCCCCCTTGGGGCTCGGGGAGGG

#
>10:27617801-27617902
AGTATCATTCTTTCTACTTCCTTTTCACATTGTGGAATATACTTAAGGTATTGTGGACTTTAGAACTTTCCAGAGCAACTCTCAGTCTTGTGTTCTTGCACT
>Chimpanzee|10:27714235-27714336:+
AGTATCATTCTTTCTACTTCCTTTTCACATTGTGGAATATACTTAAGGTATTGTGGACTTTAGAACTTTCCAGAGCAACTCTCAGTCTTGTGTTCTTGCACT
>Gorilla|10:30544966-30545067:+
AGTATCATTCTTTCTACTTCCTTTTCACATTGTGGAATATACTTAAGGTATTGTGGACTTTAGAACTTTCCAGAGCAACTCTCAGTCTTGTGTTCTTGCACT
>Orangutan|10:28400750-28400851:+
AGTATCATTCTTTCTACTTCCTTTTCACATTGTGGAATATACTTAAGGTATTGTGGACTTTAGAACTTTCCAGAGCAACTCTCAGTCTTGTGTTCTTGCACT
>Gibbon|GL397323.1:9908311-9908209:-
AGTATCATTCTTTCTATTCCCTTTTCATGGTGTGGAATAGATTTAAGGTATTGTGGACTCTAGAACTTTCCAGAGCAACTCTCGGACTTGTGTTCTTACACT
>Rhesus_Macaque|
-

#
>10:27618391-27618510
TTTCCATTGCCACTGGAA-TACAAACTTATTTATTTTATATTTTTATTTCCTGGTTAAACACGGCCCCTTAACTGATGGCTTTTATAGGGAAAAGGAAACCCTACCAAATACTATTGTTA
>Chimpanzee|10:27714825-27714944:+
TTTCCATTGCCACTGGAA-TACAAACTTATTTATTTTATATTTTTATTTCCTGGTTAAACACGGCCCCTTAACTGATGGCTTTTATAGGGAAAAGGAAACCCTACCAAATACTATTGTTA
>Gorilla|10:30545556-30545675:+
TTTCCATTGCCACTGGAA-TACAAACTTATTTATTTTATATTTTTATTTCCTGGTTAAACACGGCCCCTTAACTGATGGCTTTTATAGGGAAAAGGAAACCCTACCAAATACTATTGTTA
>Orangutan|10:28401557-28401676:+
TTTCCATTGCCACTGGAA-TACAAACTTATTTATTTTATATTTTTATTTCCTGGTTAAACACGGCCCCTTAACTGATGGCTTTTATAGGGAAAAGGAAACCCTACCAAATACTATTGTTA
>Gibbon|GL397335.1:586662-586783:+
TTTCCAGTGCCACTGGAAATACAAACTTATTTATTTTATATTTATATTTCCTGGTTAAACGTTGCCCCTTAACTGATGGCTTTCACAGGGAAAAAGAAACCCTACAAATTACTGTTCTTA
>Rhesus_Macaque|chr9:37623788-37623908:+
TTTCCAGTGCCACTGGAAATGCAAACTTATT-ATTTTATATTTATATTTCCTACTTAGACATGGCCCCTTATCTGATGGCTTTCACAGTGAAAAAGAAACCCTACCAATTACTATTGTTA

#
>20:17553803-17553903
CAGTAGTCACCTGAAATTGATATTCATTGATAGTTCCATACTTTTAGCTACTTAATCATTCATATGTATTGCCTTGATGTGCTTTTAAAACTTACGTAAAT
>Chimpanzee|20:17624797-17624897:+
CAGTAGTCACCTGAAATTGATATTCATTGATAGTTCCATACTTTTAGCTACTTAATCATTCATATGTATTGCCTTGATGTGCTTTTAAAACTTACGTAAAT
>Gorilla|20:17990640-17990740:+
CAGTAGTCACCTGAAATTGATATTCATTGATAGTTCCATACTTTTAGCTACTTAATCATTCATATGTATTGCCTTGATGTGCTTTTAAAACTTACGTAAAT
>Orangutan|20:12576667-12576767:+
CAGTAGTCACCTGAAATTGATATTCATTGATAGTTCCATACTTTTAGCTACTTAATCATTCATATGTATTGCCTTGATGTGCTTTTAAAACTTACGTAAAT
>Gibbon|
-
>Rhesus_Macaque|chr10:50902561-50902657:+
CAGTAGTCACCTGAAATTGATATTCATTGGTAGTTCCATACTTTTAGCTACTTAATCATAT-----TATTGCCTTGATGTGCTTTTAAAACTTATGTAAAT

#
>20:9704514-9704614
TCACAAGTTTGTGAGCTAAATAAATGTATAAATAAATTTGTGGCTGCTTATTATGTAGCATTTTCATGGCAATAGAGACCTGACTCAGGATGTTTCCTTTT
>Chimpanzee|20:9634630-9634730:+
TCACAAGTTTGTGAGCTAAATAAATGTATAAATAAATTTGTGGCTGCTTATTATGTAGCATTTTCATGGCAATAGAGACCTGACTCAGGATGTTTCCTTTT
>Gorilla|20:9939034-9939134:+
TCACAAGTTTGTGAGCTAAATAAATGTATAAATAAATTTGTGGCTGCTTATTATGTAGCATTTTCATGGCAATAGAGACCTGACTCAGGATGTTTCCTTTT
>Orangutan|20:4321197-4321297:+
TCACAAGTTTGTGAGCTAAATAAATGTATAAATAAATTTGTGGCTGCTTATTATGTAGCATTTTCATGGCAATAGAGACCTGACTCAGGATGTTTCCTTTT
>Gibbon|
-
>Rhesus_Macaque|chr10:43031507-43031608:+
TCGCAGGTTTGTGAGCTAAATAAATGAATAAATAAATGTGTGGCTTCTTGTTATGTAATATTTTCATGGCAAAAGAGACCTGACTCAGGATGTTTCCTCTT

#
>Human|10:21830765-21830891
GATGATATGTTTTGGTTGTGTGTGAGAATGCACTTTAATAGAATTACAGCTGTTATTCTAGTGTGATTTAGCAAATGGAGGATAAAATCAATCATAGAAAGTTTGGGACTTGGTGAAATCTTTATAG
>Chimpanzee|10:21881642-21881768:+
GATGATATGTTTTGGTTGTGTGTGAGAATGCACTTTAATAGAATTACAGCTGTTATTCTAGTGTGATTTAGCAAATGGAGGATAAAATCAATCATAGAAAGTTTGGGACTTGGTGAAATCTTTATAG
>Gorilla|10:24613346-24613472:+
GATGATATGTTTTGGTTGTGTGTGAGAATGCACTTTAATAGAATTACAGCTGTTATTCTAGTGTGATTTAGCAAATGGAGGATAAAATCAATCATAGAAAGTTTGGGACTTGGTGAAATCTTTATAG
>Orangutan|10:22481444-22481570:+
GATGATATGTTTTGGTTGTGTGTGAGAATGCACTTTAATAGAATTACAGCTGTTATTCTAGTGTGATTTAGCAAATGGAGGATAAAATCAATCATAGAAAGTTTGGGACTTGGTGAAATCTTTATAG
>Gibbon|
-
>Rhesus_Macaque|
-

#
>20:13759720-13759853
GTATCTGCTTAGAGCCCACAATGTACACAGCCTTGTGCAAGATAATGTGGGGTTACACAAATATAAA----TGTCTCTATTCCTAGACAGTATTGCTCTAGTAGTGACTGTAAACATTACTACTTATCCAGCTACTTC
>Chimpanzee|20:13765460-13765593:+
GTATCTGCTTAGAGCCCACAATGTACACAGCCTTGTGCAAGATAATGTGGGGTTACACAAATATAAA----TGTCTCTATTCCTAGACAGTATTGCTCTAGTAGTGACTGTAAACATTACTACTTATCCAGCTACTTC
>Gorilla|20:14116243-14116376:+
GTATCTGCTTAGAGCCCACAATGTACACAGCCTTGTGCAAGATAATGTGGGGTTACACAAATATAAA----TGTCTCTATTCCTAGACAGTATTGCTCTAGTAGTGACTGTAAACATTACTACTTATCCAGCTACTTC
>Orangutan|20:8579627-8579760:+
GTATCTGCTTAGAGCCCACAATGTACACAGCCTTGTGCAAGATAATGTGGGGTTACACAAATATAAA----TGTCTCTATTCCTAGACAGTATTGCTCTAGTAGTGACTGTAAACATTACTACTTATCCAGCTACTTC
>Gibbon|GL397261.1:8278805-8278939:+
GTATCTGCTTAGAGCCCACAATGTACACAACCTTGTGTAAGATAATGTGGGGTTACACAAATATAAA----TGTCTCTATTCCTAGACAACATTGCTCTAGCAGTGACTGTAAACATTACTACTTATCCAGCTACTTC
>Rhesus_Macaque|chr10:47059778-47059915:+
GTATCTGCTTAGAGCCCACAATGTACACAGCCTTGTG-AAGACAATGTGGGGTTACACGAATATAAACAACTGTCTCTACTCCTAGACGGTATTACTCTAGTAGTGACAGTAAATATTACTACTTATCCAGCAACTTC

#
>20:9843493-9843596
TTTTCCTTGGACTCTTCCTGAACTTAGGTTAGAATGTTATCAACTTAAAAAACAAATATGTTAAA-TTTACAAACAGTATGG-ACCTATTCCAGAGAA-GTGGAGGG-
>Chimpanzee|20:9769742-9769845:+
TTTTCCTTGGACTCTTCCTGAACTTAGGTTAGAATGTTATCAACTTAAAAAACAAATATGTTAAA-TTTACAAACAGTATGG-ACCTATTCCAGAGAA-GTGGAGGG-
>Gorilla|20:10077629-10077732:+
TTTTCCTTGGACTCTTCCTGAACTTAGGTTAGAATGTTATCAACTTAAAAAACAAATATGTTAAA-TTTACAAACAGTATGG-ACCTATTCCAGAGAA-GTGGAGGG-
>Orangutan|20:4461306-4461409:+
TTTTCCTTGGACTCTTCCTGAACTTAGGTTAGAATGTTATCAACTTAAAAAACAAATATGTTAAA-TTTACAAACAGTATGG-ACCTATTCCAGAGAA-GTGGAGGG-
>Gibbon|GL397261.1:4369667-4369765:+
TTTTCCTTAGACTCTTCCTCAACTTAGGTTAGAATGTTATCAACTT----------TATGTTAAAATTTACAAAGAGTATGGGACCTATTCCAGAGAAAGTGGAAGGT
>Rhesus_Macaque|chr10:43169513-43169617:+
TTTTCATTAGACTCTTCCTAAACTTTGGTTAGAATGTTATCGATTTAAAAAATAAATATGTTAAA-TTTACTAACAGTGTGG-ATCTATCCCAGAGAA-GTGGGGGG-

#
>20:966270-966427
GAGTCTGAGATTGGAGTCAGACATCCTCTCTAGGACTTATTGAGAGGGGGCCAACTATCTTTGTCACCCCCATCCCTGACCTGCCCCACTGCCTCCCCAGCCCATATAAGCCAGTTTCTAAAGAGGATCTAAGGAGGATTGGCCAGCAGTGACTGGGG
>Chimpanzee|20:908090-908247:+
GAGTCTGAGATTGGAGTCAGACATCCTCTCTAGGACTTATTGAGAGGGGGCCAACTATCTTTGTCACCCCCATCCCTGACCTGCCCCACTGCCTCCCCAGCCCATATAAGCCAGTTTCTAAAGAGGATCTAAGGAGGATTGGCCAGCAGTGACTGGGG
>Gorilla|20:1000950-1001107:+
GAGTCTGAGATTGGAGTCAGACATCCTCTCTAGGACTTATTGAGAGGGGGCCAACTATCTTTGTCACCCCCATCCCTGACCTGCCCCACTGCCTCCCCAGCCCATATAAGCCAGTTTCTAAAGAGGATCTAAGGAGGATTGGCCAGCAGTGACTGGGG
>Orangutan|20:27412084-27412241:-
GAGTCTGAGATTGGAGTCAGACATCCTCTCTAGGACTTATTGAGAGGGGGCCAACTATCTTTGTCACCCCCATCCCTGACCTGCCCCACTGCCTCCCCAGCCCATATAAGCCAGTTTCTAAAGAGGATCTAAGGAGGATTGGCCAGCAGTGACTGGGG
>Gibbon|GL397356.1:1973167-1973009:-
-
>Rhesus_Macaque|
-

#
>10:27322046-27322153
TTATAATGAAAACACAAAAGAAGGCTACCCACTAAATTAGT-ATGATAAAACACTATATATTTAACCAGTTATAGATTAACTGTTTGACATGTTAAATTTCATACATAC
>Chimpanzee|10:27380631-27380738:+
TTATAATGAAAACACAAAAGAAGGCTACCCACTAAATTAGT-ATGATAAAACACTATATATTTAACCAGTTATAGATTAACTGTTTGACATGTTAAATTTCATACATAC
>Gorilla|10:30248410-30248517:+
TTATAATGAAAACACAAAAGAAGGCTACCCACTAAATTAGT-ATGATAAAACACTATATATTTAACCAGTTATAGATTAACTGTTTGACATGTTAAATTTCATACATAC
>Orangutan|10:28063427-28063534:+
TTATAATGAAAACACAAAAGAAGGCTACCCACTAAATTAGT-ATGATAAAACACTATATATTTAACCAGTTATAGATTAACTGTTTGACATGTTAAATTTCATACATAC
>Gibbon|GL397323.1:10277600-10277707:+
TTATAATGAGAATACAAAAGAAGGCTACCCACTAAATTAGT-ATGACAAAACACTATATATTTAACCAGTTATAGATTAACTGTT-GACATGTTAAATTTCATACGTAC
>Rhesus_Macaque|chr9:27100698-27100806:+
TTATAACGAAAATACAAAAGAATGTTATCTTTTCTCCCCCCCACCACAAAACACTATATATTTATCCAGTTATAGATTGGGTGTT-GACATGTTAAATTTCATACATAC

#
>Human|20:6307161-6307263
GAAGAACATTTAAAGACATATAAAGGATATTTATATATCCTCATATGTTTTATATGTATAAATGCCCTGAAATCTATGTTTTGTTATTAATATTATAATTTAG
>Chimpanzee|AACZ03176847.1:845-947:+
GAAGAACATTTAAAGACATATAAAGGATATTTATATATCCTCATATGTTTTATATGTATAAATGCCCTGAAATCTATGTTTTGTTATTAATATTATAATTTAG
>Gorilla|20:6473398-6473500:+
GAAGAACATTTAAAGACATATAAAGGATATTTATATATCCTCATATGTTTTATATGTATAAATGCCCTGAAATCTATGTTTTGTTATTAATATTATAATTTAG
>Orangutan|20:825620-825722:+
GAAGAACATTTAAAGACATATAAAGGATATTTATATATCCTCATATGTTTTATATGTATAAATGCCCTGAAATCTATGTTTTGTTATTAATATTATAATTTAG
>Gibbon|
-
>Rhesus_Macaque|
-

#
>Human|20:5215824-5215937
TGCAGAAAGTCCAGAAACAAACACTGATGGGTAAGTCAACAATCGTTCTTGTTGAATAAAGAGTTGGCAAATGACCCACTTATATTTCTTTTATCAATAAAATAGTAAAATCAT
>Chimpanzee|20:5108691-5108804:+
TGCAGAAAGTCCAGAAACAAACACTGATGGGTAAGTCAACAATCGTTCTTGTTGAATAAAGAGTTGGCAAATGACCCACTTATATTTCTTTTATCAATAAAATAGTAAAATCAT
>Gorilla|20:5331722-5331835:+
TGCAGAAAGTCCAGAAACAAACACTGATGGGTAAGTCAACAATCGTTCTTGTTGAATAAAGAGTTGGCAAATGACCCACTTATATTTCTTTTATCAATAAAATAGTAAAATCAT
>Orangutan|20:23035731-23035844:-
TGCAGAAAGTCCAGAAACAAACACTGATGGGTAAGTCAACAATCGTTCTTGTTGAATAAAGAGTTGGCAAATGACCCACTTATATTTCTTTTATCAATAAAATAGTAAAATCAT
>Gibbon|
-
>Rhesus_Macaque|
-

#
>16:34702004-34702121
ATCCCTAGTGTGGCCCAGAGAAGAGTTGGGGAGTCCTGTTGGGCCAGAATGAGTAGTAGTATTAGTTAGACCAAATGGTAGAACAGGATGGGTGGGTTCAGTTTCTCTAAGGAATTTC
>Chimpanzee|16:44826010-44826127:-
ATCCCTAGTGTGGCCCAGAGAAGAGTTGGGGAGTCCTGTTGGGCCAGAATGAGTAGTAGTATTAGTTAGACCAAATGGTAGAACAGGATGGGTGGGTTCAGTTTCTCTAAGGAATTTC
>Gorilla|16:35397089-35397206:+
ATCCCTAGTGTGGCCCAGAGAAGAGTTGGGGAGTCCTGTTGGGCCAGAATGAGTAGTAGTATTAGTTAGACCAAATGGTAGAACAGGATGGGTGGGTTCAGTTTCTCTAAGGAATTTC
>Orangutan|16:31328980-31329097:+
ATCCCTAGTGTGGCCCAGAGAAGAGTTGGGGAGTCCTGTTGGGCCAGAATGAGTAGTAGTATTAGTTAGACCAAATGGTAGAACAGGATGGGTGGGTTCAGTTTCTCTAAGGAATTTC
>Gibbon|GL397564.1:491593-491711:+
TTCCCTAGTGTGGCCCAGAGAAGAGTTGGGGAGTCCTGTTGGGCCAGAATGAGTGGGAGTATTAGTTAGACCAAATGGCAGAACAAGACCGGAGGCTTCACGTTCTCTTAGGAATTTC
>Rhesus_Macaque|chr20:30342981-30342863:-
ATCCCTAGTGAGGCCCAGAGAAGAGTTTGGGAATCCTGTTGGGCCAGGAGGAGGAGTAGTATCAGTAAGACCAAATGGTAGAAAAGGACCTGTGGGTTCAGCTTCTCCTGGGAATTCC

#
>16:34552123-34552231
CATAGTCATAAATTTAACACACCCTTCTAAATGCTTTTTCTTTTGTATCTATATTTCTCTATAATCCTCATGTACTACTGATCA----GGTTATTTAAATTAATAAACATGTT
>Chimpanzee|16:45023402-45023510:-
CATAGTCATAAATTTAACACACCCTTCTAAATGCTTTTTCTTTTGTATCTATATTTCTCTATAATCCTCATGTACTACTGATCA----GGTTATTTAAATTAATAAACATGTT
>Gorilla|16:35233704-35233812:+
CATAGTCATAAATTTAACACACCCTTCTAAATGCTTTTTCTTTTGTATCTATATTTCTCTATAATCCTCATGTACTACTGATCA----GGTTATTTAAATTAATAAACATGTT
>Orangutan|16_random:10117646-10117754:+
CATAGTCATAAATTTAACACACCCTTCTAAATGCTTTTTCTTTTGTATCTATATTTCTCTATAATCCTCATGTACTACTGATCA----GGTTATTTAAATTAATAAACATGTT
>Gibbon|GL397611.1:449147-449251:+
TGTAGTCATAAATTTAACACAC-----TAACTGCTTTTTAA---AAATCCACCTTTTTCTAATATCTCCATGTACTACTAATCCTTGTATTTATTTAAATTAATGAACATAT-
>Rhesus_Macaque|
-

#
>16:34548092-34548220
-------ATGCTTCCCCCTTGAGGTCATAAACATTTAGCGACAGAATGGACCCAGAAGGCACTAAAGCAAGAGCTGAAGCCTTCTGAGTA-----GGTGAGTAGACATGGCCTGCAGCCTGGACATCTTCACAATAAATAG
>Chimpanzee|16:45027414-45027542:-
-------ATGCTTCCCCCTTGAGGTCATAAACATTTAGCGACAGAATGGACCCAGAAGGCACTAAAGCAAGAGCTGAAGCCTTCTGAGTA-----GGTGAGTAGACATGGCCTGCAGCCTGGACATCTTCACAATAAATAG
>Gorilla|16:35229673-35229801:+
-------ATGCTTCCCCCTTGAGGTCATAAACATTTAGCGACAGAATGGACCCAGAAGGCACTAAAGCAAGAGCTGAAGCCTTCTGAGTA-----GGTGAGTAGACATGGCCTGCAGCCTGGACATCTTCACAATAAATAG
>Orangutan|16_random:10113136-10113264:+
-------ATGCTTCCCCCTTGAGGTCATAAACATTTAGCGACAGAATGGACCCAGAAGGCACTAAAGCAAGAGCTGAAGCCTTCTGAGTA-----GGTGAGTAGACATGGCCTGCAGCCTGGACATCTTCACAATAAATAG
>Gibbon|GL397611.1:446210-446351:+
ATGCTTCGCCCAATTTTCTTCAGGTCATAAACATTTAGTGACAGAATGGAAAGAGAAGGTACTGAAGGAAGGGCTGAGGCCTTCTGGGGGTGGAGAGTGTGTAGAGATGTCCTGCAGCCTGGACATCTTCACAATAAATAG
>Rhesus_Macaque|
-

#
>16:34441169-34441329
AGTCTTGGAGTACTTAATCTGAAAAACTTAATGGAAACATGAATTAAGAGAATGATCACTGTTTAGTTATATCAGCAAACTATT--AAAAGTGGTCCA-ATGGGGCTGTTTTTAAAAAGAAATATTAAAAGATTTTCCAAGGGAGCCCTATTCAGGGCAGAAAC
>Chimpanzee|16:45135415-45135575:-
AGTCTTGGAGTACTTAATCTGAAAAACTTAATGGAAACATGAATTAAGAGAATGATCACTGTTTAGTTATATCAGCAAACTATT--AAAAGTGGTCCA-ATGGGGCTGTTTTTAAAAAGAAATATTAAAAGATTTTCCAAGGGAGCCCTATTCAGGGCAGAAAC
>Gorilla|16:35108102-35108262:+
AGTCTTGGAGTACTTAATCTGAAAAACTTAATGGAAACATGAATTAAGAGAATGATCACTGTTTAGTTATATCAGCAAACTATT--AAAAGTGGTCCA-ATGGGGCTGTTTTTAAAAAGAAATATTAAAAGATTTTCCAAGGGAGCCCTATTCAGGGCAGAAAC
>Orangutan|16_random:9988772-9988932:+
AGTCTTGGAGTACTTAATCTGAAAAACTTAATGGAAACATGAATTAAGAGAATGATCACTGTTTAGTTATATCAGCAAACTATT--AAAAGTGGTCCA-ATGGGGCTGTTTTTAAAAAGAAATATTAAAAGATTTTCCAAGGGAGCCCTATTCAGGGCAGAAAC
>Gibbon|GL397611.1:450954-451118:+
AGTCGTGGAGTACTTAATCTGAAAAACTTAACGGAAACATGAATTAAGAGAACGGTCACTGTTTCGTTCTATCAGCAAACTATTTAAAAAGTGGTCCACAAGGGATAATATTTAGAAAGAGATATTAAAATATTTTCCAAGGGAGCCTTATTCAGGACAGAAAC
>Rhesus_Macaque|
-

#
>5:1246580-1246705
TCCAGGTCCCAGGCGGGCTGTCCCCCTACAGCTCGCAGGCGGCAGGGGTACCCAGGACAGATGCTTCCTCCCGCCTGGGAGCGGGGGCCTGGGGTCTGGAGTCTGCGGTCTGGCTGACCCTTCCTG
>Chimpanzee|5:1280418-1280543:+
TCCAGGTCCCAGGCGGGCTGTCCCCCTACAGCTCGCAGGCGGCAGGGGTACCCAGGACAGATGCTTCCTCCCGCCTGGGAGCGGGGGCCTGGGGTCTGGAGTCTGCGGTCTGGCTGACCCTTCCTG
>Gorilla|17:92937351-92937476:-
TCCAGGTCCCAGGCGGGCTGTCCCCCTACAGCTCGCAGGCGGCAGGGGTACCCAGGACAGATGCTTCCTCCCGCCTGGGAGCGGGGGCCTGGGGTCTGGAGTCTGCGGTCTGGCTGACCCTTCCTG
>Orangutan|5:1253181-1253306:+
TCCAGGTCCCAGGCGGGCTGTCCCCCTACAGCTCGCAGGCGGCAGGGGTACCCAGGACAGATGCTTCCTCCCGCCTGGGAGCGGGGGCCTGGGGTCTGGAGTCTGCGGTCTGGCTGACCCTTCCTG
>Gibbon|GL397290.1:1021567-1021693:+
TCCAGGTTCCAGGCGGGCTGTCCCCCTACAGCTCGCAGGCGGCAGGGGTACCCAGGACAGATGCTTCCTCCTGCCTGGAAGCAGGGCTGTGGGGTCTGGAGTCTGCAGTCTGGCTGACCCTTCCTG
>Rhesus_Macaque|chr6:934038-934163:+
TCCAGGTCCTGGGCGGACTGTCCCCCTACGGCTCGCAGGCAGC-GGGGTACCCAGGACAGATGTTCCCTCCAGCCTGGAAGTGGGGGTCTGGGGTCTGGAGTCTGCGGTCTAGTTGACTCTTCCTA

#
>16:34737193-34737299
GATAAATTCCTAGAGGAGGGACTTTTTATAATCAACTCTGAGAACAGGTTGGAGCTACATGGGATTGGAGGGGAGGGTGGAGCCCCTTAAAAGAAAAGCCCCAGAGA
>Chimpanzee|16:44779964-44780070:-
GATAAATTCCTAGAGGAGGGACTTTTTATAATCAACTCTGAGAACAGGTTGGAGCTACATGGGATTGGAGGGGAGGGTGGAGCCCCTTAAAAGAAAAGCCCCAGAGA
>Gorilla|16:32823293-32823399:-
GATAAATTCCTAGAGGAGGGACTTTTTATAATCAACTCTGAGAACAGGTTGGAGCTACATGGGATTGGAGGGGAGGGTGGAGCCCCTTAAAAGAAAAGCCCCAGAGA
>Orangutan|16:31361915-31362021:+
GATAAATTCCTAGAGGAGGGACTTTTTATAATCAACTCTGAGAACAGGTTGGAGCTACATGGGATTGGAGGGGAGGGTGGAGCCCCTTAAAAGAAAAGCCCCAGAGA
>Gibbon|GL404371.1:1470-1577:+
GATAAATTCCTAGAGGAGGGACTGTTTATATCCAACTTTGAGAACAAGTTGGGGCTACATGGAATTGGAGGGGAGGGTGGGGCCCCTTAAAAGAAAAGCCCCAGAGA
>Rhesus_Macaque|
-

#
>Human|16:34734779-34734941
CTCATGGTTGTTATGAAGCTTAACTTCTGGGTACTAGAACCTATCAAAATTTCTCCATGCCAATCTGTCCAAACAAACATTGAGATGTTTATTTCTATAAAATTCCTATAGAATCTTCCTGGGCATGACCCTTCTAGCCCCATCCTCACAGCACTGGTGCCAG
>Chimpanzee|16:44784821-44784983:-
CTCATGGTTGTTATGAAGCTTAACTTCTGGGTACTAGAACCTATCAAAATTTCTCCATGCCAATCTGTCCAAACAAACATTGAGATGTTTATTTCTATAAAATTCCTATAGAATCTTCCTGGGCATGACCCTTCTAGCCCCATCCTCACAGCACTGGTGCCAG
>Gorilla|16:32828791-32828953:-
CTCATGGTTGTTATGAAGCTTAACTTCTGGGTACTAGAACCTATCAAAATTTCTCCATGCCAATCTGTCCAAACAAACATTGAGATGTTTATTTCTATAAAATTCCTATAGAATCTTCCTGGGCATGACCCTTCTAGCCCCATCCTCACAGCACTGGTGCCAG
>Orangutan|16:31356396-31356558:+
CTCATGGTTGTTATGAAGCTTAACTTCTGGGTACTAGAACCTATCAAAATTTCTCCATGCCAATCTGTCCAAACAAACATTGAGATGTTTATTTCTATAAAATTCCTATAGAATCTTCCTGGGCATGACCCTTCTAGCCCCATCCTCACAGCACTGGTGCCAG
>Gibbon|
-
>Rhesus_Macaque|
-

#
>16:34733438-34733537
AAGAACAAAACCCCCGCACTCCATGAAGAAGTCAGGAACCCAGTGAAGGCTGCAGGTCCAGCCCACAACAACCTATGTATGTGGGGTGCTCCATGGCTCA
>Chimpanzee|AACZ03173828.1:715-814:-
AAGAACAAAACCCCCGCACTCCATGAAGAAGTCAGGAACCCAGTGAAGGCTGCAGGTCCAGCCCACAACAACCTATGTATGTGGGGTGCTCCATGGCTCA
>Gorilla|16:32830194-32830293:-
AAGAACAAAACCCCCGCACTCCATGAAGAAGTCAGGAACCCAGTGAAGGCTGCAGGTCCAGCCCACAACAACCTATGTATGTGGGGTGCTCCATGGCTCA
>Orangutan|16:31355056-31355155:+
AAGAACAAAACCCCCGCACTCCATGAAGAAGTCAGGAACCCAGTGAAGGCTGCAGGTCCAGCCCACAACAACCTATGTATGTGGGGTGCTCCATGGCTCA
>Gibbon|GL397789.1:30973-31073:+
CAGAACAAAACCCCCGCACTCCAAGAAGCAGTCAGCAGGCCAGTGGGAACTGCCAGTCTAGCCCACAACAACCTAGGCATGTGGGGTGCTCCGTGGCTCA
>Rhesus_Macaque|
-

#
>16:34743199-34743328
CAAGGATAAATTCAAATGTC-CACGGTGAGGTCTGGGCTTCAGCATAAGGAGGAAGTCTTGCCTGAAAAGGGCTGCAGCTTGGAACTTTTTACCCTGTCGTCATGTGGCTATGAGTTGGTTCACATCTTCT
>Chimpanzee|16:44773593-44773722:-
CAAGGATAAATTCAAATGTC-CACGGTGAGGTCTGGGCTTCAGCATAAGGAGGAAGTCTTGCCTGAAAAGGGCTGCAGCTTGGAACTTTTTACCCTGTCGTCATGTGGCTATGAGTTGGTTCACATCTTCT
>Gorilla|16:35442265-35442394:+
CAAGGATAAATTCAAATGTC-CACGGTGAGGTCTGGGCTTCAGCATAAGGAGGAAGTCTTGCCTGAAAAGGGCTGCAGCTTGGAACTTTTTACCCTGTCGTCATGTGGCTATGAGTTGGTTCACATCTTCT
>Orangutan|16:31368328-31368457:+
CAAGGATAAATTCAAATGTC-CACGGTGAGGTCTGGGCTTCAGCATAAGGAGGAAGTCTTGCCTGAAAAGGGCTGCAGCTTGGAACTTTTTACCCTGTCGTCATGTGGCTATGAGTTGGTTCACATCTTCT
>Gibbon|GL397611.1:456524-456393:-
CAAGGTTAAATGCAAATGTCTCACAGTGAGGGCCTGGCTTCAGCATAAGGAGGAAGTCCTGCCTAAAAAGGGCTGCAGGTTGGAACATTTCACTCGGTCCTCATTTGGCTACAAGTTGGTTGAAATCTTCT
>Rhesus_Macaque|
-

#
>16:34737545-34737656
TCTTGTGACCAGCTTCAGAGAGCCTGGGGCCATGGCTTCCTGGTCAACATTAGGCCCTGCTGCATGGTGACCCCTGGGCAGGCAGTGGGAAGCCTGAGGTGTGGCTCCTGGT
>Chimpanzee|16:44779603-44779714:-
TCTTGTGACCAGCTTCAGAGAGCCTGGGGCCATGGCTTCCTGGTCAACATTAGGCCCTGCTGCATGGTGACCCCTGGGCAGGCAGTGGGAAGCCTGAGGTGTGGCTCCTGGT
>Gorilla|16:32822932-32823043:-
TCTTGTGACCAGCTTCAGAGAGCCTGGGGCCATGGCTTCCTGGTCAACATTAGGCCCTGCTGCATGGTGACCCCTGGGCAGGCAGTGGGAAGCCTGAGGTGTGGCTCCTGGT
>Orangutan|16:31362271-31362382:+
TCTTGTGACCAGCTTCAGAGAGCCTGGGGCCATGGCTTCCTGGTCAACATTAGGCCCTGCTGCATGGTGACCCCTGGGCAGGCAGTGGGAAGCCTGAGGTGTGGCTCCTGGT
>Gibbon|GL404371.1:1828-1940:+
TTATGTAGCCAGCTTCAGAGAGCCTGTGGTTGTGGCTCCCTGGTCAAAATTAGGCCCTGTTGCCTGGGGACCCCTGGGCAGGCAGTGGGAAGCCTGAGGTGTGGCTCCTGGT
>Rhesus_Macaque|
-

#
>Human|19:44433636-44433783
AGACATATTACAAAAGCATAGGCCCCAGTTCCTTTCTCTGTCTGCTTCCTGACCCTTGCCTGTAGTGGGCTTCATGTGGTCTGGTGTGGTGTGATGTACCAGTGGAACTCTAAGTATTAAAATACTATTCATTGGCATTAATCTCTCC
>Chimpanzee|19:49104790-49104937:+
AGACATATTACAAAAGCATAGGCCCCAGTTCCTTTCTCTGTCTGCTTCCTGACCCTTGCCTGTAGTGGGCTTCATGTGGTCTGGTGTGGTGTGATGTACCAGTGGAACTCTAAGTATTAAAATACTATTCATTGGCATTAATCTCTCC
>Gorilla|19:41134243-41134390:+
AGACATATTACAAAAGCATAGGCCCCAGTTCCTTTCTCTGTCTGCTTCCTGACCCTTGCCTGTAGTGGGCTTCATGTGGTCTGGTGTGGTGTGATGTACCAGTGGAACTCTAAGTATTAAAATACTATTCATTGGCATTAATCTCTCC
>Orangutan|19:45173621-45173768:+
AGACATATTACAAAAGCATAGGCCCCAGTTCCTTTCTCTGTCTGCTTCCTGACCCTTGCCTGTAGTGGGCTTCATGTGGTCTGGTGTGGTGTGATGTACCAGTGGAACTCTAAGTATTAAAATACTATTCATTGGCATTAATCTCTCC
>Gibbon|
-
>Rhesus_Macaque|
-

#
>Human|17:38247721-38247824
CTGGAGTACTGAATCCTGTATTACTCCAGTCCCATGGGTAGGCCCTCTTGTACCTTCCTACCACGCCTGGGGGCCCAGTGGAATTCCTGACCTGTCTGCTGTCT
>Chimpanzee|17:17290639-17290742:-
CTGGAGTACTGAATCCTGTATTACTCCAGTCCCATGGGTAGGCCCTCTTGTACCTTCCTACCACGCCTGGGGGCCCAGTGGAATTCCTGACCTGTCTGCTGTCT
>Gorilla|5:44057023-44057126:-
CTGGAGTACTGAATCCTGTATTACTCCAGTCCCATGGGTAGGCCCTCTTGTACCTTCCTACCACGCCTGGGGGCCCAGTGGAATTCCTGACCTGTCTGCTGTCT
>Orangutan|17:49335897-49336000:-
CTGGAGTACTGAATCCTGTATTACTCCAGTCCCATGGGTAGGCCCTCTTGTACCTTCCTACCACGCCTGGGGGCCCAGTGGAATTCCTGACCTGTCTGCTGTCT
>Gibbon|
-
>Rhesus_Macaque|
-

#
>Human|6:27962890-27962998
ACCCTTGTGGAAAGAGAAGCTTACTCAGCTGCAACTGAGAGTTCTATTTTCTTATAGAGGAACACATTGTTAAATTTCAAGTAAATTCTAACCCATTAGTCCTAGGAAC
>Chimpanzee|6:28267602-28267710:+
ACCCTTGTGGAAAGAGAAGCTTACTCAGCTGCAACTGAGAGTTCTATTTTCTTATAGAGGAACACATTGTTAAATTTCAAGTAAATTCTAACCCATTAGTCCTAGGAAC
>Gorilla|6:28844766-28844874:+
ACCCTTGTGGAAAGAGAAGCTTACTCAGCTGCAACTGAGAGTTCTATTTTCTTATAGAGGAACACATTGTTAAATTTCAAGTAAATTCTAACCCATTAGTCCTAGGAAC
>Orangutan|6:28862136-28862244:+
ACCCTTGTGGAAAGAGAAGCTTACTCAGCTGCAACTGAGAGTTCTATTTTCTTATAGAGGAACACATTGTTAAATTTCAAGTAAATTCTAACCCATTAGTCCTAGGAAC
>Gibbon|
-
>Rhesus_Macaque|
-

#
>Human|6:27961625-27961771
ATTAATCTCTGATATAATCATCCATATGTCTAAACTTTTGTGGATACTAACAATGTTATAATAAATACTCTTAATTGCTTCTTCTTATCAATATGTCTTCTGGGAATTTGGGTCTGTTTTTCATAGATATCTGCTTTATTGAAAAAA
>Chimpanzee|6:28266337-28266483:+
ATTAATCTCTGATATAATCATCCATATGTCTAAACTTTTGTGGATACTAACAATGTTATAATAAATACTCTTAATTGCTTCTTCTTATCAATATGTCTTCTGGGAATTTGGGTCTGTTTTTCATAGATATCTGCTTTATTGAAAAAA
>Gorilla|6:28843501-28843647:+
ATTAATCTCTGATATAATCATCCATATGTCTAAACTTTTGTGGATACTAACAATGTTATAATAAATACTCTTAATTGCTTCTTCTTATCAATATGTCTTCTGGGAATTTGGGTCTGTTTTTCATAGATATCTGCTTTATTGAAAAAA
>Orangutan|6:28860874-28861020:+
ATTAATCTCTGATATAATCATCCATATGTCTAAACTTTTGTGGATACTAACAATGTTATAATAAATACTCTTAATTGCTTCTTCTTATCAATATGTCTTCTGGGAATTTGGGTCTGTTTTTCATAGATATCTGCTTTATTGAAAAAA
>Gibbon|
-
>Rhesus_Macaque|
-

#
>Human|X:81249341-81249461
CACATTCCCAAGACTTGATTAAAATCCTTTGGATGCAGCATGCAGAAAACAATGAGATAGAATGCTTAACATTGTGAACTCTGGAGTCTTAAAGTTTCTACCATGTTTTGGTTTTGAACTC
>Chimpanzee|X:81837704-81837824:+
CACATTCCCAAGACTTGATTAAAATCCTTTGGATGCAGCATGCAGAAAACAATGAGATAGAATGCTTAACATTGTGAACTCTGGAGTCTTAAAGTTTCTACCATGTTTTGGTTTTGAACTC
>Gorilla|X:79134279-79134399:+
CACATTCCCAAGACTTGATTAAAATCCTTTGGATGCAGCATGCAGAAAACAATGAGATAGAATGCTTAACATTGTGAACTCTGGAGTCTTAAAGTTTCTACCATGTTTTGGTTTTGAACTC
>Orangutan|X:80059634-80059754:+
CACATTCCCAAGACTTGATTAAAATCCTTTGGATGCAGCATGCAGAAAACAATGAGATAGAATGCTTAACATTGTGAACTCTGGAGTCTTAAAGTTTCTACCATGTTTTGGTTTTGAACTC
>Gibbon|
-
>Rhesus_Macaque|
-

#
>Human|X:77710185-77710315
AGCTGGGCATTGGGCAGAAAGACATACTTGAATTTTTTCCCAGTTTTGGCTCTCTATGAAAAATGTCAGAAAGCAAAGGAAATCCAAAGTGTTTTTACTTTGTATTAAATACTTTATCCATGCTAATGAAT
>Chimpanzee|X:78295173-78295303:+
AGCTGGGCATTGGGCAGAAAGACATACTTGAATTTTTTCCCAGTTTTGGCTCTCTATGAAAAATGTCAGAAAGCAAAGGAAATCCAAAGTGTTTTTACTTTGTATTAAATACTTTATCCATGCTAATGAAT
>Gorilla|X:75552217-75552347:+
AGCTGGGCATTGGGCAGAAAGACATACTTGAATTTTTTCCCAGTTTTGGCTCTCTATGAAAAATGTCAGAAAGCAAAGGAAATCCAAAGTGTTTTTACTTTGTATTAAATACTTTATCCATGCTAATGAAT
>Orangutan|X:76034730-76034860:+
AGCTGGGCATTGGGCAGAAAGACATACTTGAATTTTTTCCCAGTTTTGGCTCTCTATGAAAAATGTCAGAAAGCAAAGGAAATCCAAAGTGTTTTTACTTTGTATTAAATACTTTATCCATGCTAATGAAT
>Gibbon|
-
>Rhesus_Macaque|
-

#
>Human|6:27962579-27962694
GAATCCAGTTGTTCTAATGAAAAACATATGCTAAGTTGGATGGTGCTCTAGTAAAATAAATTAAGGAGGAATTCAATATGACCCCAAAGAAATTTGAGGAAAGTTATAAAAACATG
>Chimpanzee|6:28267291-28267406:+
GAATCCAGTTGTTCTAATGAAAAACATATGCTAAGTTGGATGGTGCTCTAGTAAAATAAATTAAGGAGGAATTCAATATGACCCCAAAGAAATTTGAGGAAAGTTATAAAAACATG
>Gorilla|6:28844455-28844570:+
GAATCCAGTTGTTCTAATGAAAAACATATGCTAAGTTGGATGGTGCTCTAGTAAAATAAATTAAGGAGGAATTCAATATGACCCCAAAGAAATTTGAGGAAAGTTATAAAAACATG
>Orangutan|6:28861824-28861939:+
GAATCCAGTTGTTCTAATGAAAAACATATGCTAAGTTGGATGGTGCTCTAGTAAAATAAATTAAGGAGGAATTCAATATGACCCCAAAGAAATTTGAGGAAAGTTATAAAAACATG
>Gibbon|
-
>Rhesus_Macaque|
-

#
>8:108049171-108049278
GTTAAGAATAGACTATTTTTGAATTTCTTTAATTTGGACATAAGAATCCCAGCTAGACTAGAGTGTCAAGGCTTTGTATATTAGACTAGAAGACATATTATGAATCTT
>Chimpanzee|8:105430658-105430765:+
GTTAAGAATAGACTATTTTTGAATTTCTTTAATTTGGACATAAGAATCCCAGCTAGACTAGAGTGTCAAGGCTTTGTATATTAGACTAGAAGACATATTATGAATCTT
>Gorilla|8:106380664-106380771:+
GTTAAGAATAGACTATTTTTGAATTTCTTTAATTTGGACATAAGAATCCCAGCTAGACTAGAGTGTCAAGGCTTTGTATATTAGACTAGAAGACATATTATGAATCTT
>Orangutan|8:113854167-113854274:+
GTTAAGAATAGACTATTTTTGAATTTCTTTAATTTGGACATAAGAATCCCAGCTAGACTAGAGTGTCAAGGCTTTGTATATTAGACTAGAAGACATATTATGAATCTT
>Gibbon|GL397267.1:20987637-20987736:+
GTTAAGAATAGACT----TAGAATTTCTTTAATTCGGACATAAGAATCCCAGCTAGA-----GTGTCAAGGCTTTGTATATTAGACTGGGAGACGTATTATGAATCTT
>Rhesus_Macaque|
-

#
>8:107360817-107360934
ATTGTAGATTCTAAAAACATTATAAAAA-CATTGATAAATATATCAAAACAGCTGGTTTTGAGATATTGTACTTTTAAAAAATGATTATTTATTTAGTGCTACCCTTGAGTACAATAAA
>Chimpanzee|8:104729140-104729257:+
ATTGTAGATTCTAAAAACATTATAAAAA-CATTGATAAATATATCAAAACAGCTGGTTTTGAGATATTGTACTTTTAAAAAATGATTATTTATTTAGTGCTACCCTTGAGTACAATAAA
>Gorilla|8:105664626-105664743:+
ATTGTAGATTCTAAAAACATTATAAAAA-CATTGATAAATATATCAAAACAGCTGGTTTTGAGATATTGTACTTTTAAAAAATGATTATTTATTTAGTGCTACCCTTGAGTACAATAAA
>Orangutan|8:113140311-113140428:+
ATTGTAGATTCTAAAAACATTATAAAAA-CATTGATAAATATATCAAAACAGCTGGTTTTGAGATATTGTACTTTTAAAAAATGATTATTTATTTAGTGCTACCCTTGAGTACAATAAA
>Gibbon|GL397267.1:20267207-20267322:+
ATTGTAGATTCTAAAAACATTAAAAAAAACATTGATAAATATATCAAAACAGCTGGTTTTGAGATATTGTACTTTTAAAAAATGATTATTTA----GTGCTACCCTTGAGTACAATAAA
>Rhesus_Macaque|chr8:108817585-108817694:+
ATTGTAGATTCTAAAAACATTACAGATA-CATCGATAAATATGTAAAAACAGCTGGTTTTGAGATATTCTACTTTTAAAAAATG-----TTA----GTGCTACCCTTGAGTACAATAAA

#
>X:81447001-81447177
AATGGTATCTATTTACTATTGTTGAAAAAACTTTCTCAACAGGAAATAATTAAGGGTAAAACTTATAATAACAAAATATTCAAAGATATCTTTCCTTTATATTTGGTAATTTTTGACACAAAAACT--CATTTCACATAAATAAAACAAAAAGAATGAAACATACATAATGCCTTTCAT
>Chimpanzee|X:82036302-82036478:+
AATGGTATCTATTTACTATTGTTGAAAAAACTTTCTCAACAGGAAATAATTAAGGGTAAAACTTATAATAACAAAATATTCAAAGATATCTTTCCTTTATATTTGGTAATTTTTGACACAAAAACT--CATTTCACATAAATAAAACAAAAAGAATGAAACATACATAATGCCTTTCAT
>Gorilla|X:79337653-79337829:+
AATGGTATCTATTTACTATTGTTGAAAAAACTTTCTCAACAGGAAATAATTAAGGGTAAAACTTATAATAACAAAATATTCAAAGATATCTTTCCTTTATATTTGGTAATTTTTGACACAAAAACT--CATTTCACATAAATAAAACAAAAAGAATGAAACATACATAATGCCTTTCAT
>Orangutan|X:80297422-80297598:+
AATGGTATCTATTTACTATTGTTGAAAAAACTTTCTCAACAGGAAATAATTAAGGGTAAAACTTATAATAACAAAATATTCAAAGATATCTTTCCTTTATATTTGGTAATTTTTGACACAAAAACT--CATTTCACATAAATAAAACAAAAAGAATGAAACATACATAATGCCTTTCAT
>Gibbon|
-
>Rhesus_Macaque|chrX:80921180-80921351:+
AATGATATCTATTTACTATTGTTGAAAAAACTTTTTTCAGCAGTAATAATTAAGGGAAAAACTTATAATA---AAATATTCAAAGAT-----CTCTTTATATTTGATAATTTTTGACACAAAAACTTTCATTTCACATAAATAAAGCAAAAACAATGAAACATACATAATGCCTTTCAT

#
>X:82080004-82080106
AGTGAAGTTGACTTTATAGGTGATAATAATGTGGGTGTGGAGAGTAGGGAGCCCAGCTGAGGAAGGAAATA----GTTAATCTGTCCTCTGTCCTTAGCTATGAACA
>Chimpanzee|X:82686008-82686110:+
AGTGAAGTTGACTTTATAGGTGATAATAATGTGGGTGTGGAGAGTAGGGAGCCCAGCTGAGGAAGGAAATA----GTTAATCTGTCCTCTGTCCTTAGCTATGAACA
>Gorilla|X:79916482-79916584:+
AGTGAAGTTGACTTTATAGGTGATAATAATGTGGGTGTGGAGAGTAGGGAGCCCAGCTGAGGAAGGAAATA----GTTAATCTGTCCTCTGTCCTTAGCTATGAACA
>Orangutan|X:80985256-80985358:+
AGTGAAGTTGACTTTATAGGTGATAATAATGTGGGTGTGGAGAGTAGGGAGCCCAGCTGAGGAAGGAAATA----GTTAATCTGTCCTCTGTCCTTAGCTATGAACA
>Gibbon|GL397321.1:7267469-7267576:+
AGTGAAGTTGACTTTATAGGTGATAATAATGTAGATGTGGAGAGTAGGGAGCCAAGCTGAGGAAGGAAATAAAGAGTTAATCTGTCCTCTGTCCTTAGCTATGAACA
>Rhesus_Macaque|chrX:81612171-81612271:+
AGTGAAGGTGACTTTATAGGTGGTGATAATGTGAGTGTGGAGAGTAGGGAGCCCAGCTGAGGACGGAAATAAAGAGTTAATCTGTC-------CTTAGCTATGAACA

#
>8:103961116-103961273
TGTCGGATTCCTTGTCCATGAAGGAAGACCAGCATTTGCCTCATAGGTTGCTGGTTCTTTCTGCCCCTCTCTTTCCTGCTAGTTGATGACACCCAACTGATCAACAGAATTTGTCCTGAGTTAATGCCCACCTCCACCACACTTCCTGGGCATCACAT
>Chimpanzee|8:101274682-101274839:+
TGTCGGATTCCTTGTCCATGAAGGAAGACCAGCATTTGCCTCATAGGTTGCTGGTTCTTTCTGCCCCTCTCTTTCCTGCTAGTTGATGACACCCAACTGATCAACAGAATTTGTCCTGAGTTAATGCCCACCTCCACCACACTTCCTGGGCATCACAT
>Gorilla|8:102190731-102190888:+
TGTCGGATTCCTTGTCCATGAAGGAAGACCAGCATTTGCCTCATAGGTTGCTGGTTCTTTCTGCCCCTCTCTTTCCTGCTAGTTGATGACACCCAACTGATCAACAGAATTTGTCCTGAGTTAATGCCCACCTCCACCACACTTCCTGGGCATCACAT
>Orangutan|8:109540632-109540789:+
TGTCGGATTCCTTGTCCATGAAGGAAGACCAGCATTTGCCTCATAGGTTGCTGGTTCTTTCTGCCCCTCTCTTTCCTGCTAGTTGATGACACCCAACTGATCAACAGAATTTGTCCTGAGTTAATGCCCACCTCCACCACACTTCCTGGGCATCACAT
>Gibbon|
-
>Rhesus_Macaque|chr8:105470130-105470288:+
TGTCGAATTCCTTGTCCATGAAGGAAGACCAGCATTCGTCTCATAGGTTGCTGGTTCTTTCTACCCTTCTCTTCCCTGCTGGTTGATGACGCCCAACTGATTAACAGAATTTGTCCTGAGTTAACGCCCACCTCCACCACACTTCCTGGGTATCACAT

#
>Human|6:27957330-27957446
TAATAGAATTGGTCCTCAGCATACTCTTTAAAAGTATTGATCATATTAATCCTTTATAAACAGAAATAGCTGAAAATAGTGTTATTAATAACTTTTTACCCAATTGAATAAATTTTT
>Chimpanzee|6:28262039-28262155:+
TAATAGAATTGGTCCTCAGCATACTCTTTAAAAGTATTGATCATATTAATCCTTTATAAACAGAAATAGCTGAAAATAGTGTTATTAATAACTTTTTACCCAATTGAATAAATTTTT
>Gorilla|6:28839322-28839438:+
TAATAGAATTGGTCCTCAGCATACTCTTTAAAAGTATTGATCATATTAATCCTTTATAAACAGAAATAGCTGAAAATAGTGTTATTAATAACTTTTTACCCAATTGAATAAATTTTT
>Orangutan|6:28856583-28856699:+
TAATAGAATTGGTCCTCAGCATACTCTTTAAAAGTATTGATCATATTAATCCTTTATAAACAGAAATAGCTGAAAATAGTGTTATTAATAACTTTTTACCCAATTGAATAAATTTTT
>Gibbon|
-
>Rhesus_Macaque|
-

#
>8:106640166-106640266
TTTTTGTCT-GGACATCTATGCTAATCACCACAAATATGACCAGAGCCTGAGAAATAGTGGG-ATTCAGTAAATGCTTTTTTGTGTGTTTTATTTCATTTATT
>Chimpanzee|8:103965863-103965963:+
TTTTTGTCT-GGACATCTATGCTAATCACCACAAATATGACCAGAGCCTGAGAAATAGTGGG-ATTCAGTAAATGCTTTTTTGTGTGTTTTATTTCATTTATT
>Gorilla|8:104924476-104924576:+
TTTTTGTCT-GGACATCTATGCTAATCACCACAAATATGACCAGAGCCTGAGAAATAGTGGG-ATTCAGTAAATGCTTTTTTGTGTGTTTTATTTCATTTATT
>Orangutan|8:112367998-112368098:+
TTTTTGTCT-GGACATCTATGCTAATCACCACAAATATGACCAGAGCCTGAGAAATAGTGGG-ATTCAGTAAATGCTTTTTTGTGTGTTTTATTTCATTTATT
>Gibbon|GL397267.1:19589754-19589856:+
TTTTTGTCTTGGACATCTATGCTAATCACCACAAATATGACCAGAGCCTGAGAAAGAGTGGG-ATTTAGTAAATGCTTTTTTGTGTGTTTTATTTCATCTATT
>Rhesus_Macaque|chr8:108137032-108137134:+
TTTTTGTCT-AGACATCTATGCTAATCACTACAAATATGACCGGAGCCTGAGAAATGGTGGGGATTCAGTAAATGCTTTTTTGTGTGTTTTATTTCATTTTTT

#
>8:105766555-105766677
TAGAAGAAAACACTGCTGAAATGAAGCTGGCAGGGAGAAATGGTGTGGGGTGAGATGAAGGAGAAGATTTTTTCCCCTTTCGATATGTAACCCAGGTTCATCAGGTAGAGCTTAGAAAAGGCT
>Chimpanzee|8:103084931-103085053:+
TAGAAGAAAACACTGCTGAAATGAAGCTGGCAGGGAGAAATGGTGTGGGGTGAGATGAAGGAGAAGATTTTTTCCCCTTTCGATATGTAACCCAGGTTCATCAGGTAGAGCTTAGAAAAGGCT
>Gorilla|8:104036225-104036347:+
TAGAAGAAAACACTGCTGAAATGAAGCTGGCAGGGAGAAATGGTGTGGGGTGAGATGAAGGAGAAGATTTTTTCCCCTTTCGATATGTAACCCAGGTTCATCAGGTAGAGCTTAGAAAAGGCT
>Orangutan|8:111445701-111445823:+
TAGAAGAAAACACTGCTGAAATGAAGCTGGCAGGGAGAAATGGTGTGGGGTGAGATGAAGGAGAAGATTTTTTCCCCTTTCGATATGTAACCCAGGTTCATCAGGTAGAGCTTAGAAAAGGCT
>Gibbon|GL397267.1:18701940-18702062:+
TAGAAGAAAACACTGCTGAAATGAAGTTGGCAGGGAGAAATGGTGTGGCGTGAGATGAAG-AGAAGATTTTTTCCCCTTTCGATGTGTAACCCAGGTTCATCAAGTAGAGCTTAGAAAAGGCT
>Rhesus_Macaque|chr8:107246617-107246737:+
TAAAAGAAAACACTGCTGAAATGGAGCTGGCAGGGAGAAACGGTGTGGGGTGAGATGGAG---ACGATTTTTTCCCATTTCGATAGGTAACCCAGGTTCATCAAGTAGAGCTTAGAAAAGGCT

#
>8:92452927-92453035
CAAATTGTAGGTGCCAGTAATATCTTTCAAATATAATGTTAACTTAAAGGAGAAAAATCACAGAAGAATGATTATACTATGACTCTGTTTTATACCAAGTTGAAAAAAA
>Chimpanzee|8:89621702-89621810:+
CAAATTGTAGGTGCCAGTAATATCTTTCAAATATAATGTTAACTTAAAGGAGAAAAATCACAGAAGAATGATTATACTATGACTCTGTTTTATACCAAGTTGAAAAAAA
>Gorilla|8:90263766-90263874:+
CAAATTGTAGGTGCCAGTAATATCTTTCAAATATAATGTTAACTTAAAGGAGAAAAATCACAGAAGAATGATTATACTATGACTCTGTTTTATACCAAGTTGAAAAAAA
>Orangutan|8:97680893-97681001:+
CAAATTGTAGGTGCCAGTAATATCTTTCAAATATAATGTTAACTTAAAGGAGAAAAATCACAGAAGAATGATTATACTATGACTCTGTTTTATACCAAGTTGAAAAAAA
>Gibbon|
-
>Rhesus_Macaque|chr8:94071523-94071626:+
CAAATTGTGGGTGCCAGTAATATCTTTCAAATATAATGTTA------AAGGAGAAAATCACAGAAGAATGATTATACTATGACTCTGTTTTATACCGAGTTGAAAAAAA

#
>8:102106838-102106969
GGAGAGGAAGCCCAGACATTGGTGCTGCCAGGGGGTGAGAAGGTTAAACAAGGAGCTCAAAAGGGGGAGAGGGGAAGGTTCAACACAAATTACCCAACTTTCCAGTCTGTCCCAGAAGCTGGATGACCATGG
>Chimpanzee|8:99376068-99376199:+
GGAGAGGAAGCCCAGACATTGGTGCTGCCAGGGGGTGAGAAGGTTAAACAAGGAGCTCAAAAGGGGGAGAGGGGAAGGTTCAACACAAATTACCCAACTTTCCAGTCTGTCCCAGAAGCTGGATGACCATGG
>Gorilla|8:100257061-100257192:+
GGAGAGGAAGCCCAGACATTGGTGCTGCCAGGGGGTGAGAAGGTTAAACAAGGAGCTCAAAAGGGGGAGAGGGGAAGGTTCAACACAAATTACCCAACTTTCCAGTCTGTCCCAGAAGCTGGATGACCATGG
>Orangutan|8:107614693-107614824:+
GGAGAGGAAGCCCAGACATTGGTGCTGCCAGGGGGTGAGAAGGTTAAACAAGGAGCTCAAAAGGGGGAGAGGGGAAGGTTCAACACAAATTACCCAACTTTCCAGTCTGTCCCAGAAGCTGGATGACCATGG
>Gibbon|GL397267.1:14941653-14941785:+
GGAGAGGAAGCCCAGACATTGGTGCTGCCAGGGGATGAGAAGGTTAAACAAGGAACTCAAAAGGGGGAAAGGGGAAGGTTCAAGACAAATTACCCAACTTTCCAGTCTGTCCCAGAAGCTAGATGACCGTGG
>Rhesus_Macaque|
-

#
>Human|6:27959601-27959707
CATGTGTTGCTAGCTATGCTGAAAACAGTTTTTCTAGATGCTACAATTGAAGAAATGTCTGTATTTGTGTTAATACAATGTAAATGTCCTAATATGCCTTATCAGTA
>Chimpanzee|6:28264311-28264417:+
CATGTGTTGCTAGCTATGCTGAAAACAGTTTTTCTAGATGCTACAATTGAAGAAATGTCTGTATTTGTGTTAATACAATGTAAATGTCCTAATATGCCTTATCAGTA
>Gorilla|6:28841590-28841696:+
CATGTGTTGCTAGCTATGCTGAAAACAGTTTTTCTAGATGCTACAATTGAAGAAATGTCTGTATTTGTGTTAATACAATGTAAATGTCCTAATATGCCTTATCAGTA
>Orangutan|6:28858847-28858953:+
CATGTGTTGCTAGCTATGCTGAAAACAGTTTTTCTAGATGCTACAATTGAAGAAATGTCTGTATTTGTGTTAATACAATGTAAATGTCCTAATATGCCTTATCAGTA
>Gibbon|
-
>Rhesus_Macaque|
-

#
>14:77437711-77437831
TCTTGAGCTGGCTGCAAGACTCCAGGTCCCCTGTGAACCACACTCAATAATCCCT-CCCTAATCGCTGGTCCCCAGCAGCTCAGATTGGCT-GCTGTTTGTCCAGTGAGGAGGTGGGCAAGGG
>Chimpanzee|14:76259256-76259376:+
TCTTGAGCTGGCTGCAAGACTCCAGGTCCCCTGTGAACCACACTCAATAATCCCT-CCCTAATCGCTGGTCCCCAGCAGCTCAGATTGGCT-GCTGTTTGTCCAGTGAGGAGGTGGGCAAGGG
>Gorilla|14:58261606-58261726:+
TCTTGAGCTGGCTGCAAGACTCCAGGTCCCCTGTGAACCACACTCAATAATCCCT-CCCTAATCGCTGGTCCCCAGCAGCTCAGATTGGCT-GCTGTTTGTCCAGTGAGGAGGTGGGCAAGGG
>Orangutan|14:78163957-78164077:+
TCTTGAGCTGGCTGCAAGACTCCAGGTCCCCTGTGAACCACACTCAATAATCCCT-CCCTAATCGCTGGTCCCCAGCAGCTCAGATTGGCT-GCTGTTTGTCCAGTGAGGAGGTGGGCAAGGG
>Gibbon|GL397280.1:14156125-14156248:+
TCTTGAGCTGGCTGCAAGACTCCAGGTCCCCTGTGAACCACACTCAATAATCCCTTCCCTATTCGCTGGTTCCCAGCAGCTCAGATTGGCTTGCTGTTTGTCCAGTGAAGAGGTGGGCAAGGG
>Rhesus_Macaque|chr7:140115395-140115513:+
TCTTGAGCTGGCTGCAAGACTCCAGGTCCCTTGCGAACTACACTCAATAATCCCT-CCCTAATCGCCAGTCTGCAGCAGCTCACATTGGCT-GCTGTTTGTCTCGTGA---GGTGGGCAAGGA

#
>14:74764127-74764259
ACTGATGAAAATCTAAGAGCTGGTTTTTCTAGCAAGGACATTTTCTTTAGAACCCTCTAAAGAAACCCCTTAGTCTTCTTACTGGAAGACTAAGATATAAAGTATGAAAAGGACAAAAGAAAGCTGCTCCTAA
>Chimpanzee|14:73546001-73546133:+
ACTGATGAAAATCTAAGAGCTGGTTTTTCTAGCAAGGACATTTTCTTTAGAACCCTCTAAAGAAACCCCTTAGTCTTCTTACTGGAAGACTAAGATATAAAGTATGAAAAGGACAAAAGAAAGCTGCTCCTAA
>Gorilla|14:55554196-55554328:+
ACTGATGAAAATCTAAGAGCTGGTTTTTCTAGCAAGGACATTTTCTTTAGAACCCTCTAAAGAAACCCCTTAGTCTTCTTACTGGAAGACTAAGATATAAAGTATGAAAAGGACAAAAGAAAGCTGCTCCTAA
>Orangutan|14:75471645-75471777:+
ACTGATGAAAATCTAAGAGCTGGTTTTTCTAGCAAGGACATTTTCTTTAGAACCCTCTAAAGAAACCCCTTAGTCTTCTTACTGGAAGACTAAGATATAAAGTATGAAAAGGACAAAAGAAAGCTGCTCCTAA
>Gibbon|GL397280.1:11404891-11405004:+
ACTGATGAAAATCAAAGAGCTGGTTTTTCTAGCAAGGACATTTTCTTTAGAG--------------------GGTGCCTTACTGGAAGACTAAGATATAAAATATGAAAACAACAAAAGGAAGCTGCTCCTGA
>Rhesus_Macaque|chr7:137404685-137404798:+
ACTGATGAAAATCTAAGAGCTAGTTTTTCTAGCAAGGACATTTTCTTTAGAG--------------------GGTGCCTTACTGGAAGACTAAGATATAAAAAATGAAAAGGACAAAAGGAAGCTGCTCCTGA

#
>14:69392084-69392201
--------------ATGTCCAAGGCACCTGGATGGCTGGCAGCAGAACCAGAACTCAGACCCACGCTCCTAGGATGAATTCATACATGTCATCCCCAACTTGTTTCAAGAGACC-AAAACCAGCTGCGCTCAT
>Chimpanzee|14:68093218-68093335:+
--------------ATGTCCAAGGCACCTGGATGGCTGGCAGCAGAACCAGAACTCAGACCCACGCTCCTAGGATGAATTCATACATGTCATCCCCAACTTGTTTCAAGAGACC-AAAACCAGCTGCGCTCAT
>Gorilla|14:50048842-50048959:+
--------------ATGTCCAAGGCACCTGGATGGCTGGCAGCAGAACCAGAACTCAGACCCACGCTCCTAGGATGAATTCATACATGTCATCCCCAACTTGTTTCAAGAGACC-AAAACCAGCTGCGCTCAT
>Orangutan|14:69947750-69947867:+
--------------ATGTCCAAGGCACCTGGATGGCTGGCAGCAGAACCAGAACTCAGACCCACGCTCCTAGGATGAATTCATACATGTCATCCCCAACTTGTTTCAAGAGACC-AAAACCAGCTGCGCTCAT
>Gibbon|
-
>Rhesus_Macaque|chr7:132036304-132036437:+
AAAGGCAAAGCAATTTGTCCAAGGCACCTGGATGGCTGGCACCAGAACCAGAACTCAGACCCATGCTCCTAGGGGGAATTCATACATGTCATCCCCAACTTGTTTCAAGAGTCCCAAAACCAGCTGCGCCCAT

#
>Human|14:68340866-68340974
TGATATACTTAAAAGCACTTTGGAAAGGTCAGTTCTATTTTTAGAAGCAATGCACTAACCAATTTATTTTACATGTCTTTTAGAAGATAGTAATCTAAAATAGTTGTTA
>Chimpanzee|14:67023062-67023170:+
TGATATACTTAAAAGCACTTTGGAAAGGTCAGTTCTATTTTTAGAAGCAATGCACTAACCAATTTATTTTACATGTCTTTTAGAAGATAGTAATCTAAAATAGTTGTTA
>Gorilla|14:48976958-48977066:+
TGATATACTTAAAAGCACTTTGGAAAGGTCAGTTCTATTTTTAGAAGCAATGCACTAACCAATTTATTTTACATGTCTTTTAGAAGATAGTAATCTAAAATAGTTGTTA
>Orangutan|14:68864801-68864909:+
TGATATACTTAAAAGCACTTTGGAAAGGTCAGTTCTATTTTTAGAAGCAATGCACTAACCAATTTATTTTACATGTCTTTTAGAAGATAGTAATCTAAAATAGTTGTTA
>Gibbon|
-
>Rhesus_Macaque|
-

#
>5:39858329-39858435
TAGACAGAATGTTAAACAGTTATATAACATGTATAGTACTGACTCATGCTATCATAAGTTGTTCTGTGGCATACAACAAAAGATTTTTTAAAATGTTGACAGGCTAG
>Chimpanzee|5:75277549-75277655:-
TAGACAGAATGTTAAACAGTTATATAACATGTATAGTACTGACTCATGCTATCATAAGTTGTTCTGTGGCATACAACAAAAGATTTTTTAAAATGTTGACAGGCTAG
>Gorilla|17:53817815-53817921:-
TAGACAGAATGTTAAACAGTTATATAACATGTATAGTACTGACTCATGCTATCATAAGTTGTTCTGTGGCATACAACAAAAGATTTTTTAAAATGTTGACAGGCTAG
>Orangutan|5:40823682-40823788:+
TAGACAGAATGTTAAACAGTTATATAACATGTATAGTACTGACTCATGCTATCATAAGTTGTTCTGTGGCATACAACAAAAGATTTTTTAAAATGTTGACAGGCTAG
>Gibbon|GL397362.1:4063502-4063609:+
TAGGCAGAATGTTAAACAGTTACATAACATGTATAGTAGTGACTCATGCTGTCATAAGTTGTTCTGTGGCATACAACAAGAGATTTGTTAAAATGTTGACAGGCTAG
>Rhesus_Macaque|chr6:39671566-39671672:+
TAGACAGAATGTTAAACAGTTACATAACATGTATAGTAGTGACTCATGTGCTCATAAGTTGTTCTGTGGTGTACAACAAAAGATTTAA-AAAATGTTGACAGGCTAA

#
>Human|14:63625944-63626059
GACCACCCTGCCTTATCCAGAAAACTTTTGCTTATAAGTCTCTGCTTAGAGATCCCTTCCTTCAGGACATTCTTCTGGCCTCTTGATCAAATCAAAGCCTGTTTTCTGCTATACCT
>Chimpanzee|14:62224595-62224710:+
GACCACCCTGCCTTATCCAGAAAACTTTTGCTTATAAGTCTCTGCTTAGAGATCCCTTCCTTCAGGACATTCTTCTGGCCTCTTGATCAAATCAAAGCCTGTTTTCTGCTATACCT
>Gorilla|14:44120877-44120992:+
GACCACCCTGCCTTATCCAGAAAACTTTTGCTTATAAGTCTCTGCTTAGAGATCCCTTCCTTCAGGACATTCTTCTGGCCTCTTGATCAAATCAAAGCCTGTTTTCTGCTATACCT
>Orangutan|14:64002537-64002652:+
GACCACCCTGCCTTATCCAGAAAACTTTTGCTTATAAGTCTCTGCTTAGAGATCCCTTCCTTCAGGACATTCTTCTGGCCTCTTGATCAAATCAAAGCCTGTTTTCTGCTATACCT
>Gibbon|
-
>Rhesus_Macaque|
-

#
>2:196135548-196135652
TAAATGTTTCCAAACACTGGTGGAAAATTGTAAGTTTACACAGTAGCTGACACAGCTATTTTATAAACTAATTATTCACCCCCACCAATTTTTTAAAAAAATTTT
>Chimpanzee|2B:199924189-199924293:+
TAAATGTTTCCAAACACTGGTGGAAAATTGTAAGTTTACACAGTAGCTGACACAGCTATTTTATAAACTAATTATTCACCCCCACCAATTTTTTAAAAAAATTTT
>Gorilla|2b:83602426-83602530:+
TAAATGTTTCCAAACACTGGTGGAAAATTGTAAGTTTACACAGTAGCTGACACAGCTATTTTATAAACTAATTATTCACCCCCACCAATTTTTTAAAAAAATTTT
>Orangutan|2b:86170079-86170183:+
TAAATGTTTCCAAACACTGGTGGAAAATTGTAAGTTTACACAGTAGCTGACACAGCTATTTTATAAACTAATTATTCACCCCCACCAATTTTTTAAAAAAATTTT
>Gibbon|GL397263.1:39224210-39224311:+
GAAATGTTTCCAAACACTGGTGGAAAATTGTAAGTTTACACAGTAGCTGACAGAGCTATTTTATAAAC----TATTCACCCCCACCAATGTTTTAAAAAAATTTT
>Rhesus_Macaque|chr12:58921313-58921421:+
TAAATGTTTCCACAAACTGGTAGAAAATTATAAATTTACACAGTGGCTGACACAGCTATTTTATAACCTAATTATTCAGCCCCACCAATTTTTT-------TTTT

#
>Human|5:45027145-45027246
TGTAGCCTAAGATATTTTATGTAACTCTTCTCTTTCCAGATTTGAAATTTTCATTGATTAAATTTGTTAGGCACCACTTTTATTTATTTTTTTAGCTGTTAC
>Chimpanzee|5:70005764-70005865:-
TGTAGCCTAAGATATTTTATGTAACTCTTCTCTTTCCAGATTTGAAATTTTCATTGATTAAATTTGTTAGGCACCACTTTTATTTATTTTTTTAGCTGTTAC
>Gorilla|17:48575766-48575867:-
TGTAGCCTAAGATATTTTATGTAACTCTTCTCTTTCCAGATTTGAAATTTTCATTGATTAAATTTGTTAGGCACCACTTTTATTTATTTTTTTAGCTGTTAC
>Orangutan|5:46284501-46284602:+
TGTAGCCTAAGATATTTTATGTAACTCTTCTCTTTCCAGATTTGAAATTTTCATTGATTAAATTTGTTAGGCACCACTTTTATTTATTTTTTTAGCTGTTAC
>Gibbon|
-
>Rhesus_Macaque|
-

#
>14:87240308-87240429
TGAGAAGAAGTCAACTCTGTTGCCCATGATCTGAAATTGGTCCATGTCATACCCCATTAGGGTCAGTGGGCAGTGACAAAGGGG-ATGAACGTTGTAATCAGTGGTGCTGTGTTCTACGCTGC
>Chimpanzee|14:86228377-86228498:+
TGAGAAGAAGTCAACTCTGTTGCCCATGATCTGAAATTGGTCCATGTCATACCCCATTAGGGTCAGTGGGCAGTGACAAAGGGG-ATGAACGTTGTAATCAGTGGTGCTGTGTTCTACGCTGC
>Gorilla|14:68289540-68289661:+
TGAGAAGAAGTCAACTCTGTTGCCCATGATCTGAAATTGGTCCATGTCATACCCCATTAGGGTCAGTGGGCAGTGACAAAGGGG-ATGAACGTTGTAATCAGTGGTGCTGTGTTCTACGCTGC
>Orangutan|14:88203302-88203423:+
TGAGAAGAAGTCAACTCTGTTGCCCATGATCTGAAATTGGTCCATGTCATACCCCATTAGGGTCAGTGGGCAGTGACAAAGGGG-ATGAACGTTGTAATCAGTGGTGCTGTGTTCTACGCTGC
>Gibbon|
-
>Rhesus_Macaque|chr7:150006539-150006662:+
CCAGACGAAGTCAGCTCTGTGGCCCATGATTTGAAATTGGTTCATGTCATACCATATTAGGGTCAGCGGGCACTGAAGAAGGGGGATGAACGTTGTAATCAGTGGTGCTGTGTTCTATGCTGC

#
>6:30924646-30924757
CCACTGTCTTGGAACCTACCCCAACTGATCTTACTCCTCCCAGAACCCTGCCCCTGGCAAGCTTTTAATTCTTCCTGCAACTTCATGTCCCATTGAGACACCAGGCATCAAG
>Chimpanzee|6:31305822-31305933:+
CCACTGTCTTGGAACCTACCCCAACTGATCTTACTCCTCCCAGAACCCTGCCCCTGGCAAGCTTTTAATTCTTCCTGCAACTTCATGTCCCATTGAGACACCAGGCATCAAG
>Gorilla|6:31905874-31905985:+
CCACTGTCTTGGAACCTACCCCAACTGATCTTACTCCTCCCAGAACCCTGCCCCTGGCAAGCTTTTAATTCTTCCTGCAACTTCATGTCCCATTGAGACACCAGGCATCAAG
>Orangutan|6_random:6286748-6286859:+
CCACTGTCTTGGAACCTACCCCAACTGATCTTACTCCTCCCAGAACCCTGCCCCTGGCAAGCTTTTAATTCTTCCTGCAACTTCATGTCCCATTGAGACACCAGGCATCAAG
>Gibbon|
-
>Rhesus_Macaque|chr4:30530366-30530477:+
TCACTGTCTTGGATCCTACCCCAACTGATCTTACTCATCCCAGAACCCTGCTCCTGGCGAGTTTTTAATTCTTTCTGCA-TTTCACGTCCCATTGAGACACCAGGCATCAAG

#
>Human|6:29429105-29429214
AATTCTATCAAATGATTCTTTTCTAATTCTTTATGGATGTACATAATGAAATATTCAGAACTACCACAACATTTAGAATAAGATAGAGCCTAACAATTTATTGTTGAATT
>Chimpanzee|6:29717114-29717223:+
AATTCTATCAAATGATTCTTTTCTAATTCTTTATGGATGTACATAATGAAATATTCAGAACTACCACAACATTTAGAATAAGATAGAGCCTAACAATTTATTGTTGAATT
>Gorilla|6:30368744-30368853:+
AATTCTATCAAATGATTCTTTTCTAATTCTTTATGGATGTACATAATGAAATATTCAGAACTACCACAACATTTAGAATAAGATAGAGCCTAACAATTTATTGTTGAATT
>Orangutan|6:30412551-30412660:+
AATTCTATCAAATGATTCTTTTCTAATTCTTTATGGATGTACATAATGAAATATTCAGAACTACCACAACATTTAGAATAAGATAGAGCCTAACAATTTATTGTTGAATT
>Gibbon|
-
>Rhesus_Macaque|
-

#
>Human|6:29048136-29048248
CTTATTTTTGTTATTTAAGTTACTAATGCCCCCCAAAGTATAAATATTTATAAAATTATTTTTAAGAAGACTTTGGGAAATTATTAATGGTAAGCTTGAAGGTTGGAGTAGAT
>Chimpanzee|6:29336330-29336442:+
CTTATTTTTGTTATTTAAGTTACTAATGCCCCCCAAAGTATAAATATTTATAAAATTATTTTTAAGAAGACTTTGGGAAATTATTAATGGTAAGCTTGAAGGTTGGAGTAGAT
>Gorilla|6:29981951-29982063:+
CTTATTTTTGTTATTTAAGTTACTAATGCCCCCCAAAGTATAAATATTTATAAAATTATTTTTAAGAAGACTTTGGGAAATTATTAATGGTAAGCTTGAAGGTTGGAGTAGAT
>Orangutan|6:30006133-30006245:+
CTTATTTTTGTTATTTAAGTTACTAATGCCCCCCAAAGTATAAATATTTATAAAATTATTTTTAAGAAGACTTTGGGAAATTATTAATGGTAAGCTTGAAGGTTGGAGTAGAT
>Gibbon|
-
>Rhesus_Macaque|
-

#
>Human|6:28024571-28024680
TGAAAGAAATTGATACAAAATAGGCATAAAATAAATGTTAATAAATCTGAATAAGAGAAAAGAAAATGTCAAATGGAAGAAGAGTTGGTGGTAGGGAGGCCACTGGGAAA
>Chimpanzee|6:28293673-28293782:+
TGAAAGAAATTGATACAAAATAGGCATAAAATAAATGTTAATAAATCTGAATAAGAGAAAAGAAAATGTCAAATGGAAGAAGAGTTGGTGGTAGGGAGGCCACTGGGAAA
>Gorilla|6:28911992-28912101:+
TGAAAGAAATTGATACAAAATAGGCATAAAATAAATGTTAATAAATCTGAATAAGAGAAAAGAAAATGTCAAATGGAAGAAGAGTTGGTGGTAGGGAGGCCACTGGGAAA
>Orangutan|6:28929297-28929406:+
TGAAAGAAATTGATACAAAATAGGCATAAAATAAATGTTAATAAATCTGAATAAGAGAAAAGAAAATGTCAAATGGAAGAAGAGTTGGTGGTAGGGAGGCCACTGGGAAA
>Gibbon|
-
>Rhesus_Macaque|
-

#
>6:34723307-34723406
TTGTCATCCCAGCAGGAGACACATAATATCTGGTTGTTCTGCCA----TTATGTTAAGATTTACCACGGTGTTATGGTGGTAAGAGCCGGG----------GCACAGTTAACTT
>Chimpanzee|6:35193474-35193573:+
TTGTCATCCCAGCAGGAGACACATAATATCTGGTTGTTCTGCCA----TTATGTTAAGATTTACCACGGTGTTATGGTGGTAAGAGCCGGG----------GCACAGTTAACTT
>Gorilla|6:35722332-35722431:+
TTGTCATCCCAGCAGGAGACACATAATATCTGGTTGTTCTGCCA----TTATGTTAAGATTTACCACGGTGTTATGGTGGTAAGAGCCGGG----------GCACAGTTAACTT
>Orangutan|6:34766766-34766865:+
TTGTCATCCCAGCAGGAGACACATAATATCTGGTTGTTCTGCCA----TTATGTTAAGATTTACCACGGTGTTATGGTGGTAAGAGCCGGG----------GCACAGTTAACTT
>Gibbon|
-
>Rhesus_Macaque|chr4:34488020-34488134:+
TTGTCATCCCAGCAGGAGACATGTAATATGTGGTTGTTCTGCCACTAATTATGTTAAGATTTACCACGGTATTAGGGTGGTAAGAGCCTGATAACTTCATTACACAATTAACTT

#
>6:34240115-34240237
---CTTGTTCCTTGTGCAGCCCCTGTGTTTTCCCACTTTCCTACCTTCACTCGAGCGGTTTTCCCACCATCTCTGCCAGTTGGAAACCCGTTGGTCTCCTGTGGGAGGCTGGAGCTGGGGCCAGGT
>Chimpanzee|6:34697809-34697931:+
---CTTGTTCCTTGTGCAGCCCCTGTGTTTTCCCACTTTCCTACCTTCACTCGAGCGGTTTTCCCACCATCTCTGCCAGTTGGAAACCCGTTGGTCTCCTGTGGGAGGCTGGAGCTGGGGCCAGGT
>Gorilla|6:35238824-35238946:+
---CTTGTTCCTTGTGCAGCCCCTGTGTTTTCCCACTTTCCTACCTTCACTCGAGCGGTTTTCCCACCATCTCTGCCAGTTGGAAACCCGTTGGTCTCCTGTGGGAGGCTGGAGCTGGGGCCAGGT
>Orangutan|6:34274476-34274598:+
---CTTGTTCCTTGTGCAGCCCCTGTGTTTTCCCACTTTCCTACCTTCACTCGAGCGGTTTTCCCACCATCTCTGCCAGTTGGAAACCCGTTGGTCTCCTGTGGGAGGCTGGAGCTGGGGCCAGGT
>Gibbon|
-
>Rhesus_Macaque|chr4:33978121-33978245:+
CTTGGTGTTCCTTGTGCAGCCC--GTGTTTTCCCACTTTCCTGCCTTCGCTCGAGCGGTTTTCCCACCATCTCAGCCAGTAAGAAGCCTGTTGGTCTCCTGTGGGAGGCTGGACCTGGGGCCAGGT

#
>Human|6:32236161-32236284
TGTGAGTCCTTTTAACACCTAGTCAAAAGTGATTGGATGGTGGTTAGTTTTAATGTAATTTTTCTTATTTAGTGTATGAAGATGTCCATAAGTTACAAAGCAGTGTGGTTTCATCAGAATTGCC
>Chimpanzee|6:32538154-32538277:+
TGTGAGTCCTTTTAACACCTAGTCAAAAGTGATTGGATGGTGGTTAGTTTTAATGTAATTTTTCTTATTTAGTGTATGAAGATGTCCATAAGTTACAAAGCAGTGTGGTTTCATCAGAATTGCC
>Gorilla|6:33158926-33159049:+
TGTGAGTCCTTTTAACACCTAGTCAAAAGTGATTGGATGGTGGTTAGTTTTAATGTAATTTTTCTTATTTAGTGTATGAAGATGTCCATAAGTTACAAAGCAGTGTGGTTTCATCAGAATTGCC
>Orangutan|6:32757857-32757980:+
TGTGAGTCCTTTTAACACCTAGTCAAAAGTGATTGGATGGTGGTTAGTTTTAATGTAATTTTTCTTATTTAGTGTATGAAGATGTCCATAAGTTACAAAGCAGTGTGGTTTCATCAGAATTGCC
>Gibbon|
-
>Rhesus_Macaque|
-

#
>6:31793652-31793755
AAAAAAACAAAGGGAAAGTAAATTACTAAATGCAACCGTATTTAAAACAGGAGGAAGGAGAATCCGCAGGAAGTTGGAATCTAGGATAAAAACTTA-GACACATT
>Chimpanzee|6:32108774-32108877:+
AAAAAAACAAAGGGAAAGTAAATTACTAAATGCAACCGTATTTAAAACAGGAGGAAGGAGAATCCGCAGGAAGTTGGAATCTAGGATAAAAACTTA-GACACATT
>Gorilla|6:32724735-32724838:+
AAAAAAACAAAGGGAAAGTAAATTACTAAATGCAACCGTATTTAAAACAGGAGGAAGGAGAATCCGCAGGAAGTTGGAATCTAGGATAAAAACTTA-GACACATT
>Orangutan|6:32326403-32326506:+
AAAAAAACAAAGGGAAAGTAAATTACTAAATGCAACCGTATTTAAAACAGGAGGAAGGAGAATCCGCAGGAAGTTGGAATCTAGGATAAAAACTTA-GACACATT
>Gibbon|
-
>Rhesus_Macaque|chr4:31475104-31475208:+
-GGAAAAAAAAGGGAAAGTAAATTACTAAATGCAATTGTATTTCAAACAGGAGGAAGGAGAATCCGCAGGAAGTTGCAATCCAGGATAAAAACTTAAGACACATT

#
>6:36602990-36603090
--GGGCAGTTGGGTTTCCGGTTA----ATTCCTCCCTGTTCTTAGGGTCTATCCCTCTTCACCTGCAGGCTCACACTCCCCTCTCAGTATTCTTTTTT---CCAGGAACA
>Chimpanzee|6:37111176-37111276:+
--GGGCAGTTGGGTTTCCGGTTA----ATTCCTCCCTGTTCTTAGGGTCTATCCCTCTTCACCTGCAGGCTCACACTCCCCTCTCAGTATTCTTTTTT---CCAGGAACA
>Gorilla|6:37658111-37658211:+
--GGGCAGTTGGGTTTCCGGTTA----ATTCCTCCCTGTTCTTAGGGTCTATCCCTCTTCACCTGCAGGCTCACACTCCCCTCTCAGTATTCTTTTTT---CCAGGAACA
>Orangutan|6:36664326-36664426:+
--GGGCAGTTGGGTTTCCGGTTA----ATTCCTCCCTGTTCTTAGGGTCTATCCCTCTTCACCTGCAGGCTCACACTCCCCTCTCAGTATTCTTTTTT---CCAGGAACA
>Gibbon|GL397405.1:286631-286732:+
--GGGCAGTTGGGTTTCCGGCTA----ATTCCTCCCTGCTCTTAGGGTCTATCCCTCTTCACCTGCAGGCTCACATGCCCCTCTCAGTATTCTTTTTT---CCAGGAACA
>Rhesus_Macaque|chr4:36393484-36393594:+
GGGGACAGCTGGGTTTCCAGCTGTCTCATTCCTCCCTGCCCTTAGGGTCTACCCCTTTTCACCTGCAGGCTCACACTCCCCTCTCAGTATTCTTTTTTTTTCCAGGACCT

#
>6:36478437-36478539
AACTTTATAATTTTCATAAAGGAAAACACACACCTTCTATGAGTCAGGCACCTTGATCAATGCTTT----GTGTTGTCTCATTTAAAACTCCTAAACCACACATCAC
>Chimpanzee|6:36980759-36980861:+
AACTTTATAATTTTCATAAAGGAAAACACACACCTTCTATGAGTCAGGCACCTTGATCAATGCTTT----GTGTTGTCTCATTTAAAACTCCTAAACCACACATCAC
>Gorilla|6:37531345-37531447:+
AACTTTATAATTTTCATAAAGGAAAACACACACCTTCTATGAGTCAGGCACCTTGATCAATGCTTT----GTGTTGTCTCATTTAAAACTCCTAAACCACACATCAC
>Orangutan|6:36541247-36541349:+
AACTTTATAATTTTCATAAAGGAAAACACACACCTTCTATGAGTCAGGCACCTTGATCAATGCTTT----GTGTTGTCTCATTTAAAACTCCTAAACCACACATCAC
>Gibbon|
-
>Rhesus_Macaque|chr4:36266641-36266748:+
AACTTTATAATTTTCATAAAGGAAAACTCACACCTTCTATGAGTCAGGCACCTTGATTGATGCTTTAATTGTGTTGTCTCATTTAAAACCCTTAAACTACACATCAC

#
>3:141240622-141240736
TTATTATTAAACACACTACATACCCTTTAA-GGTTGGAAGTGGTTGATGGTTTTACTTATACATTTTTAACATTTTT-CTAGTTCAGTATCATTTTCTTTTGTCATTAACACACAGG
>Chimpanzee|3:145080179-145080293:+
TTATTATTAAACACACTACATACCCTTTAA-GGTTGGAAGTGGTTGATGGTTTTACTTATACATTTTTAACATTTTT-CTAGTTCAGTATCATTTTCTTTTGTCATTAACACACAGG
>Gorilla|3:141756505-141756619:+
TTATTATTAAACACACTACATACCCTTTAA-GGTTGGAAGTGGTTGATGGTTTTACTTATACATTTTTAACATTTTT-CTAGTTCAGTATCATTTTCTTTTGTCATTAACACACAGG
>Orangutan|3:144082980-144083094:+
TTATTATTAAACACACTACATACCCTTTAA-GGTTGGAAGTGGTTGATGGTTTTACTTATACATTTTTAACATTTTT-CTAGTTCAGTATCATTTTCTTTTGTCATTAACACACAGG
>Gibbon|GL397300.1:17810297-17810414:+
TTATTATTAAACACACTACATACCCTTTAAAGGTTAGAAGTGGTTGATGTTTTTGCTTATACATTTTTAACATTTTTTCTAGTTCAGTATCATTTTCTTTTGTCATTAACACACAAG
>Rhesus_Macaque|
-

#
>10:47904034-47904149
TTGTAAACTTCTATACTTTTAAACATACTGAGTATGATACTGTCATAGTCTCTAAATGTATAAGGGAAAGAGTTTATTTCTAGAGTTGTATTTTTGATGTAATAATGTATTCAATA
>Chimpanzee|10:45788493-45788608:+
TTGTAAACTTCTATACTTTTAAACATACTGAGTATGATACTGTCATAGTCTCTAAATGTATAAGGGAAAGAGTTTATTTCTAGAGTTGTATTTTTGATGTAATAATGTATTCAATA
>Gorilla|10:57593743-57593858:+
TTGTAAACTTCTATACTTTTAAACATACTGAGTATGATACTGTCATAGTCTCTAAATGTATAAGGGAAAGAGTTTATTTCTAGAGTTGTATTTTTGATGTAATAATGTATTCAATA
>Orangutan|10:44523219-44523334:+
TTGTAAACTTCTATACTTTTAAACATACTGAGTATGATACTGTCATAGTCTCTAAATGTATAAGGGAAAGAGTTTATTTCTAGAGTTGTATTTTTGATGTAATAATGTATTCAATA
>Gibbon|GL397335.1:4215392-4215508:+
TTGTAAACTTCTATACCTTTAAACATACCGAATGTGATATTGTCATAATCTCTAAATGTATAAGGGAAAGAGTTTATTTCTAGAGTTGTGTTTTTGATGTAATAATGTATTCAATA
>Rhesus_Macaque|
-

#
>5:51939602-51939713
CTTTTTAAAAGTTTGTTCTGTGCTTGATTGATGATTTTAATTATTGTACTTAACTTTTTAATTAATATTGAATTTCTTTTGAGTTATGATATAAA-----GTTTAACTTTATTTTCA
>Chimpanzee|5:62898893-62899004:-
CTTTTTAAAAGTTTGTTCTGTGCTTGATTGATGATTTTAATTATTGTACTTAACTTTTTAATTAATATTGAATTTCTTTTGAGTTATGATATAAA-----GTTTAACTTTATTTTCA
>Gorilla|17:44605966-44606077:-
CTTTTTAAAAGTTTGTTCTGTGCTTGATTGATGATTTTAATTATTGTACTTAACTTTTTAATTAATATTGAATTTCTTTTGAGTTATGATATAAA-----GTTTAACTTTATTTTCA
>Orangutan|5_random:14100299-14100410:+
CTTTTTAAAAGTTTGTTCTGTGCTTGATTGATGATTTTAATTATTGTACTTAACTTTTTAATTAATATTGAATTTCTTTTGAGTTATGATATAAA-----GTTTAACTTTATTTTCA
>Gibbon|GL397396.1:2333396-2333504:+
CCTTTTAAAAGTTTGTTCTGTGCTTGAT----GATTTTAATTATTGTACTTAACTTTTTAATTAATATTGAATTTCTTTTGAGTTATGATATAAA-----GTTTAAGTTTGTTTTCA
>Rhesus_Macaque|chr6:50262301-50262418:+
ACTTTTAAAAGTTTGTCCTGTGCTTCATTGATGATTTCAATTATTGTACTTAACTTTTTAATTAATATTGAATTTCTTTTCAGTTATGATATAAAATAAAGTTTAACTTGATTTTCA

#
>Human|14:106750883-106751012
AGTCTCTACATGTAGAGCTGTAAACCACTGTTCTTAACAAGAAGGCAAAATGTTCATTTAGAATTTAAAATAAAATGCAGATCTACACATTGTTATGGCTAGAGTCCATAAGTGCTTGTATTCTGAGCTA
>Chimpanzee|GL392151.1:193334-193463:+
AGTCTCTACATGTAGAGCTGTAAACCACTGTTCTTAACAAGAAGGCAAAATGTTCATTTAGAATTTAAAATAAAATGCAGATCTACACATTGTTATGGCTAGAGTCCATAAGTGCTTGTATTCTGAGCTA
>Gorilla|14:88403926-88404055:+
AGTCTCTACATGTAGAGCTGTAAACCACTGTTCTTAACAAGAAGGCAAAATGTTCATTTAGAATTTAAAATAAAATGCAGATCTACACATTGTTATGGCTAGAGTCCATAAGTGCTTGTATTCTGAGCTA
>Orangutan|Un:7603081-7603210:+
AGTCTCTACATGTAGAGCTGTAAACCACTGTTCTTAACAAGAAGGCAAAATGTTCATTTAGAATTTAAAATAAAATGCAGATCTACACATTGTTATGGCTAGAGTCCATAAGTGCTTGTATTCTGAGCTA
>Gibbon|
-
>Rhesus_Macaque|
-

#
>16:34737377-34737504
GTCTCCAGATCAAAGTCCTTCAGGAAATGCAACTACTTCAGTGACAAGAGATAATTATCATCTTCTGACAGAGGAGGAATTTGGGGTTTGGTCCCAGTCCATGAAGTGGCACAGTCAGAATAAAAGGT
>Chimpanzee|16:44779755-44779882:-
GTCTCCAGATCAAAGTCCTTCAGGAAATGCAACTACTTCAGTGACAAGAGATAATTATCATCTTCTGACAGAGGAGGAATTTGGGGTTTGGTCCCAGTCCATGAAGTGGCACAGTCAGAATAAAAGGT
>Gorilla|16:32823084-32823211:-
GTCTCCAGATCAAAGTCCTTCAGGAAATGCAACTACTTCAGTGACAAGAGATAATTATCATCTTCTGACAGAGGAGGAATTTGGGGTTTGGTCCCAGTCCATGAAGTGGCACAGTCAGAATAAAAGGT
>Orangutan|16:31362103-31362230:+
GTCTCCAGATCAAAGTCCTTCAGGAAATGCAACTACTTCAGTGACAAGAGATAATTATCATCTTCTGACAGAGGAGGAATTTGGGGTTTGGTCCCAGTCCATGAAGTGGCACAGTCAGAATAAAAGGT
>Gibbon|GL404371.1:1660-1788:+
GTCTCCAGATCTAAGTCCTCCAAGAAATGCAGGTGCTTCAATGACAAGAGATAATCATCATCTTCTAACTGAGGAGGAATTTGGGGTTTGGTTCCAGTCCATGGTGTGACACAGTCAGAATAAAAGGT
>Rhesus_Macaque|
-

#
>Human|6:27963022-27963135
GAGGTAAGTCATAAAAACATGGGAACATCTTTTTAAATGTGGCTTTTTAAAGCAAGTTGCTTTCTTTTTTACTGGAAAGTAAAAAAGAGAAACAGGGATTCCTTGAGCAAACCT
>Chimpanzee|6:28267734-28267847:+
GAGGTAAGTCATAAAAACATGGGAACATCTTTTTAAATGTGGCTTTTTAAAGCAAGTTGCTTTCTTTTTTACTGGAAAGTAAAAAAGAGAAACAGGGATTCCTTGAGCAAACCT
>Gorilla|6:28844898-28845011:+
GAGGTAAGTCATAAAAACATGGGAACATCTTTTTAAATGTGGCTTTTTAAAGCAAGTTGCTTTCTTTTTTACTGGAAAGTAAAAAAGAGAAACAGGGATTCCTTGAGCAAACCT
>Orangutan|6:28862268-28862381:+
GAGGTAAGTCATAAAAACATGGGAACATCTTTTTAAATGTGGCTTTTTAAAGCAAGTTGCTTTCTTTTTTACTGGAAAGTAAAAAAGAGAAACAGGGATTCCTTGAGCAAACCT
>Gibbon|
-
>Rhesus_Macaque|
-

#
>Human|6:27977544-27977720
AGAGATAACATTGTTGACCCCTCAACCTGGACTACTTCTTTGCACATGAGACAAACATCTAATTGTTTAAGTCACTCTACATGGGTTTTCTTGTACCTTGCCTCTGAGTATGTTCCTACCTCAAAGACCTTATACTCATAGTACTAATCATTAGTGAATGTTAAATTTAATAGAATG
>Chimpanzee|6:28282247-28282423:+
AGAGATAACATTGTTGACCCCTCAACCTGGACTACTTCTTTGCACATGAGACAAACATCTAATTGTTTAAGTCACTCTACATGGGTTTTCTTGTACCTTGCCTCTGAGTATGTTCCTACCTCAAAGACCTTATACTCATAGTACTAATCATTAGTGAATGTTAAATTTAATAGAATG
>Gorilla|6:28859488-28859664:+
AGAGATAACATTGTTGACCCCTCAACCTGGACTACTTCTTTGCACATGAGACAAACATCTAATTGTTTAAGTCACTCTACATGGGTTTTCTTGTACCTTGCCTCTGAGTATGTTCCTACCTCAAAGACCTTATACTCATAGTACTAATCATTAGTGAATGTTAAATTTAATAGAATG
>Orangutan|6:28879690-28879866:+
AGAGATAACATTGTTGACCCCTCAACCTGGACTACTTCTTTGCACATGAGACAAACATCTAATTGTTTAAGTCACTCTACATGGGTTTTCTTGTACCTTGCCTCTGAGTATGTTCCTACCTCAAAGACCTTATACTCATAGTACTAATCATTAGTGAATGTTAAATTTAATAGAATG
>Gibbon|
-
>Rhesus_Macaque|
-

#
>Human|14:106890402-106890520
GGGATGTCAATGTCACTTTATTACATTCTTTATTCTTTTAAGTTATCTCTAAAATCTCTAAAAATTAATTTTTCCAAAGCACCACTCAAAACCAGGGTATTATTAGAACTTGTGGGTGT
>Chimpanzee|14:106145489-106145607:+
GGGATGTCAATGTCACTTTATTACATTCTTTATTCTTTTAAGTTATCTCTAAAATCTCTAAAAATTAATTTTTCCAAAGCACCACTCAAAACCAGGGTATTATTAGAACTTGTGGGTGT
>Gorilla|14:88562352-88562470:+
GGGATGTCAATGTCACTTTATTACATTCTTTATTCTTTTAAGTTATCTCTAAAATCTCTAAAAATTAATTTTTCCAAAGCACCACTCAAAACCAGGGTATTATTAGAACTTGTGGGTGT
>Orangutan|14:108314202-108314320:-
GGGATGTCAATGTCACTTTATTACATTCTTTATTCTTTTAAGTTATCTCTAAAATCTCTAAAAATTAATTTTTCCAAAGCACCACTCAAAACCAGGGTATTATTAGAACTTGTGGGTGT
>Gibbon|
-
>Rhesus_Macaque|
-

#
>19:22285538-22285651
ATGCCAGTAAGCTTAAATCTCTTGAACTTTTGAAAACATGCTTTAGTTTATCTTTAGCTTGGAAAGCCTAAATTGGTCAAAAGCAAATATAACAATAAACTTGAATATAAATCA
>Chimpanzee|19:22175069-22175182:+
ATGCCAGTAAGCTTAAATCTCTTGAACTTTTGAAAACATGCTTTAGTTTATCTTTAGCTTGGAAAGCCTAAATTGGTCAAAAGCAAATATAACAATAAACTTGAATATAAATCA
>Gorilla|19:22469854-22469967:+
ATGCCAGTAAGCTTAAATCTCTTGAACTTTTGAAAACATGCTTTAGTTTATCTTTAGCTTGGAAAGCCTAAATTGGTCAAAAGCAAATATAACAATAAACTTGAATATAAATCA
>Orangutan|19:21832115-21832228:+
ATGCCAGTAAGCTTAAATCTCTTGAACTTTTGAAAACATGCTTTAGTTTATCTTTAGCTTGGAAAGCCTAAATTGGTCAAAAGCAAATATAACAATAAACTTGAATATAAATCA
>Gibbon|
-
>Rhesus_Macaque|chr3:60182926-60182812:-
ATGCCAGTAAACATAAGTCCTCCAAACCTTTGAAAATGTGCTTTAGTTTTTCCTTAGTCTGGAAAGCCAAATTTAGCCAAAAGTAAATATAATAATAAACTTGACTATAAATCA

#
>19:22285777-22285924
TTTTATGATAAGTTATTTTGTGAT---TTAAATTTTTAATTTAACAGTGTTATATAGTAGACTTCAATAAAAGTAGTCTGTGTTTAAAATGTGCATATTGACATATCAGAGAAGAAAATATTGATAATAAAGAATACAAAACAAACCATGA
>Chimpanzee|19:22175308-22175455:+
TTTTATGATAAGTTATTTTGTGAT---TTAAATTTTTAATTTAACAGTGTTATATAGTAGACTTCAATAAAAGTAGTCTGTGTTTAAAATGTGCATATTGACATATCAGAGAAGAAAATATTGATAATAAAGAATACAAAACAAACCATGA
>Gorilla|19:22470093-22470240:+
TTTTATGATAAGTTATTTTGTGAT---TTAAATTTTTAATTTAACAGTGTTATATAGTAGACTTCAATAAAAGTAGTCTGTGTTTAAAATGTGCATATTGACATATCAGAGAAGAAAATATTGATAATAAAGAATACAAAACAAACCATGA
>Orangutan|19:21832354-21832501:+
TTTTATGATAAGTTATTTTGTGAT---TTAAATTTTTAATTTAACAGTGTTATATAGTAGACTTCAATAAAAGTAGTCTGTGTTTAAAATGTGCATATTGACATATCAGAGAAGAAAATATTGATAATAAAGAATACAAAACAAACCATGA
>Gibbon|GL397486.1:362497-362370:-
TTTTATCATAAATTATTTTGTGGTCATTTAAATTTTCAATTTAGCAGTGTT------------------------GACTGTGTTTAAAATGTGAATATTGACATATCTAAGAAAACATTTTTGACAATAAAAAATACAAAACAAAGCATGA
>Rhesus_Macaque|chr3:60182685-60182534:-
TTTTATGACAAATCATTTTGTGATCATTTAAATTTTTGGTTTAACAATGTTATATAGTAGACTTCAGTACCAGTTGGCTGTGTTTAAAATGTGAATATTGACATATCAAAGAAGAAAATGGTGATAATAAAGAATACAAAGCAAAGCATGA

#
>19:19729729-19729855
AAGCGCCCTCCTTCCCCTTGAGAGAGGGCAGCGCTGGCTCCGCTCCAGCCAGAGGCCCCCATCCCTCACATCTCGCGCGGTGCACGCCTCCTTCAGCCCCACTCGCATCTCCTCAGAGTTCCTGCTC
>Chimpanzee|19:19944157-19944283:+
AAGCGCCCTCCTTCCCCTTGAGAGAGGGCAGCGCTGGCTCCGCTCCAGCCAGAGGCCCCCATCCCTCACATCTCGCGCGGTGCACGCCTCCTTCAGCCCCACTCGCATCTCCTCAGAGTTCCTGCTC
>Gorilla|19:19998198-19998324:+
AAGCGCCCTCCTTCCCCTTGAGAGAGGGCAGCGCTGGCTCCGCTCCAGCCAGAGGCCCCCATCCCTCACATCTCGCGCGGTGCACGCCTCCTTCAGCCCCACTCGCATCTCCTCAGAGTTCCTGCTC
>Orangutan|19:20043794-20043920:+
AAGCGCCCTCCTTCCCCTTGAGAGAGGGCAGCGCTGGCTCCGCTCCAGCCAGAGGCCCCCATCCCTCACATCTCGCGCGGTGCACGCCTCCTTCAGCCCCACTCGCATCTCCTCAGAGTTCCTGCTC
>Gibbon|GL397382.1:4885774-4885900:+
AAGCTCCCTCCTTCCCCCTGAGAGAGGGCAGCGCTGGCTCTGCTCCAGCCTGAGGCCCCCGTCTCTCACATCTCGCGCGATGCACGCCTCCTTCAGCCCCACTCGTATCTCCTCAGAGTTC-TGCTC
>Rhesus_Macaque|
-

#
>19:19989837-19989940
GATGGGAAAAATGTTCTTCAACTCATTTGCAGTTTAAAGTCACTGGCAAAGTGATTACTAGACATGATATTCCACTATGTACCAAATAGTATATTGCTACCATG
>Chimpanzee|19:20203848-20203951:+
GATGGGAAAAATGTTCTTCAACTCATTTGCAGTTTAAAGTCACTGGCAAAGTGATTACTAGACATGATATTCCACTATGTACCAAATAGTATATTGCTACCATG
>Gorilla|19:20265707-20265810:+
GATGGGAAAAATGTTCTTCAACTCATTTGCAGTTTAAAGTCACTGGCAAAGTGATTACTAGACATGATATTCCACTATGTACCAAATAGTATATTGCTACCATG
>Orangutan|19_random:7538957-7539060:+
GATGGGAAAAATGTTCTTCAACTCATTTGCAGTTTAAAGTCACTGGCAAAGTGATTACTAGACATGATATTCCACTATGTACCAAATAGTATATTGCTACCATG
>Gibbon|GL397382.1:5131787-5131684:-
-AGTGGGAAAATATTCTTCAGCTGATTTACAGTTTAAAGCCACTGGCAAAGGGATTACTAGAGATGTTATTCCACTATGAACCAAATAGTATATTTCTACCATC
>Rhesus_Macaque|chr19:19863097-19862993:-
TATAGGAACAATATTCTTACATTCATTTGCTGTTTAAAGCCACTGGCAAAGTGATTAGTAAAGATATTACTTTATTATGTACCAAATAGTATATTGCTACCATC

#
>19:17313526-17313629
AATGATGCCACTCCAGGTGAGGGAGGGTTCAGGGTACCCACACGCCTGAGTTATGGGGTGCCAGGGGTGGGTTGGGGCTCTTCCCAGGGGGGCCCCCGCCAACC
>Chimpanzee|19:17475062-17475165:+
AATGATGCCACTCCAGGTGAGGGAGGGTTCAGGGTACCCACACGCCTGAGTTATGGGGTGCCAGGGGTGGGTTGGGGCTCTTCCCAGGGGGGCCCCCGCCAACC
>Gorilla|19:17534723-17534826:+
AATGATGCCACTCCAGGTGAGGGAGGGTTCAGGGTACCCACACGCCTGAGTTATGGGGTGCCAGGGGTGGGTTGGGGCTCTTCCCAGGGGGGCCCCCGCCAACC
>Orangutan|19:17574435-17574538:+
AATGATGCCACTCCAGGTGAGGGAGGGTTCAGGGTACCCACACGCCTGAGTTATGGGGTGCCAGGGGTGGGTTGGGGCTCTTCCCAGGGGGGCCCCCGCCAACC
>Gibbon|GL397382.1:2457914-2458017:+
AATGTTGCCACTCCAGGTGAGGGAGGGTTCAGGGTACCCAGACGCCTGGGTTATGGGGTGCCAGGGGTGGGTTGGGGCTCTTCCCAGGGGG-TCCCTGCCAACC
>Rhesus_Macaque|chr19:16751360-16751463:+
AATGATGCCACTCCATGTGAGGGAGGGTTCAGGGTACCCAGATTCCTGGGTTATGGGGTGCCAGGGGTGGGTTGGGTCACTTCCCAGGGGG-CCCCCGTCGACC

#
>19:18350066-18350169
GAGTTCCTTGAAGGAAGGACTGAATGGGAGAAACTAAATGAGATGCTGTTTCCAAGCAGGCTCTGGGTAAATGCTGGATACATTTTAAGAACAGGCAGAATCAG
>Chimpanzee|19:18532914-18533017:+
GAGTTCCTTGAAGGAAGGACTGAATGGGAGAAACTAAATGAGATGCTGTTTCCAAGCAGGCTCTGGGTAAATGCTGGATACATTTTAAGAACAGGCAGAATCAG
>Gorilla|19:18616085-18616188:+
GAGTTCCTTGAAGGAAGGACTGAATGGGAGAAACTAAATGAGATGCTGTTTCCAAGCAGGCTCTGGGTAAATGCTGGATACATTTTAAGAACAGGCAGAATCAG
>Orangutan|19:18647022-18647125:+
GAGTTCCTTGAAGGAAGGACTGAATGGGAGAAACTAAATGAGATGCTGTTTCCAAGCAGGCTCTGGGTAAATGCTGGATACATTTTAAGAACAGGCAGAATCAG
>Gibbon|GL397382.1:3474893-3474997:+
GAGTTCCTTGAAGGAAGGATTGAATGGGAGAAGCTAACTGAGATGCTGTTTCCAAGCAGGCACTGGGTAAATGCTGGATACATTTTAAGAACAGGCAGAATCAG
>Rhesus_Macaque|
-

#
>19:15026547-15026647
TAGTGACTTTTGTTTTATAGAACTAATTATTCAATGTCCAGACAGTATTTGTAACACTTCAGAATTCACTTTATAGTCCTCAAATGCCTAAAAATTTTCTC
>Chimpanzee|19:15220107-15220207:+
TAGTGACTTTTGTTTTATAGAACTAATTATTCAATGTCCAGACAGTATTTGTAACACTTCAGAATTCACTTTATAGTCCTCAAATGCCTAAAAATTTTCTC
>Gorilla|19:15196763-15196863:+
TAGTGACTTTTGTTTTATAGAACTAATTATTCAATGTCCAGACAGTATTTGTAACACTTCAGAATTCACTTTATAGTCCTCAAATGCCTAAAAATTTTCTC
>Orangutan|19:15223137-15223237:+
TAGTGACTTTTGTTTTATAGAACTAATTATTCAATGTCCAGACAGTATTTGTAACACTTCAGAATTCACTTTATAGTCCTCAAATGCCTAAAAATTTTCTC
>Gibbon|GL400054.1:6764-6665:-
TAGTGACTT--GTTTTATAGAACTAATTATTCGATGTCCAGCCAGTATTTGTAACACATCAGAATTCACTTTACAGTCCTCAAATGCCTAAAAATTTTCTC
>Rhesus_Macaque|
-

#
>19:15751850-15751949
GCCTTCCCACATTCTCCATTGCTGCCCAAGGCCCAGGCAGCTCCTGGTTGCTGGCTTGGAGGATGAGTGGTTTTCTAACTGAAACCAAGCCCCTGGCAAC
>Chimpanzee|19:15933077-15933176:+
GCCTTCCCACATTCTCCATTGCTGCCCAAGGCCCAGGCAGCTCCTGGTTGCTGGCTTGGAGGATGAGTGGTTTTCTAACTGAAACCAAGCCCCTGGCAAC
>Gorilla|19:15924094-15924193:+
GCCTTCCCACATTCTCCATTGCTGCCCAAGGCCCAGGCAGCTCCTGGTTGCTGGCTTGGAGGATGAGTGGTTTTCTAACTGAAACCAAGCCCCTGGCAAC
>Orangutan|19:15999366-15999465:+
GCCTTCCCACATTCTCCATTGCTGCCCAAGGCCCAGGCAGCTCCTGGTTGCTGGCTTGGAGGATGAGTGGTTTTCTAACTGAAACCAAGCCCCTGGCAAC
>Gibbon|GL397382.1:975674-975770:+
GCCTTCCCACATTCTCCATGGC----CCAGGCCCAGGCAGCTCCTGGTTGCTGGCTTGGAGGATGAGTGGTTTTCTAACTGAAACCAAGCCCCTGGCAAC
>Rhesus_Macaque|chr19:15236664-15236764:+
GCCTTCCCACATTCTCCATGGCTGCCCAAGGCCCAGGCAGCTCCTGGGTGCTGGGCTGGAGGATGGGTGGGTTCCTAACTGAAACCAAGCCCCTGGCAAC

#
>19:22956539-22956648
CTGTTAGCTGGTGTCCTCTCTTGACCCCTAC--CATCTGCCATTGAGGCA--------------GAGCTCACAGCTGAAAGCTCACATCTTACATAAACCACAACTGCCACAGCAGCACTCCAGTG
>Chimpanzee|19:22848299-22848408:+
CTGTTAGCTGGTGTCCTCTCTTGACCCCTAC--CATCTGCCATTGAGGCA--------------GAGCTCACAGCTGAAAGCTCACATCTTACATAAACCACAACTGCCACAGCAGCACTCCAGTG
>Gorilla|19:23014961-23015070:+
CTGTTAGCTGGTGTCCTCTCTTGACCCCTAC--CATCTGCCATTGAGGCA--------------GAGCTCACAGCTGAAAGCTCACATCTTACATAAACCACAACTGCCACAGCAGCACTCCAGTG
>Orangutan|19:22540854-22540963:+
CTGTTAGCTGGTGTCCTCTCTTGACCCCTAC--CATCTGCCATTGAGGCA--------------GAGCTCACAGCTGAAAGCTCACATCTTACATAAACCACAACTGCCACAGCAGCACTCCAGTG
>Gibbon|GL397486.1:124424-124534:+
CTGTTAGCTGGTGTCCTCTCTTGACCCCTAC--CATCTGCCATTAAGGCA--------------GAGCTCACAGCTGAAAGCTTACATCTTAGGTAAACCACAACTGCCACAGCAGCACTCCAGTG
>Rhesus_Macaque|chr3:60416358-60416232:-
CTGGTGGCTGGTGTCCTCTCTTGACTCCTACACCATCTTTCCCTGAGGCACAACCCACAGCACAGAGCTCACAGCTGGCAGAACACATCTTAGGTTATCACCAACTGCCACAGCAGCACTCCAGTG

#
>Human|19:23386586-23386706
TTGTTTCCTTCTCTCCTGACCCAGAGTGAGGCTGGCTGGGGAGCCTGGGTCCCTCTGTCCTTCCCGCGGTGGCAGTGGCTGATCTCTGCTCCGGCGTGAGAGGCGCCGCCCTGCGCTAGGC
>Chimpanzee|19:23214582-23214702:+
TTGTTTCCTTCTCTCCTGACCCAGAGTGAGGCTGGCTGGGGAGCCTGGGTCCCTCTGTCCTTCCCGCGGTGGCAGTGGCTGATCTCTGCTCCGGCGTGAGAGGCGCCGCCCTGCGCTAGGC
>Gorilla|19:23399720-23399840:+
TTGTTTCCTTCTCTCCTGACCCAGAGTGAGGCTGGCTGGGGAGCCTGGGTCCCTCTGTCCTTCCCGCGGTGGCAGTGGCTGATCTCTGCTCCGGCGTGAGAGGCGCCGCCCTGCGCTAGGC
>Orangutan|19:23162720-23162840:+
TTGTTTCCTTCTCTCCTGACCCAGAGTGAGGCTGGCTGGGGAGCCTGGGTCCCTCTGTCCTTCCCGCGGTGGCAGTGGCTGATCTCTGCTCCGGCGTGAGAGGCGCCGCCCTGCGCTAGGC
>Gibbon|
-
>Rhesus_Macaque|
-

#
>Human|17:3035452-3035554
AAGGTTAAAAACAAACCAGAGGGAATAAGGATGTGGTGGGGGACCGGAGTGATCAGGACACAACTCAAGTCCCTATTCTTATTTTGGTCACAAATAACACTTT
>Chimpanzee|17:3094524-3094626:+
AAGGTTAAAAACAAACCAGAGGGAATAAGGATGTGGTGGGGGACCGGAGTGATCAGGACACAACTCAAGTCCCTATTCTTATTTTGGTCACAAATAACACTTT
>Gorilla|17:3154018-3154120:+
AAGGTTAAAAACAAACCAGAGGGAATAAGGATGTGGTGGGGGACCGGAGTGATCAGGACACAACTCAAGTCCCTATTCTTATTTTGGTCACAAATAACACTTT
>Orangutan|17:3047920-3048022:+
AAGGTTAAAAACAAACCAGAGGGAATAAGGATGTGGTGGGGGACCGGAGTGATCAGGACACAACTCAAGTCCCTATTCTTATTTTGGTCACAAATAACACTTT
>Gibbon|
-
>Rhesus_Macaque|
-

#
>Human|15:51005883-51005983
TCTCTGCAGCTTGTGATAGCTCAGAATTTGTTCTTTTACGAGTAAGTTAAAGGAAGCAGATTTAACAAAAACCCAAAGTTTTCATATCCAGACCAGGAAAA
>Chimpanzee|15:47938097-47938197:+
TCTCTGCAGCTTGTGATAGCTCAGAATTTGTTCTTTTACGAGTAAGTTAAAGGAAGCAGATTTAACAAAAACCCAAAGTTTTCATATCCAGACCAGGAAAA
>Gorilla|15:29571789-29571889:+
TCTCTGCAGCTTGTGATAGCTCAGAATTTGTTCTTTTACGAGTAAGTTAAAGGAAGCAGATTTAACAAAAACCCAAAGTTTTCATATCCAGACCAGGAAAA
>Orangutan|15:47325031-47325131:+
TCTCTGCAGCTTGTGATAGCTCAGAATTTGTTCTTTTACGAGTAAGTTAAAGGAAGCAGATTTAACAAAAACCCAAAGTTTTCATATCCAGACCAGGAAAA
>Gibbon|
-
>Rhesus_Macaque|
-

#
>15:42800822-42800929
GTGATTCCTCACGTTATCCATCTCCCAGTTATATCTGCTTTC------TTTTTTCTTTTAAAGAAGGCAGCACAGAGGTCAGGAGTGCATTCACTCCTAACTCTGGAGTTTTGC
>Chimpanzee|15:39503485-39503592:+
GTGATTCCTCACGTTATCCATCTCCCAGTTATATCTGCTTTC------TTTTTTCTTTTAAAGAAGGCAGCACAGAGGTCAGGAGTGCATTCACTCCTAACTCTGGAGTTTTGC
>Gorilla|15:21233258-21233365:+
GTGATTCCTCACGTTATCCATCTCCCAGTTATATCTGCTTTC------TTTTTTCTTTTAAAGAAGGCAGCACAGAGGTCAGGAGTGCATTCACTCCTAACTCTGGAGTTTTGC
>Orangutan|15:38944896-38945003:+
GTGATTCCTCACGTTATCCATCTCCCAGTTATATCTGCTTTC------TTTTTTCTTTTAAAGAAGGCAGCACAGAGGTCAGGAGTGCATTCACTCCTAACTCTGGAGTTTTGC
>Gibbon|
-
>Rhesus_Macaque|chr7:20941731-20941844:+
GTGATTCTTCACGTTATTCATC-CCCAGTTACATCTGCTTTCGCTTTCTTTTTTATTTTAAAGAAGGCAGAACAGAGGTCAGGAGTACATTCACCCGTAACTCTGTAGTTTTGC

#
>Human|15:40957979-40958092
AGCCCCAAAGATCCAGATCAGACTTGAAGAACAAGAGTTTGAAGGTGATTGCTCCACAAATAAAAAATACTTGTGGGGCAAGAGATTGATTCCAGCATTAATATGTTTGCTTCT
>Chimpanzee|15:37564701-37564814:+
AGCCCCAAAGATCCAGATCAGACTTGAAGAACAAGAGTTTGAAGGTGATTGCTCCACAAATAAAAAATACTTGTGGGGCAAGAGATTGATTCCAGCATTAATATGTTTGCTTCT
>Gorilla|15:19147861-19147974:+
AGCCCCAAAGATCCAGATCAGACTTGAAGAACAAGAGTTTGAAGGTGATTGCTCCACAAATAAAAAATACTTGTGGGGCAAGAGATTGATTCCAGCATTAATATGTTTGCTTCT
>Orangutan|15:37051762-37051875:+
AGCCCCAAAGATCCAGATCAGACTTGAAGAACAAGAGTTTGAAGGTGATTGCTCCACAAATAAAAAATACTTGTGGGGCAAGAGATTGATTCCAGCATTAATATGTTTGCTTCT
>Gibbon|
-
>Rhesus_Macaque|
-

#
>15:38154345-38154461
CATAAATACTTGCTCTCAGTGTTTTCTTAAATTGGTCCCAGCCAACCAAACTTGGAGACCTGCCTGGAATACTGAGAGCTGGCACTGCATCACCAGCCCCTCCAATAAAGCTGCCAG
>Chimpanzee|15:34711740-34711856:+
CATAAATACTTGCTCTCAGTGTTTTCTTAAATTGGTCCCAGCCAACCAAACTTGGAGACCTGCCTGGAATACTGAGAGCTGGCACTGCATCACCAGCCCCTCCAATAAAGCTGCCAG
>Gorilla|15:16265219-16265335:+
CATAAATACTTGCTCTCAGTGTTTTCTTAAATTGGTCCCAGCCAACCAAACTTGGAGACCTGCCTGGAATACTGAGAGCTGGCACTGCATCACCAGCCCCTCCAATAAAGCTGCCAG
>Orangutan|15:34172844-34172960:+
CATAAATACTTGCTCTCAGTGTTTTCTTAAATTGGTCCCAGCCAACCAAACTTGGAGACCTGCCTGGAATACTGAGAGCTGGCACTGCATCACCAGCCCCTCCAATAAAGCTGCCAG
>Gibbon|GL397350.1:6755422-6755539:+
CATAAATACTTGTTCTCGGTGTTTTCTTAAATTGGTCCCAGCCAACCGAACTTGGAGACCTGCCTGGAATACTTCGAGCTGGCACTCCATCACCAGGCCCTCCAATAAAGCTGCCAG
>Rhesus_Macaque|chr7:16161698-16161813:+
CAAAAATACTTGCTCTCAGTGTTTTCTTAAATTG--TCCAGTCAACCGAACTTGGAGTCCTGCCTGGAATACTGAGACCTGGCACTCCGTCACCAGTCCCTACAATAAAACTGCCAG

#
>15:31991182-31991284
ATGTGCTAGGAGGGTTAATTCCAGCAGGTCTGAAATTGGCCTGAGCTGCTTTGCTGAAGTACGAGACATTCTGCATCAAACTATGAAAGGCAGTGATTAATAC
>Chimpanzee|15:28497327-28497429:+
ATGTGCTAGGAGGGTTAATTCCAGCAGGTCTGAAATTGGCCTGAGCTGCTTTGCTGAAGTACGAGACATTCTGCATCAAACTATGAAAGGCAGTGATTAATAC
>Gorilla|15:10059300-10059402:+
ATGTGCTAGGAGGGTTAATTCCAGCAGGTCTGAAATTGGCCTGAGCTGCTTTGCTGAAGTACGAGACATTCTGCATCAAACTATGAAAGGCAGTGATTAATAC
>Orangutan|15:27586157-27586259:+
ATGTGCTAGGAGGGTTAATTCCAGCAGGTCTGAAATTGGCCTGAGCTGCTTTGCTGAAGTACGAGACATTCTGCATCAAACTATGAAAGGCAGTGATTAATAC
>Gibbon|GL397490.1:814752-814855:+
ATGTGCCAGGAAGGTTAATTCCAGCAGCTCTGAAATTGGCCTGAGCTGCTTTGCTGAAGTACGAGACATTCTGCATCAAACTATGAAAGGCGGTGATTAATAC
>Rhesus_Macaque|chr7:9993451-9993569:+
ATGTGCTGGGAGGGT-AATTCCAGCAGGTCTGAAATTGGCCTGAGCTGCTTTGCTGAAGTAAGAGACATTCTGCACCAAACGATGAACGGCGATGATTAATAC

#
>Human|3:122316975-122317078
ACTTTGCTAAAAAGGATTAGGGGATGGGAGTTTCAGCCTTATCCCCACTGTCTCTACCAGCCTGCCTCCTCAAGCCATCCTATATAAGCATACAATTTATATTT
>Chimpanzee|3:125964418-125964521:+
ACTTTGCTAAAAAGGATTAGGGGATGGGAGTTTCAGCCTTATCCCCACTGTCTCTACCAGCCTGCCTCCTCAAGCCATCCTATATAAGCATACAATTTATATTT
>Gorilla|3:122230808-122230911:+
ACTTTGCTAAAAAGGATTAGGGGATGGGAGTTTCAGCCTTATCCCCACTGTCTCTACCAGCCTGCCTCCTCAAGCCATCCTATATAAGCATACAATTTATATTT
>Orangutan|3:10098200-10098303:-
ACTTTGCTAAAAAGGATTAGGGGATGGGAGTTTCAGCCTTATCCCCACTGTCTCTACCAGCCTGCCTCCTCAAGCCATCCTATATAAGCATACAATTTATATTT
>Gibbon|
-
>Rhesus_Macaque|
-

#
>Human|15:31178184-31178284
GACCTTGGAGAGCTATGGGCCCAGGCAGAGAGCCACTGTGGTGGCAGGGCTGCCCAGAGCCCTTAGGACAAACCCTCCAAGAGCCTTCTGAGCTCAACTCC
>Chimpanzee|GL392258.1:130343-130443:+
GACCTTGGAGAGCTATGGGCCCAGGCAGAGAGCCACTGTGGTGGCAGGGCTGCCCAGAGCCCTTAGGACAAACCCTCCAAGAGCCTTCTGAGCTCAACTCC
>Gorilla|15:9240392-9240492:+
GACCTTGGAGAGCTATGGGCCCAGGCAGAGAGCCACTGTGGTGGCAGGGCTGCCCAGAGCCCTTAGGACAAACCCTCCAAGAGCCTTCTGAGCTCAACTCC
>Orangutan|15_random:6250609-6250709:+
GACCTTGGAGAGCTATGGGCCCAGGCAGAGAGCCACTGTGGTGGCAGGGCTGCCCAGAGCCCTTAGGACAAACCCTCCAAGAGCCTTCTGAGCTCAACTCC
>Gibbon|
-
>Rhesus_Macaque|
-

#
>Human|15:31156721-31156871
TATTTAGTTATGTATAGTATGCCTATTTTTGTGTATGTGAAAATCTTGTTACCTTTTCTGCAATTCCACTAAGGTGTTACTGGGCTAACAAGTAATACTTTTAGCCAATCAGCCTACAGTGCTTATGTGAAGTGGGTTTTCTACTTAGGCT
>Chimpanzee|GL392258.1:108369-108519:+
TATTTAGTTATGTATAGTATGCCTATTTTTGTGTATGTGAAAATCTTGTTACCTTTTCTGCAATTCCACTAAGGTGTTACTGGGCTAACAAGTAATACTTTTAGCCAATCAGCCTACAGTGCTTATGTGAAGTGGGTTTTCTACTTAGGCT
>Gorilla|15:9218918-9219068:+
TATTTAGTTATGTATAGTATGCCTATTTTTGTGTATGTGAAAATCTTGTTACCTTTTCTGCAATTCCACTAAGGTGTTACTGGGCTAACAAGTAATACTTTTAGCCAATCAGCCTACAGTGCTTATGTGAAGTGGGTTTTCTACTTAGGCT
>Orangutan|15:26676075-26676225:+
TATTTAGTTATGTATAGTATGCCTATTTTTGTGTATGTGAAAATCTTGTTACCTTTTCTGCAATTCCACTAAGGTGTTACTGGGCTAACAAGTAATACTTTTAGCCAATCAGCCTACAGTGCTTATGTGAAGTGGGTTTTCTACTTAGGCT
>Gibbon|
-
>Rhesus_Macaque|
-

#
>Human|13:95980038-95980204
GGAGAATTGTCTCAGTGTCTAGGAAAGTCTCTGAGTGAAGAAAATGTTGCTTTATTTCATGGTAGGAAGTCACAAAGGACTGACTGAAATCTTTTTGCCATTAACGATTTAAGTGAGATGTAATAAGTGCAGACGCACCTGGACAGCCCATTTGGGCTCATGCAGAA
>Chimpanzee|13:95528407-95528573:+
GGAGAATTGTCTCAGTGTCTAGGAAAGTCTCTGAGTGAAGAAAATGTTGCTTTATTTCATGGTAGGAAGTCACAAAGGACTGACTGAAATCTTTTTGCCATTAACGATTTAAGTGAGATGTAATAAGTGCAGACGCACCTGGACAGCCCATTTGGGCTCATGCAGAA
>Gorilla|13:78308966-78309132:+
GGAGAATTGTCTCAGTGTCTAGGAAAGTCTCTGAGTGAAGAAAATGTTGCTTTATTTCATGGTAGGAAGTCACAAAGGACTGACTGAAATCTTTTTGCCATTAACGATTTAAGTGAGATGTAATAAGTGCAGACGCACCTGGACAGCCCATTTGGGCTCATGCAGAA
>Orangutan|13:97665276-97665442:+
GGAGAATTGTCTCAGTGTCTAGGAAAGTCTCTGAGTGAAGAAAATGTTGCTTTATTTCATGGTAGGAAGTCACAAAGGACTGACTGAAATCTTTTTGCCATTAACGATTTAAGTGAGATGTAATAAGTGCAGACGCACCTGGACAGCCCATTTGGGCTCATGCAGAA
>Gibbon|
-
>Rhesus_Macaque|
-

#
>Human|13:95980206-95980326
TCGGCTTCTCATCCCTTAATCCTCCCAGACTCTCAGCTGGAGCTGGTTTGGGGAGTAAGGACTTATCCTTATCAGCACCATCCCTCCTTTGGCTTCTAAACAGATACAAGCAGCAGAGATG
>Chimpanzee|13:95528575-95528695:+
TCGGCTTCTCATCCCTTAATCCTCCCAGACTCTCAGCTGGAGCTGGTTTGGGGAGTAAGGACTTATCCTTATCAGCACCATCCCTCCTTTGGCTTCTAAACAGATACAAGCAGCAGAGATG
>Gorilla|13:78309134-78309254:+
TCGGCTTCTCATCCCTTAATCCTCCCAGACTCTCAGCTGGAGCTGGTTTGGGGAGTAAGGACTTATCCTTATCAGCACCATCCCTCCTTTGGCTTCTAAACAGATACAAGCAGCAGAGATG
>Orangutan|13:97665444-97665564:+
TCGGCTTCTCATCCCTTAATCCTCCCAGACTCTCAGCTGGAGCTGGTTTGGGGAGTAAGGACTTATCCTTATCAGCACCATCCCTCCTTTGGCTTCTAAACAGATACAAGCAGCAGAGATG
>Gibbon|
-
>Rhesus_Macaque|
-

#
>13:94396809-94396910
CAGTTGATCAATTCCTCCACTTTTATAAGTAAGAAAAATAGGGTGTTGTCACCTCATCTGACATCAAGCACTGTCAAATTTTGTAACATAAATATATCTCTC
>Chimpanzee|13:93919884-93919985:+
CAGTTGATCAATTCCTCCACTTTTATAAGTAAGAAAAATAGGGTGTTGTCACCTCATCTGACATCAAGCACTGTCAAATTTTGTAACATAAATATATCTCTC
>Gorilla|13:76691568-76691669:+
CAGTTGATCAATTCCTCCACTTTTATAAGTAAGAAAAATAGGGTGTTGTCACCTCATCTGACATCAAGCACTGTCAAATTTTGTAACATAAATATATCTCTC
>Orangutan|13:95940805-95940906:+
CAGTTGATCAATTCCTCCACTTTTATAAGTAAGAAAAATAGGGTGTTGTCACCTCATCTGACATCAAGCACTGTCAAATTTTGTAACATAAATATATCTCTC
>Gibbon|GL397270.1:41376110-41376212:+
CAGTTGATCAATTCCTCCACTTTTATAAGTAAGAAAAACAGGGTGTTGTCACCTCATCTGACATCAAGCACTGTCAAATATTGTAACATAAACATATCTATC
>Rhesus_Macaque|
-

#
>13:95276123-95276240
TAGGGATTTTACATTTTTTTCTGTAATAC---CAGAATTTTAAATTTTTAAAATCAAATATGGTTTGGATTTCTCAACAGTTATTAATTGACTATAAACTGTTATTCTCAGAGTTATGCA
>Chimpanzee|13:94806795-94806912:+
TAGGGATTTTACATTTTTTTCTGTAATAC---CAGAATTTTAAATTTTTAAAATCAAATATGGTTTGGATTTCTCAACAGTTATTAATTGACTATAAACTGTTATTCTCAGAGTTATGCA
>Gorilla|13:77579306-77579423:+
TAGGGATTTTACATTTTTTTCTGTAATAC---CAGAATTTTAAATTTTTAAAATCAAATATGGTTTGGATTTCTCAACAGTTATTAATTGACTATAAACTGTTATTCTCAGAGTTATGCA
>Orangutan|13:96872151-96872268:+
TAGGGATTTTACATTTTTTTCTGTAATAC---CAGAATTTTAAATTTTTAAAATCAAATATGGTTTGGATTTCTCAACAGTTATTAATTGACTATAAACTGTTATTCTCAGAGTTATGCA
>Gibbon|GL397270.1:42316088-42316209:+
TAGGGATTTTACATTTTTTTCTGTAATTTTTACAGAATTTTAAATTTTTAAAATCAAATATGGTTTGGATTTCTCAACAGTCATTAATTGACTATAAACTGTTATTCTCAGAGTTACGCA
>Rhesus_Macaque|chr17:75031289-75031404:+
TAGGGATTTTGCATTTTTTTCTGTAATAT------AATTTTAAATTTTTAAAATCAAATATGCTTTGGATTTCTCAACACTTATTAATTGACTATAATCTGTTATTCTCAGAGTTATACA

#
>13:92549338-92549445
ATATAAATTTTTATTTTATGATTCCACAGACCATAAAATGGAACTGTTGGACAGGACTTTAAGTTGGAATAGAGACAAGATTGAAACTGTGTTATGCTCAAATTCCAA
>Chimpanzee|13:92075884-92075991:+
ATATAAATTTTTATTTTATGATTCCACAGACCATAAAATGGAACTGTTGGACAGGACTTTAAGTTGGAATAGAGACAAGATTGAAACTGTGTTATGCTCAAATTCCAA
>Gorilla|13:74826945-74827052:+
ATATAAATTTTTATTTTATGATTCCACAGACCATAAAATGGAACTGTTGGACAGGACTTTAAGTTGGAATAGAGACAAGATTGAAACTGTGTTATGCTCAAATTCCAA
>Orangutan|13:94053557-94053664:+
ATATAAATTTTTATTTTATGATTCCACAGACCATAAAATGGAACTGTTGGACAGGACTTTAAGTTGGAATAGAGACAAGATTGAAACTGTGTTATGCTCAAATTCCAA
>Gibbon|GL397270.1:39439174-39439282:+
ATATAAATTTTTATTTTATGATTCAACAGACCGTAAAGTGGAACTGTTGGACAGGACTTTAAGTTGGAATAGAGACAAGATTGAAACTGTGTTGTGCTCAAATTCCAA
>Rhesus_Macaque|
-

#
>Human|13:90891368-90891472
AGGAGAGGGCTGTAAATATCTTATTTCTTCCATCTCCCTAATCCTCTTCACTTTCTTAGTGTTATATTTCATGCATTCATTGATTTATTCAACAAATACTTTTTG
>Chimpanzee|13:90382667-90382771:+
AGGAGAGGGCTGTAAATATCTTATTTCTTCCATCTCCCTAATCCTCTTCACTTTCTTAGTGTTATATTTCATGCATTCATTGATTTATTCAACAAATACTTTTTG
>Gorilla|13:73132744-73132848:+
AGGAGAGGGCTGTAAATATCTTATTTCTTCCATCTCCCTAATCCTCTTCACTTTCTTAGTGTTATATTTCATGCATTCATTGATTTATTCAACAAATACTTTTTG
>Orangutan|13:92212397-92212501:+
AGGAGAGGGCTGTAAATATCTTATTTCTTCCATCTCCCTAATCCTCTTCACTTTCTTAGTGTTATATTTCATGCATTCATTGATTTATTCAACAAATACTTTTTG
>Gibbon|
-
>Rhesus_Macaque|
-

#
>13:91114700-91114807
ATAAATCTGAAATTGTTATATAAGGCCACTTTTACCGATATTGCCTGTCCTGGTTTTGTAACCAAATTCAGTTTTCCTATTTTCACCAACAGTGAAATGGCAGCATCA
>Chimpanzee|13:90603545-90603652:+
ATAAATCTGAAATTGTTATATAAGGCCACTTTTACCGATATTGCCTGTCCTGGTTTTGTAACCAAATTCAGTTTTCCTATTTTCACCAACAGTGAAATGGCAGCATCA
>Gorilla|13:73354664-73354771:+
ATAAATCTGAAATTGTTATATAAGGCCACTTTTACCGATATTGCCTGTCCTGGTTTTGTAACCAAATTCAGTTTTCCTATTTTCACCAACAGTGAAATGGCAGCATCA
>Orangutan|13:92463195-92463302:+
ATAAATCTGAAATTGTTATATAAGGCCACTTTTACCGATATTGCCTGTCCTGGTTTTGTAACCAAATTCAGTTTTCCTATTTTCACCAACAGTGAAATGGCAGCATCA
>Gibbon|GL397270.1:37963019-37963127:+
ATAAATCTGAAATTGTTATATAAGGCAACTTTTACTGATATTGCCTGTCCTGGTTTTGTAACCAAATTCAGTTTTCCTATTTTTACCAAGAGAGAAATGGCAGCATCA
>Rhesus_Macaque|chr17:70949270-70949378:+
ATACATCTGAAATTATCATATAAGGCCACTTTTACTGACATTGCCTCTCCTGGTTTTGTAACCAAATCCAGTTTTCCTGTTTCCACCAAGAGTGAAATGGCAGCATCA

#
>Human|19:57968801-57968942
ACCACCTTGAGCCCACACATTTTTATCTCAATGCCATTTCTCACAAGTAAATGCAAAAGATCCTGAAAATAAATACTAATCCCAGAAACACCTAAGATATCCTTAAAACTTGTTAAATAGGAAATTCAATATGTTCCAGAAA
>Chimpanzee|19:62504045-62504186:+
ACCACCTTGAGCCCACACATTTTTATCTCAATGCCATTTCTCACAAGTAAATGCAAAAGATCCTGAAAATAAATACTAATCCCAGAAACACCTAAGATATCCTTAAAACTTGTTAAATAGGAAATTCAATATGTTCCAGAAA
>Gorilla|19:55036495-55036636:+
ACCACCTTGAGCCCACACATTTTTATCTCAATGCCATTTCTCACAAGTAAATGCAAAAGATCCTGAAAATAAATACTAATCCCAGAAACACCTAAGATATCCTTAAAACTTGTTAAATAGGAAATTCAATATGTTCCAGAAA
>Orangutan|19:59505422-59505563:+
ACCACCTTGAGCCCACACATTTTTATCTCAATGCCATTTCTCACAAGTAAATGCAAAAGATCCTGAAAATAAATACTAATCCCAGAAACACCTAAGATATCCTTAAAACTTGTTAAATAGGAAATTCAATATGTTCCAGAAA
>Gibbon|
-
>Rhesus_Macaque|
-

#
>7:74398346-74398476
CTCAGTTTCTGGGGCATTGAGACTGATAGAAGCAACTGACCCCCTTAGCTAAGGCAGGCAGGCAGGTATTGTCACCAAGAGAC----CCTGGAGATCAGGAGAGGTTATTTGGGGTTGGGGATCTCCAAGGAGGG
>Chimpanzee|7:72147273-72147403:+
CTCAGTTTCTGGGGCATTGAGACTGATAGAAGCAACTGACCCCCTTAGCTAAGGCAGGCAGGCAGGTATTGTCACCAAGAGAC----CCTGGAGATCAGGAGAGGTTATTTGGGGTTGGGGATCTCCAAGGAGGG
>Gorilla|7:72365240-72365370:-
CTCAGTTTCTGGGGCATTGAGACTGATAGAAGCAACTGACCCCCTTAGCTAAGGCAGGCAGGCAGGTATTGTCACCAAGAGAC----CCTGGAGATCAGGAGAGGTTATTTGGGGTTGGGGATCTCCAAGGAGGG
>Orangutan|7:12903117-12903247:+
CTCAGTTTCTGGGGCATTGAGACTGATAGAAGCAACTGACCCCCTTAGCTAAGGCAGGCAGGCAGGTATTGTCACCAAGAGAC----CCTGGAGATCAGGAGAGGTTATTTGGGGTTGGGGATCTCCAAGGAGGG
>Gibbon|GL397399.1:2867333-2867468:+
CTCAGTTTCTGGGGCATTGAGACTGGTAGAAGCAACTGACCCCCTTAGCTAAGGCAGGCAAGCAGGTATCGTCACCAAGAGACAGACCCTGGAGATCAGGGGAGGTTATTTGGGGTTGGGGATCTCCACGGAGGG
>Rhesus_Macaque|chr3:52423454-52423327:-
CTCGGTTTCTAGGGCATTGAGACTGATAGAAGCAGCTGACCCC----GCTAAGGGAGGCAGGCACGTATTGTCACCAAGATAC----CCTGGAGATCAGGGGAGGTTATTTGGGGCTGGGGATCTCCGAGGAGGG

#
>Human|19:57556217-57556330
TGACCTCTGCTGGGGTCCCCAGATTGCCCCTCCACAGCTGCGCTGCTCTTGCTTCCCTCCACCACCCTATTCTGCCCAAGGAGGCTCCCACCTGCCATAGGGATGGGCCCCCAG
>Chimpanzee|19:62086559-62086672:+
TGACCTCTGCTGGGGTCCCCAGATTGCCCCTCCACAGCTGCGCTGCTCTTGCTTCCCTCCACCACCCTATTCTGCCCAAGGAGGCTCCCACCTGCCATAGGGATGGGCCCCCAG
>Gorilla|19:54598368-54598481:+
TGACCTCTGCTGGGGTCCCCAGATTGCCCCTCCACAGCTGCGCTGCTCTTGCTTCCCTCCACCACCCTATTCTGCCCAAGGAGGCTCCCACCTGCCATAGGGATGGGCCCCCAG
>Orangutan|19:59090704-59090817:+
TGACCTCTGCTGGGGTCCCCAGATTGCCCCTCCACAGCTGCGCTGCTCTTGCTTCCCTCCACCACCCTATTCTGCCCAAGGAGGCTCCCACCTGCCATAGGGATGGGCCCCCAG
>Gibbon|
-
>Rhesus_Macaque|
-

#
>19:56443146-56443263
ATTCCCTTTCTTGCCTTTGCTACTCCTTCCCAGGCTAGAGCACTAAATCTTTATAGCCTTTATGCCTTTAAACATCATACTGTCATAGATTATCAAGGAGGATTTGTAGGGGGAGATC
>Chimpanzee|19:60954036-60954153:+
ATTCCCTTTCTTGCCTTTGCTACTCCTTCCCAGGCTAGAGCACTAAATCTTTATAGCCTTTATGCCTTTAAACATCATACTGTCATAGATTATCAAGGAGGATTTGTAGGGGGAGATC
>Gorilla|19:53450697-53450814:+
ATTCCCTTTCTTGCCTTTGCTACTCCTTCCCAGGCTAGAGCACTAAATCTTTATAGCCTTTATGCCTTTAAACATCATACTGTCATAGATTATCAAGGAGGATTTGTAGGGGGAGATC
>Orangutan|19:57869845-57869962:+
ATTCCCTTTCTTGCCTTTGCTACTCCTTCCCAGGCTAGAGCACTAAATCTTTATAGCCTTTATGCCTTTAAACATCATACTGTCATAGATTATCAAGGAGGATTTGTAGGGGGAGATC
>Gibbon|GL397411.1:661376-661494:+
ATTCCCTTTCTTGCCTTTGCTACTGCTTCCCAGGCTAGAGCACTAAATATTTATAGCCTTGATGCCTCTAAACATCATACTGTCACAGCTTATCAAGGAGGATTTGTAGGGGGAGATC
>Rhesus_Macaque|chr19:61949675-61949789:+
---ATTCCCTTTGTCTTTGCTATTCCTTCCCAGGCTACAGCACTAAATCTTTA-AGCTTTCAGGCCTTTAAAGGTTACACCGTTGTAGATTATCAAGGAGGATTTGTAGGGGGAGACC

#
>19:56064961-56065080
TGTCGAGTGAAATGAAACATATCATCAGGACTATTTTCACCTTGTTTGCATTTACTTTTGTAAAAATAGAAACACACAGTTTGGCAGACAACATCGGGGATTACAGATGCCACCGAATCA
>Chimpanzee|19:60476797-60476916:+
TGTCGAGTGAAATGAAACATATCATCAGGACTATTTTCACCTTGTTTGCATTTACTTTTGTAAAAATAGAAACACACAGTTTGGCAGACAACATCGGGGATTACAGATGCCACCGAATCA
>Gorilla|19:53069203-53069322:+
TGTCGAGTGAAATGAAACATATCATCAGGACTATTTTCACCTTGTTTGCATTTACTTTTGTAAAAATAGAAACACACAGTTTGGCAGACAACATCGGGGATTACAGATGCCACCGAATCA
>Orangutan|19_random:4106708-4106827:+
TGTCGAGTGAAATGAAACATATCATCAGGACTATTTTCACCTTGTTTGCATTTACTTTTGTAAAAATAGAAACACACAGTTTGGCAGACAACATCGGGGATTACAGATGCCACCGAATCA
>Gibbon|GL397411.1:281712-281830:+
TGTCGAGTGAAATGAAACAGATCCTCAGGACTATTTTCACCTTGTGTGCATTTACTTTTGTAAAAATAGAAACACA--GTTTGGCAGACAACATCGGGGATTATAGATGCCACCGAATCA
>Rhesus_Macaque|
-

#
>19:54525561-54525682
GAAGGCAAGGGCCACACTGTCACCCACTCTTTGAAAGCCCCAAACCAGAAGTCATTCCGGGGTGGCTGTTCAAGGTTCTTCACTGATCAGGTCTCTTGGTAACAAGTGTTGGCCTCCCAC
>Chimpanzee|19:58933239-58933360:+
GAAGGCAAGGGCCACACTGTCACCCACTCTTTGAAAGCCCCAAACCAGAAGTCATTCCGGGGTGGCTGTTCAAGGTTCTTCACTGATCAGGTCTCTTGGTAACAAGTGTTGGCCTCCCAC
>Gorilla|19:51485818-51485939:+
GAAGGCAAGGGCCACACTGTCACCCACTCTTTGAAAGCCCCAAACCAGAAGTCATTCCGGGGTGGCTGTTCAAGGTTCTTCACTGATCAGGTCTCTTGGTAACAAGTGTTGGCCTCCCAC
>Orangutan|19:55794893-55795014:+
GAAGGCAAGGGCCACACTGTCACCCACTCTTTGAAAGCCCCAAACCAGAAGTCATTCCGGGGTGGCTGTTCAAGGTTCTTCACTGATCAGGTCTCTTGGTAACAAGTGTTGGCCTCCCAC
>Gibbon|GL397276.1:36810824-36810946:+
GAAGGCAAGGGCCACACTGTCACCCACTCTTTGAAAGCCCCAAACCAGAAGTCATTCCGGTGTGGCTGTTCAAGGTTCTTCATTGATCAGGTCTCTTGGTAACAACTGTTGGCCCCCCAC
>Rhesus_Macaque|
-

#
>Human|13:96075165-96075272
AGGTAAGCCAATCTGAAACCAAAGGCTACTGGAGGGATCCCTGGTCACCGAGAGCTAGTGACCCGAGAGATCCCTGGCTGCCTACAGCTAGTGCATGCAAGACTGTGG
>Chimpanzee|13:95623838-95623945:+
AGGTAAGCCAATCTGAAACCAAAGGCTACTGGAGGGATCCCTGGTCACCGAGAGCTAGTGACCCGAGAGATCCCTGGCTGCCTACAGCTAGTGCATGCAAGACTGTGG
>Gorilla|13:78403684-78403791:+
AGGTAAGCCAATCTGAAACCAAAGGCTACTGGAGGGATCCCTGGTCACCGAGAGCTAGTGACCCGAGAGATCCCTGGCTGCCTACAGCTAGTGCATGCAAGACTGTGG
>Orangutan|13:97764590-97764697:+
AGGTAAGCCAATCTGAAACCAAAGGCTACTGGAGGGATCCCTGGTCACCGAGAGCTAGTGACCCGAGAGATCCCTGGCTGCCTACAGCTAGTGCATGCAAGACTGTGG
>Gibbon|
-
>Rhesus_Macaque|
-

#
>13:96771612-96771715
AATG--CTTTCTAAGTACACTGATGATTATAGTATCTCTTTATTAAGTATAATTTAATA--ATAGATATTGATTTACTTTGTAAATTATGAAGTAAGATTTGATGCTA
>Chimpanzee|13:96321867-96321970:+
AATG--CTTTCTAAGTACACTGATGATTATAGTATCTCTTTATTAAGTATAATTTAATA--ATAGATATTGATTTACTTTGTAAATTATGAAGTAAGATTTGATGCTA
>Gorilla|13:79127147-79127250:+
AATG--CTTTCTAAGTACACTGATGATTATAGTATCTCTTTATTAAGTATAATTTAATA--ATAGATATTGATTTACTTTGTAAATTATGAAGTAAGATTTGATGCTA
>Orangutan|13:98423273-98423376:+
AATG--CTTTCTAAGTACACTGATGATTATAGTATCTCTTTATTAAGTATAATTTAATA--ATAGATATTGATTTACTTTGTAAATTATGAAGTAAGATTTGATGCTA
>Gibbon|GL397270.1:43887879-43887983:+
AATG--CTTTCTAAGTAAACTGATGATTATAGTATCTCTTTATTAAGTGTAATTTAATA--ATAGATATTGATTTACTTCGTAAATCATAAAGTAAGATTTGATGCTA
>Rhesus_Macaque|chr17:76518954-76519059:+
AGTGATCTTTCTAACTATACTGAT---TATAGTATCTCTTTATTAAGTATAATTTAATATAATAGATATTGATTTATTTTGTAAATTATAAAGTAAGATTTGATGCTA

#
>Human|14:107089066-107089175
ACATTGCATTGCTTGAAGTCGAGTGTGTTAAGCGTGTTGTAGTGAGAAATTCTAAGGGACAACATACTGAAGAGTTGTGCTATTCTCTTGAAGAACCTTTACAGTCACAA
>Chimpanzee|14:106296928-106297037:+
ACATTGCATTGCTTGAAGTCGAGTGTGTTAAGCGTGTTGTAGTGAGAAATTCTAAGGGACAACATACTGAAGAGTTGTGCTATTCTCTTGAAGAACCTTTACAGTCACAA
>Gorilla|14:88766085-88766194:+
ACATTGCATTGCTTGAAGTCGAGTGTGTTAAGCGTGTTGTAGTGAGAAATTCTAAGGGACAACATACTGAAGAGTTGTGCTATTCTCTTGAAGAACCTTTACAGTCACAA
>Orangutan|14:108561121-108561230:+
ACATTGCATTGCTTGAAGTCGAGTGTGTTAAGCGTGTTGTAGTGAGAAATTCTAAGGGACAACATACTGAAGAGTTGTGCTATTCTCTTGAAGAACCTTTACAGTCACAA
>Gibbon|
-
>Rhesus_Macaque|
-

#
>16:30849270-30849380
ACTGGCTATCTTAGCTACAAACAATTCCCTACCACACTTTTCCCTTCAGGCTATTTTCATGAATAGAACCAGGACATTCCAGGCTTGGCTTCTTTCCTGTCCCAGGTTGGG
>Chimpanzee|16:30984701-30984811:+
ACTGGCTATCTTAGCTACAAACAATTCCCTACCACACTTTTCCCTTCAGGCTATTTTCATGAATAGAACCAGGACATTCCAGGCTTGGCTTCTTTCCTGTCCCAGGTTGGG
>Gorilla|16:31603393-31603503:+
ACTGGCTATCTTAGCTACAAACAATTCCCTACCACACTTTTCCCTTCAGGCTATTTTCATGAATAGAACCAGGACATTCCAGGCTTGGCTTCTTTCCTGTCCCAGGTTGGG
>Orangutan|16:29366917-29367027:+
ACTGGCTATCTTAGCTACAAACAATTCCCTACCACACTTTTCCCTTCAGGCTATTTTCATGAATAGAACCAGGACATTCCAGGCTTGGCTTCTTTCCTGTCCCAGGTTGGG
>Gibbon|
-
>Rhesus_Macaque|chr20:28918847-28918958:+
ACTGGCTATCTTAGCCACAAACAATTCCCCCCCATACTTTTCCCTTCAGACTATTCTCATGAATAGAACTGGGACATTCCAGGCTTGGTTTCTTTCCTGTCCCAGGCTGGG

#
>4:102860900-102861003
ATCAGCTTTGGGCACTGACATGATAAATTAAAC-TTCAAAGTTGACATGATTTTAATAAAACCACATTTTGAATGTGTCCAGATATTCTGAAGGCATAA-GCAAAG
>Chimpanzee|4:104477667-104477770:+
ATCAGCTTTGGGCACTGACATGATAAATTAAAC-TTCAAAGTTGACATGATTTTAATAAAACCACATTTTGAATGTGTCCAGATATTCTGAAGGCATAA-GCAAAG
>Gorilla|4:111185472-111185575:+
ATCAGCTTTGGGCACTGACATGATAAATTAAAC-TTCAAAGTTGACATGATTTTAATAAAACCACATTTTGAATGTGTCCAGATATTCTGAAGGCATAA-GCAAAG
>Orangutan|4:106351383-106351486:+
ATCAGCTTTGGGCACTGACATGATAAATTAAAC-TTCAAAGTTGACATGATTTTAATAAAACCACATTTTGAATGTGTCCAGATATTCTGAAGGCATAA-GCAAAG
>Gibbon|GL397271.1:29951258-29951151:-
ATCAGCTTTGGGCACTGACATGCTAAATTAAACCTTCAAAGTCGACATGATTTTAAT-AAAACACATTTTGAATGTGTCCCGGTATTCTGAAGGCATAAAGCAAAA
>Rhesus_Macaque|chr5:94914498-94914594:+
ATCAGCTTTGGGCACTGACATGATAAATCAAAC-TTCAAAGTTGACATGA--------AAACCACATTTTGAATGTGTCCAGATATTCTGAAGGCATAA-GCAAAG

#
>7:75918888-75918990
TGTGGGCCATGACATAGGTGTCCTTGGCCCAGTCCCCAGAGCTGGGGCTGTGTCATGACATGACCCCATTCCAGCTTCTTTTCCCCAAAACTAGAAGGGGCAC
>Chimpanzee|7:76357307-76357409:+
TGTGGGCCATGACATAGGTGTCCTTGGCCCAGTCCCCAGAGCTGGGGCTGTGTCATGACATGACCCCATTCCAGCTTCTTTTCCCCAAAACTAGAAGGGGCAC
>Gorilla|7:73363014-73363116:+
TGTGGGCCATGACATAGGTGTCCTTGGCCCAGTCCCCAGAGCTGGGGCTGTGTCATGACATGACCCCATTCCAGCTTCTTTTCCCCAAAACTAGAAGGGGCAC
>Orangutan|7:11895671-11895773:-
TGTGGGCCATGACATAGGTGTCCTTGGCCCAGTCCCCAGAGCTGGGGCTGTGTCATGACATGACCCCATTCCAGCTTCTTTTCCCCAAAACTAGAAGGGGCAC
>Gibbon|GL397399.1:1778078-1777975:-
CGTGGGTCATGACACAGGTGTCCTTGGCCCAGTCCCCAGAGCTGGCGCTGTGTCATGACATGACCCCGTTCCAGCTTCTTTTCCCCAAAACTAGAAGGGGCAC
>Rhesus_Macaque|
-

#
>4:92747128-92747249
TCTTCTCTGGGATTTTGCATGCAATTTCCCAATTAGA----TTTACCAATCTGATTTTTTGTTTTGTTTTGTTCCATGAGTTTCTTGTCTCTTGTTCCTTTGGTGTCTATATATAGTAA-GACATGT
>Chimpanzee|4:94133607-94133728:+
TCTTCTCTGGGATTTTGCATGCAATTTCCCAATTAGA----TTTACCAATCTGATTTTTTGTTTTGTTTTGTTCCATGAGTTTCTTGTCTCTTGTTCCTTTGGTGTCTATATATAGTAA-GACATGT
>Gorilla|4:100852361-100852482:+
TCTTCTCTGGGATTTTGCATGCAATTTCCCAATTAGA----TTTACCAATCTGATTTTTTGTTTTGTTTTGTTCCATGAGTTTCTTGTCTCTTGTTCCTTTGGTGTCTATATATAGTAA-GACATGT
>Orangutan|4:95832595-95832716:+
TCTTCTCTGGGATTTTGCATGCAATTTCCCAATTAGA----TTTACCAATCTGATTTTTTGTTTTGTTTTGTTCCATGAGTTTCTTGTCTCTTGTTCCTTTGGTGTCTATATATAGTAA-GACATGT
>Gibbon|GL397271.1:40012341-40012219:-
TCTTCTCTGGAATTTTGCATGCAATTTCCCAATTAGA----TTTACCAATCTGATTTTTTGTTTTGTTTTGTTCCATGAGTTTCTCGTCTCTTGGCCCTTTGGTGTCTACATATAGTAA-AGCATGT
>Rhesus_Macaque|chr5:84770865-84770992:+
TCTTCTCTGGGCTTTTGCATGAAATTTCCCAATTAGAGAGCTTTACCAATCTGATTTTTTGTTTTCTTTTGATCCATGAGTTTCTTGTCTCTTGTTCCTTTAGTGTCTATATATAGTAAAGACATGT

#
>Human|3:120102821-120102937
CCCCTTGATTCCTTTTCTTAGGGTACATCAGGAGCATCTTCCTCCCTTCTACTCCTGTGGGCTCACAAACTAACAAGCAAAGTCTACAGTCTTTCATTGGCCTGGGATAACTTCCTT
>Chimpanzee|3:123749246-123749362:+
CCCCTTGATTCCTTTTCTTAGGGTACATCAGGAGCATCTTCCTCCCTTCTACTCCTGTGGGCTCACAAACTAACAAGCAAAGTCTACAGTCTTTCATTGGCCTGGGATAACTTCCTT
>Gorilla|3:119963967-119964083:+
CCCCTTGATTCCTTTTCTTAGGGTACATCAGGAGCATCTTCCTCCCTTCTACTCCTGTGGGCTCACAAACTAACAAGCAAAGTCTACAGTCTTTCATTGGCCTGGGATAACTTCCTT
>Orangutan|3:12279936-12280052:-
CCCCTTGATTCCTTTTCTTAGGGTACATCAGGAGCATCTTCCTCCCTTCTACTCCTGTGGGCTCACAAACTAACAAGCAAAGTCTACAGTCTTTCATTGGCCTGGGATAACTTCCTT
>Gibbon|
-
>Rhesus_Macaque|
-

#
>9:107587819-107587939
TGCCTGTCCTTGGACTATCTGTTTACTATAGATCTATAGCCCAAACCACTTCCCAGGGAAGCCCATGCACTGCAGAGATTCTAGCACAAAGAAAGGACATCAGCTAGAAGTCATATTTTC
>Chimpanzee|9:103681798-103681918:+
TGCCTGTCCTTGGACTATCTGTTTACTATAGATCTATAGCCCAAACCACTTCCCAGGGAAGCCCATGCACTGCAGAGATTCTAGCACAAAGAAAGGACATCAGCTAGAAGTCATATTTTC
>Gorilla|9:86998805-86998925:+
TGCCTGTCCTTGGACTATCTGTTTACTATAGATCTATAGCCCAAACCACTTCCCAGGGAAGCCCATGCACTGCAGAGATTCTAGCACAAAGAAAGGACATCAGCTAGAAGTCATATTTTC
>Orangutan|9:101008581-101008701:+
TGCCTGTCCTTGGACTATCTGTTTACTATAGATCTATAGCCCAAACCACTTCCCAGGGAAGCCCATGCACTGCAGAGATTCTAGCACAAAGAAAGGACATCAGCTAGAAGTCATATTTTC
>Gibbon|GL397279.1:12588578-12588699:+
TGCCTGTCCTTGGACTATCTGTTTACTATAGATCTATAGCCCAAACCACCTCCCAGGGAGTGCCACGCACTGCAGAGATTCTAGCACAAAGAAAGGAAATCAGCTAGAAGTCATATTTTC
>Rhesus_Macaque|
-

#
>Human|3:119460778-119460890
GAACCAGAGAAGGAAGAGGAGAATGTCAACACTGGAGTCCCTGAATCTAGAAGTCCTAGAGTCCTGGAAAAGCTCAGATAAGGAGCAGAATGCCCTGGAAGCGCTAGGCCCTG
>Chimpanzee|3:123109665-123109777:+
GAACCAGAGAAGGAAGAGGAGAATGTCAACACTGGAGTCCCTGAATCTAGAAGTCCTAGAGTCCTGGAAAAGCTCAGATAAGGAGCAGAATGCCCTGGAAGCGCTAGGCCCTG
>Gorilla|3:119300659-119300771:+
GAACCAGAGAAGGAAGAGGAGAATGTCAACACTGGAGTCCCTGAATCTAGAAGTCCTAGAGTCCTGGAAAAGCTCAGATAAGGAGCAGAATGCCCTGGAAGCGCTAGGCCCTG
>Orangutan|3:12936205-12936317:-
GAACCAGAGAAGGAAGAGGAGAATGTCAACACTGGAGTCCCTGAATCTAGAAGTCCTAGAGTCCTGGAAAAGCTCAGATAAGGAGCAGAATGCCCTGGAAGCGCTAGGCCCTG
>Gibbon|
-
>Rhesus_Macaque|
-

#
>Human|10:58748876-58748997
CATCTTTATTTGGAATCTCAAGAAAGTGACTTTAGGTGCCTCAAGGCTACTACTGATTATGTTCTGGAAAATGGAATAAATGAAAATTTCCAAGAAGATACTTACAAACTCATCAATAATTC
>Chimpanzee|10:55340542-55340663:+
CATCTTTATTTGGAATCTCAAGAAAGTGACTTTAGGTGCCTCAAGGCTACTACTGATTATGTTCTGGAAAATGGAATAAATGAAAATTTCCAAGAAGATACTTACAAACTCATCAATAATTC
>Gorilla|10:69192724-69192845:+
CATCTTTATTTGGAATCTCAAGAAAGTGACTTTAGGTGCCTCAAGGCTACTACTGATTATGTTCTGGAAAATGGAATAAATGAAAATTTCCAAGAAGATACTTACAAACTCATCAATAATTC
>Orangutan|Un:12748069-12748190:+
CATCTTTATTTGGAATCTCAAGAAAGTGACTTTAGGTGCCTCAAGGCTACTACTGATTATGTTCTGGAAAATGGAATAAATGAAAATTTCCAAGAAGATACTTACAAACTCATCAATAATTC
>Gibbon|
-
>Rhesus_Macaque|
-

#
>4:96379126-96379225
AACAGCTTTTTGTGTGGTGCTAACCTAGGAGAATCTATCCTTAGAAAAGAGTCCACAATTTCCAATCTAAGATCAGTTTGTGTAGTGTGTG------------TGTACATTT
>Chimpanzee|4:97841534-97841633:+
AACAGCTTTTTGTGTGGTGCTAACCTAGGAGAATCTATCCTTAGAAAAGAGTCCACAATTTCCAATCTAAGATCAGTTTGTGTAGTGTGTG------------TGTACATTT
>Gorilla|4:104559784-104559883:+
AACAGCTTTTTGTGTGGTGCTAACCTAGGAGAATCTATCCTTAGAAAAGAGTCCACAATTTCCAATCTAAGATCAGTTTGTGTAGTGTGTG------------TGTACATTT
>Orangutan|4_random:17324918-17325017:+
AACAGCTTTTTGTGTGGTGCTAACCTAGGAGAATCTATCCTTAGAAAAGAGTCCACAATTTCCAATCTAAGATCAGTTTGTGTAGTGTGTG------------TGTACATTT
>Gibbon|GL397271.1:36443780-36443670:-
AATAGCTTTTTGTGTGGTGCTAACCTAGGAGAACCTATCCTTAGAAAAGAGTCCACAATTTCCAATCTAAGATCAGTTTGTGTAGTGTGTGTGTGTGTGTG--TGTACATTT
>Rhesus_Macaque|chr5:88419128-88419240:+
AACAGCTTTTTGCGTGGTGCTAACCTAGGAGAATCTATCTTTAGAAAAGAGTCCACAATTTCTAATCTAAGATCAGTTTGTGTAGTGTGTATGTGTGTGTGTATGTACATTT

#
>11:95533961-95534068
GAAAAGATGGTTTTGATATTGAATTTGTTAATCGTCTTTTAGATGTTTCTTCATCTGTATCTTTTAAAATACACCTACCTCATACTTTGTGT------GAAGTTTAAATGAAAT
>Chimpanzee|11:93584674-93584781:+
GAAAAGATGGTTTTGATATTGAATTTGTTAATCGTCTTTTAGATGTTTCTTCATCTGTATCTTTTAAAATACACCTACCTCATACTTTGTGT------GAAGTTTAAATGAAAT
>Gorilla|11:93161459-93161566:+
GAAAAGATGGTTTTGATATTGAATTTGTTAATCGTCTTTTAGATGTTTCTTCATCTGTATCTTTTAAAATACACCTACCTCATACTTTGTGT------GAAGTTTAAATGAAAT
>Orangutan|11:91822436-91822543:+
GAAAAGATGGTTTTGATATTGAATTTGTTAATCGTCTTTTAGATGTTTCTTCATCTGTATCTTTTAAAATACACCTACCTCATACTTTGTGT------GAAGTTTAAATGAAAT
>Gibbon|GL397262.1:28844291-28844398:+
GAAAAGATGGTTTTGATATTGAATTTGTTAATCATCTTT-AGATGTTTCTTCATCTGTATCTTTTAAAATACACCTACCTTATATTTTGTGT------GAAGTTTAAATGAAAT
>Rhesus_Macaque|chr14:94359178-94359287:+
GAAAAGATGGTTTTAATATTAAATTTGTTAATCATC-----AATGTTTCTTCATCTATATCTTTTAAAATACACCCACATTATACTTTGTGTATGTGTGAAGTTTAAATGAAAT

#
>Human|16:33770920-33771052
TTTATAATCAATATTTTGGAGCATAAACCAAAAGTACAATCAAAGGTCACCTTTGATGTGTTACTGGAGGCAGAATTCTGACCTTATTACATGTAGGTGGCACATCTGACATAAATAAACAGGCAAGAAAACA
>Chimpanzee|GL392524.1:14626-14758:+
TTTATAATCAATATTTTGGAGCATAAACCAAAAGTACAATCAAAGGTCACCTTTGATGTGTTACTGGAGGCAGAATTCTGACCTTATTACATGTAGGTGGCACATCTGACATAAATAAACAGGCAAGAAAACA
>Gorilla|14:88280476-88280608:+
TTTATAATCAATATTTTGGAGCATAAACCAAAAGTACAATCAAAGGTCACCTTTGATGTGTTACTGGAGGCAGAATTCTGACCTTATTACATGTAGGTGGCACATCTGACATAAATAAACAGGCAAGAAAACA
>Orangutan|14:108048418-108048550:+
TTTATAATCAATATTTTGGAGCATAAACCAAAAGTACAATCAAAGGTCACCTTTGATGTGTTACTGGAGGCAGAATTCTGACCTTATTACATGTAGGTGGCACATCTGACATAAATAAACAGGCAAGAAAACA
>Gibbon|
-
>Rhesus_Macaque|
-

#
>1:222646464-222646568
CCGAGAGCCATGAGCTGGGCTGGGCTGAAAGAGGCCACTGGGAGGCAGGAGGAGCTGGGCCTGGAGAGGCTGACTCGAGGAAGTTTTGCACCTGGAGAGGCCGCC
>Chimpanzee|4:121823359-121823463:+
CCGAGAGCCATGAGCTGGGCTGGGCTGAAAGAGGCCACTGGGAGGCAGGAGGAGCTGGGCCTGGAGAGGCTGACTCGAGGAAGTTTTGCACCTGGAGAGGCCGCC
>Gorilla|1:202861267-202861371:+
CCGAGAGCCATGAGCTGGGCTGGGCTGAAAGAGGCCACTGGGAGGCAGGAGGAGCTGGGCCTGGAGAGGCTGACTCGAGGAAGTTTTGCACCTGGAGAGGCCGCC
>Orangutan|Un:4664387-4664491:-
CCGAGAGCCATGAGCTGGGCTGGGCTGAAAGAGGCCACTGGGAGGCAGGAGGAGCTGGGCCTGGAGAGGCTGACTCGAGGAAGTTTTGCACCTGGAGAGGCCGCC
>Gibbon|
-
>Rhesus_Macaque|chr3:59818803-59818908:+
TCGAGAGGCACAAGCTAGGCTGGGCCTAAAGAGGCCATCGGGAGGCAGGAAGAGCTGGGCCTGGAGAGGCTGACGGGAGGAAGTTGTGCACATGGAGAGGCCACT

#
>Human|16:34426628-34426757
CTTTCTGTTCAAATTATTACCTGCATATGGTATATCTGAGGGAGAGCAATGTTCCAAGTGAAGAACTTTACAATTTCTCATAAAATATTGTTATCCATTACAAAATATCTGTGTGAAATATTTCACACAT
>Chimpanzee|16:45149992-45150121:-
CTTTCTGTTCAAATTATTACCTGCATATGGTATATCTGAGGGAGAGCAATGTTCCAAGTGAAGAACTTTACAATTTCTCATAAAATATTGTTATCCATTACAAAATATCTGTGTGAAATATTTCACACAT
>Gorilla|16:35069238-35069367:+
CTTTCTGTTCAAATTATTACCTGCATATGGTATATCTGAGGGAGAGCAATGTTCCAAGTGAAGAACTTTACAATTTCTCATAAAATATTGTTATCCATTACAAAATATCTGTGTGAAATATTTCACACAT
>Orangutan|16_random:9974348-9974477:+
CTTTCTGTTCAAATTATTACCTGCATATGGTATATCTGAGGGAGAGCAATGTTCCAAGTGAAGAACTTTACAATTTCTCATAAAATATTGTTATCCATTACAAAATATCTGTGTGAAATATTTCACACAT
>Gibbon|
-
>Rhesus_Macaque|
-

#
>1:221660952-221661051
ATGCTCCAACCATATCTATTCAACAAATTATCTCAAACAAAATGATTTCTATCCTTGTGCCTTATGCACTAGCATAGAACCTTAAAGTTCTATGCTAGTT
>Chimpanzee|1:200716932-200717031:+
ATGCTCCAACCATATCTATTCAACAAATTATCTCAAACAAAATGATTTCTATCCTTGTGCCTTATGCACTAGCATAGAACCTTAAAGTTCTATGCTAGTT
>Gorilla|1:201798892-201798991:+
ATGCTCCAACCATATCTATTCAACAAATTATCTCAAACAAAATGATTTCTATCCTTGTGCCTTATGCACTAGCATAGAACCTTAAAGTTCTATGCTAGTT
>Orangutan|1:28151841-28151940:-
ATGCTCCAACCATATCTATTCAACAAATTATCTCAAACAAAATGATTTCTATCCTTGTGCCTTATGCACTAGCATAGAACCTTAAAGTTCTATGCTAGTT
>Gibbon|GL397299.1:1541170-1541078:-
ATGCTCCAACCATATCCATTCAACAACCTATCTCAAACAAAATGATTTCTATCCTTGTGCCTTATGCACTAGC--------TTAAAGTTCTATGCTAGTT
>Rhesus_Macaque|chr1:148784716-148784627:-
ATATCCCAACCACATCTATTCAACAAATTATCTGAAACAAAATGATTTCTATCCCTGTGCCTTATGCACTAGCATAGAACTTGAAAGTT-----------

#
>Human|16:34426957-34427056
GACTGACTAATCACAATGATGTCAAATCAATGTGGGGTTTGTCCAACTTCCAGGTGTGTAACTATAAAAACCAGAAATAAACTCACTACAGACACTCCAA
>Chimpanzee|16:45149693-45149792:-
GACTGACTAATCACAATGATGTCAAATCAATGTGGGGTTTGTCCAACTTCCAGGTGTGTAACTATAAAAACCAGAAATAAACTCACTACAGACACTCCAA
>Gorilla|16:35069567-35069666:+
GACTGACTAATCACAATGATGTCAAATCAATGTGGGGTTTGTCCAACTTCCAGGTGTGTAACTATAAAAACCAGAAATAAACTCACTACAGACACTCCAA
>Orangutan|16_random:9974677-9974776:+
GACTGACTAATCACAATGATGTCAAATCAATGTGGGGTTTGTCCAACTTCCAGGTGTGTAACTATAAAAACCAGAAATAAACTCACTACAGACACTCCAA
>Gibbon|
-
>Rhesus_Macaque|
-

#
>7:21609950-21610063
GAAGGTGGGTGCAAAAAGCCAGTAGCTTTTCACATGATTCATGGAACAGTTTACTTTATATCATAGGTGGAGGTCTCCTTTCTCAGTGATTCTCA-TAAGGAGCTCAGCAGGCCA
>Chimpanzee|7:20190719-20190832:+
GAAGGTGGGTGCAAAAAGCCAGTAGCTTTTCACATGATTCATGGAACAGTTTACTTTATATCATAGGTGGAGGTCTCCTTTCTCAGTGATTCTCA-TAAGGAGCTCAGCAGGCCA
>Gorilla|7:21800256-21800369:+
GAAGGTGGGTGCAAAAAGCCAGTAGCTTTTCACATGATTCATGGAACAGTTTACTTTATATCATAGGTGGAGGTCTCCTTTCTCAGTGATTCTCA-TAAGGAGCTCAGCAGGCCA
>Orangutan|7:62880603-62880716:-
GAAGGTGGGTGCAAAAAGCCAGTAGCTTTTCACATGATTCATGGAACAGTTTACTTTATATCATAGGTGGAGGTCTCCTTTCTCAGTGATTCTCA-TAAGGAGCTCAGCAGGCCA
>Gibbon|GL397261.1:44320378-44320492:+
GAAGGTGGGAGCAAAAAGCCAGTAGCTTTTCATGTGATTCATGGAACAGTTTACTTTATATCATGGGTGGAGGTCTCCTTTGTCAGTGATTCTCG-TAAGGAGCTCAGCAGGCCA
>Rhesus_Macaque|chr3:104627160-104627045:-
GAAGGTGGGTTCAAAAAGGTGGTAGCTTTTCACATGATTCATGGAATGGTTTACTTTACATCATAGGTGGAGACCTCCTTTCCCAGTGATTCTCAATAAGGAGCTCAGCAGGCCA

#
>7:4725920-4726026
GGGGCCACCCTCTTCACCTTGGGACAGGTACATGCCACACACACTTCCAGTAGAGCTCCCACTCAGGAAGGATGCCAGAATTCAACCCCTATTTGTTACTGGAAGTA
>Chimpanzee|7:3350922-3351028:+
GGGGCCACCCTCTTCACCTTGGGACAGGTACATGCCACACACACTTCCAGTAGAGCTCCCACTCAGGAAGGATGCCAGAATTCAACCCCTATTTGTTACTGGAAGTA
>Gorilla|7:4681331-4681437:+
GGGGCCACCCTCTTCACCTTGGGACAGGTACATGCCACACACACTTCCAGTAGAGCTCCCACTCAGGAAGGATGCCAGAATTCAACCCCTATTTGTTACTGGAAGTA
>Orangutan|7:4723214-4723320:+
GGGGCCACCCTCTTCACCTTGGGACAGGTACATGCCACACACACTTCCAGTAGAGCTCCCACTCAGGAAGGATGCCAGAATTCAACCCCTATTTGTTACTGGAAGTA
>Gibbon|
-
>Rhesus_Macaque|chr3:42683717-42683823:+
GGGGCCGCCCTCTTCACCTTGGGACAGGTGCATGCCACACACACTTCCTATACGGCTCCCACTCAGGAAGGATGCCAGAATTCA-CCCCTATTTTTTACTGGAGGTA

#
>16:67530661-67530815
CCAAGGTCTTTCTGGTACTAGATGATGGCTGAGGCCTGCAGCCAATTAGT----GGGAAGGGCTGCTGGGGATGTTAGAGGCAGAGGAATAAGCGGCCTGACACTCAGCTCCGGGGACACCAAATAGGTGCTGGCCCTTGTAACCCAGTGAGGAGGCAG
>Chimpanzee|16:66773112-66773266:+
CCAAGGTCTTTCTGGTACTAGATGATGGCTGAGGCCTGCAGCCAATTAGT----GGGAAGGGCTGCTGGGGATGTTAGAGGCAGAGGAATAAGCGGCCTGACACTCAGCTCCGGGGACACCAAATAGGTGCTGGCCCTTGTAACCCAGTGAGGAGGCAG
>Gorilla|16:57736280-57736434:+
CCAAGGTCTTTCTGGTACTAGATGATGGCTGAGGCCTGCAGCCAATTAGT----GGGAAGGGCTGCTGGGGATGTTAGAGGCAGAGGAATAAGCGGCCTGACACTCAGCTCCGGGGACACCAAATAGGTGCTGGCCCTTGTAACCCAGTGAGGAGGCAG
>Orangutan|16:54864711-54864865:+
CCAAGGTCTTTCTGGTACTAGATGATGGCTGAGGCCTGCAGCCAATTAGT----GGGAAGGGCTGCTGGGGATGTTAGAGGCAGAGGAATAAGCGGCCTGACACTCAGCTCCGGGGACACCAAATAGGTGCTGGCCCTTGTAACCCAGTGAGGAGGCAG
>Gibbon|
-
>Rhesus_Macaque|chr20:65801207-65801366:+
CCAAGGCCTTTCTGGTACCAGATGATGACTGAGGCCTGCAGCCAATGAGTTTCGGGGAAGGGCTGCTGGGGATGTTAGAGGCAGAAGAATAAGCAGCCTGACACTCAGCTCCGGGAACACCAAATAGGTGGTGGTCATTGGAACCCAGTGAGCAGGCAT

#
>Human|1:196858509-196858634
AGATTAAAGTAGAATGCAAAGCAGAAAAATAGAGAAAAACAGTACTATTTTGAAATGACTGAAATTAGATTAGAATAAGCTCTACTTTCTTAGTTACTTTCTCAAAAGCAGTATAAGAAAAGAATG
>Chimpanzee|1:175598336-175598461:+
AGATTAAAGTAGAATGCAAAGCAGAAAAATAGAGAAAAACAGTACTATTTTGAAATGACTGAAATTAGATTAGAATAAGCTCTACTTTCTTAGTTACTTTCTCAAAAGCAGTATAAGAAAAGAATG
>Gorilla|1:176643084-176643209:+
AGATTAAAGTAGAATGCAAAGCAGAAAAATAGAGAAAAACAGTACTATTTTGAAATGACTGAAATTAGATTAGAATAAGCTCTACTTTCTTAGTTACTTTCTCAAAAGCAGTATAAGAAAAGAATG
>Orangutan|1:53559832-53559957:-
AGATTAAAGTAGAATGCAAAGCAGAAAAATAGAGAAAAACAGTACTATTTTGAAATGACTGAAATTAGATTAGAATAAGCTCTACTTTCTTAGTTACTTTCTCAAAAGCAGTATAAGAAAAGAATG
>Gibbon|
-
>Rhesus_Macaque|
-

#
>Human|X:74876384-74876489
ATCAATTGCAGAAATTCTACTCAGGATTTAAGGCTTTTATTCTCATTGTTTAGGCAACACTGTCTCACATGTCTGAATGCTGTGCTGCACTGTTGACTGTCACTGT
>Chimpanzee|X:75481904-75482009:+
ATCAATTGCAGAAATTCTACTCAGGATTTAAGGCTTTTATTCTCATTGTTTAGGCAACACTGTCTCACATGTCTGAATGCTGTGCTGCACTGTTGACTGTCACTGT
>Gorilla|X:72812622-72812727:+
ATCAATTGCAGAAATTCTACTCAGGATTTAAGGCTTTTATTCTCATTGTTTAGGCAACACTGTCTCACATGTCTGAATGCTGTGCTGCACTGTTGACTGTCACTGT
>Orangutan|X:73097392-73097497:+
ATCAATTGCAGAAATTCTACTCAGGATTTAAGGCTTTTATTCTCATTGTTTAGGCAACACTGTCTCACATGTCTGAATGCTGTGCTGCACTGTTGACTGTCACTGT
>Gibbon|
-
>Rhesus_Macaque|
-

#
>Human|4:120327202-120327304
GAGAGCCATGAGCTGGGCTGGGCTGAAAGAGGCCACTGGGAGGCAGGAGGAGCTGGGCCTGGAGAGGCTGACTCGAGGAAGTTTTGCACCTGGAGAGGCCGCC
>Chimpanzee|4:121823361-121823463:+
GAGAGCCATGAGCTGGGCTGGGCTGAAAGAGGCCACTGGGAGGCAGGAGGAGCTGGGCCTGGAGAGGCTGACTCGAGGAAGTTTTGCACCTGGAGAGGCCGCC
>Gorilla|1:202861269-202861371:+
GAGAGCCATGAGCTGGGCTGGGCTGAAAGAGGCCACTGGGAGGCAGGAGGAGCTGGGCCTGGAGAGGCTGACTCGAGGAAGTTTTGCACCTGGAGAGGCCGCC
>Orangutan|Un:4664387-4664489:-
GAGAGCCATGAGCTGGGCTGGGCTGAAAGAGGCCACTGGGAGGCAGGAGGAGCTGGGCCTGGAGAGGCTGACTCGAGGAAGTTTTGCACCTGGAGAGGCCGCC
>Gibbon|
-
>Rhesus_Macaque|
-

#
>Human|X:74875798-74875921
CCAGTGTGAGTAGCAGCACTTGCTCCCTGTGGGAGAGCATTAGTCTACTCTTTATGGGGTTGCAGACTGGATAGGGAAAAGTGTAGGAGAGCAGCAAATAGGATGATGATATTATGTCTCTTTG
>Chimpanzee|X:75481319-75481442:+
CCAGTGTGAGTAGCAGCACTTGCTCCCTGTGGGAGAGCATTAGTCTACTCTTTATGGGGTTGCAGACTGGATAGGGAAAAGTGTAGGAGAGCAGCAAATAGGATGATGATATTATGTCTCTTTG
>Gorilla|X:72812038-72812161:+
CCAGTGTGAGTAGCAGCACTTGCTCCCTGTGGGAGAGCATTAGTCTACTCTTTATGGGGTTGCAGACTGGATAGGGAAAAGTGTAGGAGAGCAGCAAATAGGATGATGATATTATGTCTCTTTG
>Orangutan|X:73096810-73096933:+
CCAGTGTGAGTAGCAGCACTTGCTCCCTGTGGGAGAGCATTAGTCTACTCTTTATGGGGTTGCAGACTGGATAGGGAAAAGTGTAGGAGAGCAGCAAATAGGATGATGATATTATGTCTCTTTG
>Gibbon|
-
>Rhesus_Macaque|
-

#
>Human|X:72353387-72353515
TAAACCAGCAGACATTTGTTTCCATAGACAAAGTCACAACATTCCTACATCTTACATAGATTACATTTAATAGTTGTTCCTATTGTTAACCATATAGGACTAAATAATGAAAATAAAATCCTACCTACA
>Chimpanzee|X:72858046-72858174:+
TAAACCAGCAGACATTTGTTTCCATAGACAAAGTCACAACATTCCTACATCTTACATAGATTACATTTAATAGTTGTTCCTATTGTTAACCATATAGGACTAAATAATGAAAATAAAATCCTACCTACA
>Gorilla|X:70345051-70345179:+
TAAACCAGCAGACATTTGTTTCCATAGACAAAGTCACAACATTCCTACATCTTACATAGATTACATTTAATAGTTGTTCCTATTGTTAACCATATAGGACTAAATAATGAAAATAAAATCCTACCTACA
>Orangutan|X:70491335-70491463:+
TAAACCAGCAGACATTTGTTTCCATAGACAAAGTCACAACATTCCTACATCTTACATAGATTACATTTAATAGTTGTTCCTATTGTTAACCATATAGGACTAAATAATGAAAATAAAATCCTACCTACA
>Gibbon|
-
>Rhesus_Macaque|
-

#
>Human|X:72350815-72350914
TATTCATGAGCTGTATAATTAGAAACCATAAATGAATAAATGAATGAGAATGAGAGGAGAAGAGAGAAGCCCCAGCCTTTCCAATAGTAAATAACTCACC
>Chimpanzee|X:72854775-72854874:+
TATTCATGAGCTGTATAATTAGAAACCATAAATGAATAAATGAATGAGAATGAGAGGAGAAGAGAGAAGCCCCAGCCTTTCCAATAGTAAATAACTCACC
>Gorilla|X:70342452-70342551:+
TATTCATGAGCTGTATAATTAGAAACCATAAATGAATAAATGAATGAGAATGAGAGGAGAAGAGAGAAGCCCCAGCCTTTCCAATAGTAAATAACTCACC
>Orangutan|X:70488762-70488861:+
TATTCATGAGCTGTATAATTAGAAACCATAAATGAATAAATGAATGAGAATGAGAGGAGAAGAGAGAAGCCCCAGCCTTTCCAATAGTAAATAACTCACC
>Gibbon|
-
>Rhesus_Macaque|
-

#
>Human|X:72080451-72080566
CAGGTGCAGCTTCATCTACACACTGCTTCCTGCTTTTATTAAGGGCCCTGACAGGCCAGGATCACAGAGAGGTAGAGAATCCGCCAGACAATGTGTTGCCTTTTCCACTTATTCCA
>Chimpanzee|X:72583163-72583278:-
CAGGTGCAGCTTCATCTACACACTGCTTCCTGCTTTTATTAAGGGCCCTGACAGGCCAGGATCACAGAGAGGTAGAGAATCCGCCAGACAATGTGTTGCCTTTTCCACTTATTCCA
>Gorilla|X:70050853-70050968:+
CAGGTGCAGCTTCATCTACACACTGCTTCCTGCTTTTATTAAGGGCCCTGACAGGCCAGGATCACAGAGAGGTAGAGAATCCGCCAGACAATGTGTTGCCTTTTCCACTTATTCCA
>Orangutan|X:70283424-70283539:-
CAGGTGCAGCTTCATCTACACACTGCTTCCTGCTTTTATTAAGGGCCCTGACAGGCCAGGATCACAGAGAGGTAGAGAATCCGCCAGACAATGTGTTGCCTTTTCCACTTATTCCA
>Gibbon|
-
>Rhesus_Macaque|
-

#
>Human|X:65654200-65654299
TTTGCAGTTCTTCCTGGCTCCCTGGACCCTGAGTTTGGAAGGAAAATGTCACCCAAGTTCCACTGAATGCTGAGGCTTACTGTAGTGGGTGTGGTATTTT
>Chimpanzee|X:66102718-66102817:+
TTTGCAGTTCTTCCTGGCTCCCTGGACCCTGAGTTTGGAAGGAAAATGTCACCCAAGTTCCACTGAATGCTGAGGCTTACTGTAGTGGGTGTGGTATTTT
>Gorilla|X:63640282-63640381:+
TTTGCAGTTCTTCCTGGCTCCCTGGACCCTGAGTTTGGAAGGAAAATGTCACCCAAGTTCCACTGAATGCTGAGGCTTACTGTAGTGGGTGTGGTATTTT
>Orangutan|X:63881005-63881104:+
TTTGCAGTTCTTCCTGGCTCCCTGGACCCTGAGTTTGGAAGGAAAATGTCACCCAAGTTCCACTGAATGCTGAGGCTTACTGTAGTGGGTGTGGTATTTT
>Gibbon|
-
>Rhesus_Macaque|
-

#
>8:123217528-123217629
AGGAAATGGATCTAGCTCTGGAAGTGTTGTATACATATCTCATGTTTCCCAAGGATTATAGTTAAACAATTATATTCAATAAAGAGAATATTGATTCTCTTT
>Chimpanzee|8:120864472-120864573:+
AGGAAATGGATCTAGCTCTGGAAGTGTTGTATACATATCTCATGTTTCCCAAGGATTATAGTTAAACAATTATATTCAATAAAGAGAATATTGATTCTCTTT
>Gorilla|8:121867892-121867993:+
AGGAAATGGATCTAGCTCTGGAAGTGTTGTATACATATCTCATGTTTCCCAAGGATTATAGTTAAACAATTATATTCAATAAAGAGAATATTGATTCTCTTT
>Orangutan|8:129911827-129911928:+
AGGAAATGGATCTAGCTCTGGAAGTGTTGTATACATATCTCATGTTTCCCAAGGATTATAGTTAAACAATTATATTCAATAAAGAGAATATTGATTCTCTTT
>Gibbon|GL397267.1:36349160-36349260:+
GGGAAATGGATCTAGCTTTAGAAGTGTTGTATACATATCTCATGTTTCCCAAGGATTATAATTAAACAATTATATTCAATGAAGAGAATATTGATTCTCT--
>Rhesus_Macaque|
-

#
>8:130968907-130969012
TCCCTAATGAAAACCAATTGATCACCCCTGCAGGGTCACAATGAGCCCAGAAGCCCTGTTTTTCTGGTCTTTACCTGACAGTTAAGCCTATTCTTTTTTCTTTTTC
>Chimpanzee|8:128619622-128619727:+
TCCCTAATGAAAACCAATTGATCACCCCTGCAGGGTCACAATGAGCCCAGAAGCCCTGTTTTTCTGGTCTTTACCTGACAGTTAAGCCTATTCTTTTTTCTTTTTC
>Gorilla|8:129770564-129770669:+
TCCCTAATGAAAACCAATTGATCACCCCTGCAGGGTCACAATGAGCCCAGAAGCCCTGTTTTTCTGGTCTTTACCTGACAGTTAAGCCTATTCTTTTTTCTTTTTC
>Orangutan|8:137784855-137784960:+
TCCCTAATGAAAACCAATTGATCACCCCTGCAGGGTCACAATGAGCCCAGAAGCCCTGTTTTTCTGGTCTTTACCTGACAGTTAAGCCTATTCTTTTTTCTTTTTC
>Gibbon|
-
>Rhesus_Macaque|chr8:132520147-132520222:+
TTCCTAGTGAAAACCAATTGATCACTCCTGCAGGGTCACAATGAGCCCAGAAGCCCTGTTTTTCCCTGTTTTTCT-------------------------------

#
>8:116720524-116720625
GAAGACTGAGCAATTCTTTATGATCCAGTTATTGGTTATCCCTCTAGAATCCATCTCTTTCCCCACCAGCAGCCAACAAAGGATACCTCTACCAGCTTCCAG
>Chimpanzee|8:114248513-114248614:+
GAAGACTGAGCAATTCTTTATGATCCAGTTATTGGTTATCCCTCTAGAATCCATCTCTTTCCCCACCAGCAGCCAACAAAGGATACCTCTACCAGCTTCCAG
>Gorilla|8:115142709-115142810:+
GAAGACTGAGCAATTCTTTATGATCCAGTTATTGGTTATCCCTCTAGAATCCATCTCTTTCCCCACCAGCAGCCAACAAAGGATACCTCTACCAGCTTCCAG
>Orangutan|8:123155065-123155166:+
GAAGACTGAGCAATTCTTTATGATCCAGTTATTGGTTATCCCTCTAGAATCCATCTCTTTCCCCACCAGCAGCCAACAAAGGATACCTCTACCAGCTTCCAG
>Gibbon|GL397267.1:29520471-29520573:+
GAAGAGTGAGCAATTCTTTACGATCCAGTTATTGGTTATCCCTCTAGAATCCATCTCTTTCCCCACCAGCAGCCAACAAAGGATACCTCTACCACCTTCCAG
>Rhesus_Macaque|chr8:118206974-118207076:+
GAAGAGCGAGCAACTCTTTATGATCCAGTTATTGCTTATTCCTCTAGAACCCATTTCTTTCCCCACCAGCAGCTGACAAATGATACCTCTACCAACTTCCGG

#
>8:120955089-120955190
CATGATAAAATCCAGTGGAGTTTCATCTAATGCAGGATATGCTAGGTTTCTAATAAACAAGGAAAAATGCAATGCATGTAGTCTAAAGTATCCTTGTGCTAC
>Chimpanzee|8:118543918-118544019:+
CATGATAAAATCCAGTGGAGTTTCATCTAATGCAGGATATGCTAGGTTTCTAATAAACAAGGAAAAATGCAATGCATGTAGTCTAAAGTATCCTTGTGCTAC
>Gorilla|8:119491738-119491839:+
CATGATAAAATCCAGTGGAGTTTCATCTAATGCAGGATATGCTAGGTTTCTAATAAACAAGGAAAAATGCAATGCATGTAGTCTAAAGTATCCTTGTGCTAC
>Orangutan|8:127555971-127556072:+
CATGATAAAATCCAGTGGAGTTTCATCTAATGCAGGATATGCTAGGTTTCTAATAAACAAGGAAAAATGCAATGCATGTAGTCTAAAGTATCCTTGTGCTAC
>Gibbon|GL397267.1:34012224-34012326:+
CATGATAAAATCCAGTGGAGGCTCATCTAATGCAGGATATGCTAGGTTTCTAATAAACAACGAAAAATGCAATGCATGTAGTCTGAAGTATTCTTGTGCTAC
>Rhesus_Macaque|
-

#
>Human|8:114897936-114898040
AGAAGGCCAAATGACCAACTATCTAAAACCTCCTGCATTTCATACTTAGAAGAATTATACTTTCAATAATTTAACTCCCAACTCCAAAGGAGTTCATGATCTAAG
>Chimpanzee|8:112413039-112413143:+
AGAAGGCCAAATGACCAACTATCTAAAACCTCCTGCATTTCATACTTAGAAGAATTATACTTTCAATAATTTAACTCCCAACTCCAAAGGAGTTCATGATCTAAG
>Gorilla|8:113338634-113338738:+
AGAAGGCCAAATGACCAACTATCTAAAACCTCCTGCATTTCATACTTAGAAGAATTATACTTTCAATAATTTAACTCCCAACTCCAAAGGAGTTCATGATCTAAG
>Orangutan|8:121241481-121241585:+
AGAAGGCCAAATGACCAACTATCTAAAACCTCCTGCATTTCATACTTAGAAGAATTATACTTTCAATAATTTAACTCCCAACTCCAAAGGAGTTCATGATCTAAG
>Gibbon|
-
>Rhesus_Macaque|
-

#
>Human|4:117569375-117569478
ACTATGTTTATCTCATGACATGCTAATTCTTCTCAACCCTTTTGATTTGAATTAGAATCACCTCTGCCCACTGCACATCACAAAATGACCACGTGGCTCAAATC
>Chimpanzee|4:119330106-119330209:+
ACTATGTTTATCTCATGACATGCTAATTCTTCTCAACCCTTTTGATTTGAATTAGAATCACCTCTGCCCACTGCACATCACAAAATGACCACGTGGCTCAAATC
>Gorilla|4:126199742-126199845:+
ACTATGTTTATCTCATGACATGCTAATTCTTCTCAACCCTTTTGATTTGAATTAGAATCACCTCTGCCCACTGCACATCACAAAATGACCACGTGGCTCAAATC
>Orangutan|4:121529247-121529350:+
ACTATGTTTATCTCATGACATGCTAATTCTTCTCAACCCTTTTGATTTGAATTAGAATCACCTCTGCCCACTGCACATCACAAAATGACCACGTGGCTCAAATC
>Gibbon|
-
>Rhesus_Macaque|
-

#
>Human|X:77709308-77709424
TTTCTGAAGACTCCTTTTTGTCTGAAATAGCACCTCTATTTGATCAGACATCTTAAATGCTACCATTATAAATTGATTCATTTGAATTAAGGTATTATATAAGGTATGATATCTTTA
>Chimpanzee|X:78294294-78294410:+
TTTCTGAAGACTCCTTTTTGTCTGAAATAGCACCTCTATTTGATCAGACATCTTAAATGCTACCATTATAAATTGATTCATTTGAATTAAGGTATTATATAAGGTATGATATCTTTA
>Gorilla|X:75551337-75551453:+
TTTCTGAAGACTCCTTTTTGTCTGAAATAGCACCTCTATTTGATCAGACATCTTAAATGCTACCATTATAAATTGATTCATTTGAATTAAGGTATTATATAAGGTATGATATCTTTA
>Orangutan|X:76033842-76033958:+
TTTCTGAAGACTCCTTTTTGTCTGAAATAGCACCTCTATTTGATCAGACATCTTAAATGCTACCATTATAAATTGATTCATTTGAATTAAGGTATTATATAAGGTATGATATCTTTA
>Gibbon|
-
>Rhesus_Macaque|
-

#
>8:113982353-113982481
CTAATTCTAAAATAGATAATTCTAGAAATCCAGGAAAATTTACTTATTATTTCTAAAATCATGTCATTACATAGGTTCTTCTATTTTCAAGTCAATGTTAGGTAAATTCCT-AAGGCTGTAATATTGAGC
>Chimpanzee|8:111465745-111465873:+
CTAATTCTAAAATAGATAATTCTAGAAATCCAGGAAAATTTACTTATTATTTCTAAAATCATGTCATTACATAGGTTCTTCTATTTTCAAGTCAATGTTAGGTAAATTCCT-AAGGCTGTAATATTGAGC
>Gorilla|8:112390950-112391078:+
CTAATTCTAAAATAGATAATTCTAGAAATCCAGGAAAATTTACTTATTATTTCTAAAATCATGTCATTACATAGGTTCTTCTATTTTCAAGTCAATGTTAGGTAAATTCCT-AAGGCTGTAATATTGAGC
>Orangutan|8:120243301-120243429:+
CTAATTCTAAAATAGATAATTCTAGAAATCCAGGAAAATTTACTTATTATTTCTAAAATCATGTCATTACATAGGTTCTTCTATTTTCAAGTCAATGTTAGGTAAATTCCT-AAGGCTGTAATATTGAGC
>Gibbon|GL397267.1:26892355-26892484:+
CTAATTCTAAAATAGATAATTCTAGAAATCCAGGAAAATTTACTTATTATTTCTAAAATCATATCATTACATAGGTTCTTCTGTTTTCAAGTCAATGTTAGGTAAATTCTT-AAGGCTATAATATTGAGC
>Rhesus_Macaque|chr8:115412259-115412389:+
CTAATTCTAAAATAGATAATTCTGGAAACACAAGAAAATTTACTTATCATTTCTAAAATCATATCATTACATAGGTTTTGCTATTTTCAAGTCAACGTTAGGTAAATTCCTTAAGTCTATAAAATCAAGC

#
>11:48363774-48363881
TGTTAAAAAAAGAAATTCACTGCTTCCAATACATATAAAACATACAAAGTGAGTGCTTAGGTCAGGACTTCATTCACAGAAAGTGCTTAATAGAAATTAGTTATAATC
>Chimpanzee|11:48520561-48520668:+
TGTTAAAAAAAGAAATTCACTGCTTCCAATACATATAAAACATACAAAGTGAGTGCTTAGGTCAGGACTTCATTCACAGAAAGTGCTTAATAGAAATTAGTTATAATC
>Gorilla|11:49172979-49173086:+
TGTTAAAAAAAGAAATTCACTGCTTCCAATACATATAAAACATACAAAGTGAGTGCTTAGGTCAGGACTTCATTCACAGAAAGTGCTTAATAGAAATTAGTTATAATC
>Orangutan|11:20263066-20263173:-
TGTTAAAAAAAGAAATTCACTGCTTCCAATACATATAAAACATACAAAGTGAGTGCTTAGGTCAGGACTTCATTCACAGAAAGTGCTTAATAGAAATTAGTTATAATC
>Gibbon|
-
>Rhesus_Macaque|chr14:23830658-23830552:-
TACTAAATAAAGAAATTTACTGCTTCCAATACATATAAAACAA--AAAGTGAGTGCTTAGGTCAGGACTTTATTCACAGAAAGTGCTTAATAAAAATTAGTTATAATC

#
>Human|11:48230491-48230603
TTTTTCCTGATGCAGCCTTTCCACAATGCAGTTTTTTTCAAAACTGAACATTTTTTAAAGATCACTTTTAGTCAGGTGGTATATCTTCACTAGTATATAAATGCTAGTAATTT
>Chimpanzee|11:48382415-48382527:+
TTTTTCCTGATGCAGCCTTTCCACAATGCAGTTTTTTTCAAAACTGAACATTTTTTAAAGATCACTTTTAGTCAGGTGGTATATCTTCACTAGTATATAAATGCTAGTAATTT
>Gorilla|11:49002438-49002550:+
TTTTTCCTGATGCAGCCTTTCCACAATGCAGTTTTTTTCAAAACTGAACATTTTTTAAAGATCACTTTTAGTCAGGTGGTATATCTTCACTAGTATATAAATGCTAGTAATTT
>Orangutan|11:20406455-20406567:-
TTTTTCCTGATGCAGCCTTTCCACAATGCAGTTTTTTTCAAAACTGAACATTTTTTAAAGATCACTTTTAGTCAGGTGGTATATCTTCACTAGTATATAAATGCTAGTAATTT
>Gibbon|
-
>Rhesus_Macaque|
-

#
>11:47801040-47801198
ATGCTGCATCTGATATAACTAGTTATTAGCTGCCAAGTGAAATATAGAACTAATATTTTAGATAGGCTCAGGAGGCACTCTATCTCACTGGTAAACAAAATAAGCCATCACTATAATGACTCAAGGAAACACTATTGTTTTTTATGTTAAGGCAAGCAG
>Chimpanzee|11:47935824-47935982:+
ATGCTGCATCTGATATAACTAGTTATTAGCTGCCAAGTGAAATATAGAACTAATATTTTAGATAGGCTCAGGAGGCACTCTATCTCACTGGTAAACAAAATAAGCCATCACTATAATGACTCAAGGAAACACTATTGTTTTTTATGTTAAGGCAAGCAG
>Gorilla|11:48553987-48554145:+
ATGCTGCATCTGATATAACTAGTTATTAGCTGCCAAGTGAAATATAGAACTAATATTTTAGATAGGCTCAGGAGGCACTCTATCTCACTGGTAAACAAAATAAGCCATCACTATAATGACTCAAGGAAACACTATTGTTTTTTATGTTAAGGCAAGCAG
>Orangutan|11:20826941-20827099:-
ATGCTGCATCTGATATAACTAGTTATTAGCTGCCAAGTGAAATATAGAACTAATATTTTAGATAGGCTCAGGAGGCACTCTATCTCACTGGTAAACAAAATAAGCCATCACTATAATGACTCAAGGAAACACTATTGTTTTTTATGTTAAGGCAAGCAG
>Gibbon|GL397449.1:1921780-1921935:+
ATGCTGCATCTGATATAACTAGTTATTAGCTGCCAGGTGAAATACAGAAATAATATTTTAGATAGGCTCAGGAGGCACTCTATCTCACTGGTAAA----ATAAGCCATCACTATAATGACTCAAGGAAACACTGTTGTTTTTTATGTTAAGGCAAGCAG
>Rhesus_Macaque|
-

#
>Human|11:45168081-45168247
GGGAGTTTTCTCCGGGGCCGGGTCGGGACGCGGCTGGTGAGTCCCGGCTCCGGCCCCTGAATTGGGGGGTCCGCGTCTGCCCCAAACGCCGCTTTCTTCCGTTTTCCATGTCATTTCCTGTACTAATAAGATGGTGGTCAAAGCAGGGGAGGAGAGCAGCAGCGAGT
>Chimpanzee|11:45247559-45247725:+
GGGAGTTTTCTCCGGGGCCGGGTCGGGACGCGGCTGGTGAGTCCCGGCTCCGGCCCCTGAATTGGGGGGTCCGCGTCTGCCCCAAACGCCGCTTTCTTCCGTTTTCCATGTCATTTCCTGTACTAATAAGATGGTGGTCAAAGCAGGGGAGGAGAGCAGCAGCGAGT
>Gorilla|11:45845706-45845872:+
GGGAGTTTTCTCCGGGGCCGGGTCGGGACGCGGCTGGTGAGTCCCGGCTCCGGCCCCTGAATTGGGGGGTCCGCGTCTGCCCCAAACGCCGCTTTCTTCCGTTTTCCATGTCATTTCCTGTACTAATAAGATGGTGGTCAAAGCAGGGGAGGAGAGCAGCAGCGAGT
>Orangutan|11:23532225-23532391:-
GGGAGTTTTCTCCGGGGCCGGGTCGGGACGCGGCTGGTGAGTCCCGGCTCCGGCCCCTGAATTGGGGGGTCCGCGTCTGCCCCAAACGCCGCTTTCTTCCGTTTTCCATGTCATTTCCTGTACTAATAAGATGGTGGTCAAAGCAGGGGAGGAGAGCAGCAGCGAGT
>Gibbon|
-
>Rhesus_Macaque|
-

#
>11:58121344-58121451
TGCTGGAGGGGCTGTGTGTGCTGGTGGTAGAGGTGCACTACCATCCTCACTTGGGGGACAGTTCAGTGCCTTTACCAAATGTCACTTCACCTGTCTTTGGTGAGGGCA
>Chimpanzee|GL391837.1:4332055-4332162:+
TGCTGGAGGGGCTGTGTGTGCTGGTGGTAGAGGTGCACTACCATCCTCACTTGGGGGACAGTTCAGTGCCTTTACCAAATGTCACTTCACCTGTCTTTGGTGAGGGCA
>Gorilla|11:55052242-55052349:+
TGCTGGAGGGGCTGTGTGTGCTGGTGGTAGAGGTGCACTACCATCCTCACTTGGGGGACAGTTCAGTGCCTTTACCAAATGTCACTTCACCTGTCTTTGGTGAGGGCA
>Orangutan|11:18489918-18490025:-
TGCTGGAGGGGCTGTGTGTGCTGGTGGTAGAGGTGCACTACCATCCTCACTTGGGGGACAGTTCAGTGCCTTTACCAAATGTCACTTCACCTGTCTTTGGTGAGGGCA
>Gibbon|GL397376.1:2810667-2810768:+
TGCTGGAGGGGCTGTGTGTGCTGGTGGTAGAGGTGCACTACCACCCTCACTTGGGGGACAG-------CCATTACCAAATGTCACTTCAACTGTCTTTGGTAAGGGCA
>Rhesus_Macaque|
-

#
>11:57164665-57164766
TATTAGTAAAACAAGGCAATATATTGAGGAGATACTCAGAAGTGTAGAACTAACATGAATGGAAGAGACACACATTTTCAGTGTTGTCAGGATCACTTAAAG
>Chimpanzee|GL391837.1:3372177-3372278:+
TATTAGTAAAACAAGGCAATATATTGAGGAGATACTCAGAAGTGTAGAACTAACATGAATGGAAGAGACACACATTTTCAGTGTTGTCAGGATCACTTAAAG
>Gorilla|11:54113249-54113350:+
TATTAGTAAAACAAGGCAATATATTGAGGAGATACTCAGAAGTGTAGAACTAACATGAATGGAAGAGACACACATTTTCAGTGTTGTCAGGATCACTTAAAG
>Orangutan|11:19494985-19495086:-
TATTAGTAAAACAAGGCAATATATTGAGGAGATACTCAGAAGTGTAGAACTAACATGAATGGAAGAGACACACATTTTCAGTGTTGTCAGGATCACTTAAAG
>Gibbon|GL397376.1:1758533-1758635:+
TATTAGTAAAACAGGGCAATATATTGAGGAGATACTCAGAAGTGTAGAACTAACATAAATGGAAGATACACACATTTTCAGTGTTGTCAGGATCACATAAAG
>Rhesus_Macaque|chr14:16022032-16021930:-
TATTAGTAAAACAGGGCAATGTATTGAGGAGACACTCAGAAGTGTAGAACTAACATGAATGGAAGACACACACATTTTCAGTGCTGCCAGGATCACATAAAG

#
>Human|11:56535904-56536010
TTTAAATGAAGACAAGACTGTACAGTTTGGCTGAACTCAACCAAGACTTGACTGTGGAGACCCACACGTAATGTTGTTCAAGACTAAATCACTAAACCTTTGGCAAA
>Chimpanzee|GL391837.1:2729413-2729519:+
TTTAAATGAAGACAAGACTGTACAGTTTGGCTGAACTCAACCAAGACTTGACTGTGGAGACCCACACGTAATGTTGTTCAAGACTAAATCACTAAACCTTTGGCAAA
>Gorilla|11:53477697-53477803:+
TTTAAATGAAGACAAGACTGTACAGTTTGGCTGAACTCAACCAAGACTTGACTGTGGAGACCCACACGTAATGTTGTTCAAGACTAAATCACTAAACCTTTGGCAAA
>Orangutan|11:20181307-20181413:-
TTTAAATGAAGACAAGACTGTACAGTTTGGCTGAACTCAACCAAGACTTGACTGTGGAGACCCACACGTAATGTTGTTCAAGACTAAATCACTAAACCTTTGGCAAA
>Gibbon|
-
>Rhesus_Macaque|
-

#
>11:49108620-49108719
ACAGACAAATCAGGAAGACCTGCAATATCCATGAGGAATCAGAATCCTTTCAAGATGAAGCAGAGAGGGTGAACACAATATATTATGGATTTGAGAACCC-
>Chimpanzee|11:49197716-49197815:+
ACAGACAAATCAGGAAGACCTGCAATATCCATGAGGAATCAGAATCCTTTCAAGATGAAGCAGAGAGGGTGAACACAATATATTATGGATTTGAGAACCC-
>Gorilla|11:49800306-49800405:+
ACAGACAAATCAGGAAGACCTGCAATATCCATGAGGAATCAGAATCCTTTCAAGATGAAGCAGAGAGGGTGAACACAATATATTATGGATTTGAGAACCC-
>Orangutan|11:85628187-85628286:-
ACAGACAAATCAGGAAGACCTGCAATATCCATGAGGAATCAGAATCCTTTCAAGATGAAGCAGAGAGGGTGAACACAATATATTATGGATTTGAGAACCC-
>Gibbon|GL397431.1:1074903-1075003:+
ACAGACAAATCAGGTGCAACAGCAATATCCATGAGGAATCAGAATCCTTTCAGGATGAAGCAGAGAGGGTGAACAGAGCACAT-GTAGATTTGAGAACTCC
>Rhesus_Macaque|chr14:88508020-88508120:+
ACAGACAAATCAGGTGCAGCAGCAATATCCATGAGGAATCAGAATCCTTTCAGGATGACGCAGAGAGGGTGAACAGAACGTAT-GTAGATTTGAGAACTCC

#
>14:89679110-89679211
CAGAACCAGGCACATCATTAAAATCCTCCATGTCTGGAGGGCCCAAAGAGCTGTTTGCCTCCAGGAGGGCTCTGCTGGTTTAATGAGGATCAGGTTTGACAC
>Chimpanzee|14:88703649-88703750:+
CAGAACCAGGCACATCATTAAAATCCTCCATGTCTGGAGGGCCCAAAGAGCTGTTTGCCTCCAGGAGGGCTCTGCTGGTTTAATGAGGATCAGGTTTGACAC
>Gorilla|14:70768192-70768293:+
CAGAACCAGGCACATCATTAAAATCCTCCATGTCTGGAGGGCCCAAAGAGCTGTTTGCCTCCAGGAGGGCTCTGCTGGTTTAATGAGGATCAGGTTTGACAC
>Orangutan|14_random:4806214-4806315:+
CAGAACCAGGCACATCATTAAAATCCTCCATGTCTGGAGGGCCCAAAGAGCTGTTTGCCTCCAGGAGGGCTCTGCTGGTTTAATGAGGATCAGGTTTGACAC
>Gibbon|GL397280.1:26455247-26455349:+
CAGAACCAGGCACATCATTAAAATCCGCCATGTCTGGAGGGCCCAAAGAGCTGTTTGTCTCCAGGAGGGCTTTGCTGGTTTAATGAGGATCAGGTTTGATAC
>Rhesus_Macaque|
-

#
>14:95463978-95464081
TGTTGCCTGTGTTCTTTCTCTCTGCCAGCTATG----------------TTGCAGGTTTCAGAATCAGTAACATCCTAGTTTTAGCAGTGGACAGAAATAAAGAGCTAGGAAAGAAGAAA
>Chimpanzee|14:94592018-94592121:+
TGTTGCCTGTGTTCTTTCTCTCTGCCAGCTATG----------------TTGCAGGTTTCAGAATCAGTAACATCCTAGTTTTAGCAGTGGACAGAAATAAAGAGCTAGGAAAGAAGAAA
>Gorilla|14:76848273-76848376:+
TGTTGCCTGTGTTCTTTCTCTCTGCCAGCTATG----------------TTGCAGGTTTCAGAATCAGTAACATCCTAGTTTTAGCAGTGGACAGAAATAAAGAGCTAGGAAAGAAGAAA
>Orangutan|14:96405333-96405436:+
TGTTGCCTGTGTTCTTTCTCTCTGCCAGCTATG----------------TTGCAGGTTTCAGAATCAGTAACATCCTAGTTTTAGCAGTGGACAGAAATAAAGAGCTAGGAAAGAAGAAA
>Gibbon|GL397280.1:32322186-32322306:+
TGTTGCCTTTGTTCTTTCTCTCTGCCAGCTATGGAAGAAGAATTTTATGTTGCAGTTTTCAGAATCAGTAACATCCTAGTTTTAGCAGTGGACAGAAATAAAGAGCTAGGAAAGAAGAAA
>Rhesus_Macaque|chr7:158236270-158236381:+
TGTTGTCTGTGTTCTTTCTCTCCGCTAGCTATGGAAAAGGATTTTTATGTTGCAGGTTTCAG---------CATCATAGTATTAGCAGTGGACAGAAATAAAGAGCTAGGAAAGAAGAAA

#
>11:60023171-60023290
GGCTCCCTAGGCCTACATAGCAGCTTTGGTTCACCCTTTCTCTCAGAGCTGTTCTTTGGCTGAAATTACAATGAGGACAAGGGGAAAATTGTGCCTGTAAGGTTTGCTTTAGAAGCCTAA
>Chimpanzee|11:58040393-58040512:+
GGCTCCCTAGGCCTACATAGCAGCTTTGGTTCACCCTTTCTCTCAGAGCTGTTCTTTGGCTGAAATTACAATGAGGACAAGGGGAAAATTGTGCCTGTAAGGTTTGCTTTAGAAGCCTAA
>Gorilla|11:57018897-57019016:+
GGCTCCCTAGGCCTACATAGCAGCTTTGGTTCACCCTTTCTCTCAGAGCTGTTCTTTGGCTGAAATTACAATGAGGACAAGGGGAAAATTGTGCCTGTAAGGTTTGCTTTAGAAGCCTAA
>Orangutan|11:16248947-16249066:-
GGCTCCCTAGGCCTACATAGCAGCTTTGGTTCACCCTTTCTCTCAGAGCTGTTCTTTGGCTGAAATTACAATGAGGACAAGGGGAAAATTGTGCCTGTAAGGTTTGCTTTAGAAGCCTAA
>Gibbon|GL397376.1:4575503-4575619:+
GGCTCCCTAGGCCCTCATAGGAGCTTTGGTTCAGCCTTTC----AGAGCTGTTCTTTGGCTGAAATTACAATGAGGACAAGGGAAAAACTGTGCCTGTAAGATTTGCTTTAGAAGCCTAA
>Rhesus_Macaque|
-

#
>Human|11:59931602-59931703
CTCTATTGTTTTTCCTGGCTGACTTGCTGCTATTTCCACTTCCCTGGAGTAGTGCTAGCTCTACACCTATTTAGGTTAGCAAGTCCTGTTCACTCTTATAAG
>Chimpanzee|11:57950555-57950656:+
CTCTATTGTTTTTCCTGGCTGACTTGCTGCTATTTCCACTTCCCTGGAGTAGTGCTAGCTCTACACCTATTTAGGTTAGCAAGTCCTGTTCACTCTTATAAG
>Gorilla|11:56937910-56938011:+
CTCTATTGTTTTTCCTGGCTGACTTGCTGCTATTTCCACTTCCCTGGAGTAGTGCTAGCTCTACACCTATTTAGGTTAGCAAGTCCTGTTCACTCTTATAAG
>Orangutan|11_random:4234497-4234598:+
CTCTATTGTTTTTCCTGGCTGACTTGCTGCTATTTCCACTTCCCTGGAGTAGTGCTAGCTCTACACCTATTTAGGTTAGCAAGTCCTGTTCACTCTTATAAG
>Gibbon|
-
>Rhesus_Macaque|
-

#
>14:99524636-99524735
CAGAGTATGGGAGCCTCACTGGCACAGGAGGCTGCAGAGAGAAGCCAATGGGCACATGGTGGGGACAGGCCCCTGACCTCACTCTTGCCCTTGACCTTGA
>Chimpanzee|14:98731410-98731509:+
CAGAGTATGGGAGCCTCACTGGCACAGGAGGCTGCAGAGAGAAGCCAATGGGCACATGGTGGGGACAGGCCCCTGACCTCACTCTTGCCCTTGACCTTGA
>Gorilla|14:80969580-80969679:+
CAGAGTATGGGAGCCTCACTGGCACAGGAGGCTGCAGAGAGAAGCCAATGGGCACATGGTGGGGACAGGCCCCTGACCTCACTCTTGCCCTTGACCTTGA
>Orangutan|14:100548780-100548879:+
CAGAGTATGGGAGCCTCACTGGCACAGGAGGCTGCAGAGAGAAGCCAATGGGCACATGGTGGGGACAGGCCCCTGACCTCACTCTTGCCCTTGACCTTGA
>Gibbon|GL397377.1:3917080-3917180:+
CAGAGCATGGGAGCCTCACTGGCACAGGAGGCTGCAGAGAGAAGCCAATGGGCACATGGTGGGGACAGGCCCCTGACCTCACTCTTGCCCTTGACCTTTT
>Rhesus_Macaque|chr7:162314755-162314844:+
CAGAGTATGGGAGCCTCACTGGCACAGGAGGCTGCAAAGGGAAGTCAATGGGCACA-----------GGCCTCTGACCTCACTCTCGCCATTGACCTTGA

#
>Human|14:103676035-103676140
AGGGATGGCCAGAGCCACATGGCCAGCTCCTGTGACCTTGCTTTCTGAGTGAGCATGGACGCACACAGGCACACATGAAATTAAAGCCCTACATGCTGGATTGTCC
>Chimpanzee|14:102919283-102919388:+
AGGGATGGCCAGAGCCACATGGCCAGCTCCTGTGACCTTGCTTTCTGAGTGAGCATGGACGCACACAGGCACACATGAAATTAAAGCCCTACATGCTGGATTGTCC
>Gorilla|14:85218387-85218492:+
AGGGATGGCCAGAGCCACATGGCCAGCTCCTGTGACCTTGCTTTCTGAGTGAGCATGGACGCACACAGGCACACATGAAATTAAAGCCCTACATGCTGGATTGTCC
>Orangutan|14:104891560-104891665:+
AGGGATGGCCAGAGCCACATGGCCAGCTCCTGTGACCTTGCTTTCTGAGTGAGCATGGACGCACACAGGCACACATGAAATTAAAGCCCTACATGCTGGATTGTCC
>Gibbon|
-
>Rhesus_Macaque|
-

#
>14:104296943-104297098
TAGTTTTCCAAACATACAAACCAAGTATTCATAACTGAAAACTACTATAATAAAACCCCAGCCATCTATAATCCTTAAGGAATTAATTCTTATGAATGGCAGCATTCTCTGAATGGCTGGGGATTTAACCCTTCCATCTCAGGCAAAATCTGAAAT
>Chimpanzee|14:103553956-103554111:+
TAGTTTTCCAAACATACAAACCAAGTATTCATAACTGAAAACTACTATAATAAAACCCCAGCCATCTATAATCCTTAAGGAATTAATTCTTATGAATGGCAGCATTCTCTGAATGGCTGGGGATTTAACCCTTCCATCTCAGGCAAAATCTGAAAT
>Gorilla|14:85864614-85864769:+
TAGTTTTCCAAACATACAAACCAAGTATTCATAACTGAAAACTACTATAATAAAACCCCAGCCATCTATAATCCTTAAGGAATTAATTCTTATGAATGGCAGCATTCTCTGAATGGCTGGGGATTTAACCCTTCCATCTCAGGCAAAATCTGAAAT
>Orangutan|14:105547051-105547206:+
TAGTTTTCCAAACATACAAACCAAGTATTCATAACTGAAAACTACTATAATAAAACCCCAGCCATCTATAATCCTTAAGGAATTAATTCTTATGAATGGCAGCATTCTCTGAATGGCTGGGGATTTAACCCTTCCATCTCAGGCAAAATCTGAAAT
>Gibbon|GL397390.1:3205372-3205524:+
TAGTTTTCCAAACATACAAACCAAGTATTCATAACTGAAAACTACTATAATAAAACCCCAGCCATCCATAATCCTTAAGGAATT----CTTATGAACGGCAGCATTCTCTGAATGGCTGGGGATTTAACCCTTCCATCTCAGGCAACATCTGAAAT
>Rhesus_Macaque|
-

#
>Human|4:117366756-117366860
GAAGCACAGCTATTTAGAGAAGTTGTATGAAAAAATAAAGGGCCCAAGCAATGCAACATTTTTGAAAGCTCTTTTCATAAAATATATTGTATTTTTGACCCCTTT
>Chimpanzee|4:119132277-119132381:+
GAAGCACAGCTATTTAGAGAAGTTGTATGAAAAAATAAAGGGCCCAAGCAATGCAACATTTTTGAAAGCTCTTTTCATAAAATATATTGTATTTTTGACCCCTTT
>Gorilla|4:126002363-126002467:+
GAAGCACAGCTATTTAGAGAAGTTGTATGAAAAAATAAAGGGCCCAAGCAATGCAACATTTTTGAAAGCTCTTTTCATAAAATATATTGTATTTTTGACCCCTTT
>Orangutan|4:121300874-121300978:+
GAAGCACAGCTATTTAGAGAAGTTGTATGAAAAAATAAAGGGCCCAAGCAATGCAACATTTTTGAAAGCTCTTTTCATAAAATATATTGTATTTTTGACCCCTTT
>Gibbon|
-
>Rhesus_Macaque|
-

#
>Human|4:110575091-110575194
ATCATAGTCACTCATTTTTGTTTTATTTCTACCAACTTTAGTATCATAATTTCTTGTTCATTTTCTGGAAGCCAGTTATCCCTTTTATCTTTGTGAAGACACTA
>Chimpanzee|4:112274199-112274302:+
ATCATAGTCACTCATTTTTGTTTTATTTCTACCAACTTTAGTATCATAATTTCTTGTTCATTTTCTGGAAGCCAGTTATCCCTTTTATCTTTGTGAAGACACTA
>Gorilla|4:119049397-119049500:+
ATCATAGTCACTCATTTTTGTTTTATTTCTACCAACTTTAGTATCATAATTTCTTGTTCATTTTCTGGAAGCCAGTTATCCCTTTTATCTTTGTGAAGACACTA
>Orangutan|4:114328548-114328651:+
ATCATAGTCACTCATTTTTGTTTTATTTCTACCAACTTTAGTATCATAATTTCTTGTTCATTTTCTGGAAGCCAGTTATCCCTTTTATCTTTGTGAAGACACTA
>Gibbon|
-
>Rhesus_Macaque|
-

#
>5:101237632-101237732
TTGTCAAATACATTTGCCTATTAGAATTACCTAACTTATTTAGGTGGTAATATTGTGGGTACTATAAATTTTCTCTCTTTGTCCCATCTTTGAGTTATAGT
>Chimpanzee|5:102260871-102260971:+
TTGTCAAATACATTTGCCTATTAGAATTACCTAACTTATTTAGGTGGTAATATTGTGGGTACTATAAATTTTCTCTCTTTGTCCCATCTTTGAGTTATAGT
>Gorilla|5:84741647-84741747:+
TTGTCAAATACATTTGCCTATTAGAATTACCTAACTTATTTAGGTGGTAATATTGTGGGTACTATAAATTTTCTCTCTTTGTCCCATCTTTGAGTTATAGT
>Orangutan|5:102291455-102291555:+
TTGTCAAATACATTTGCCTATTAGAATTACCTAACTTATTTAGGTGGTAATATTGTGGGTACTATAAATTTTCTCTCTTTGTCCCATCTTTGAGTTATAGT
>Gibbon|
-
>Rhesus_Macaque|chr6:98160076-98160169:+
AAGGCAAATCCATTTGCCTATTATAATTACCTAACTTATTTAGGTGGTAGTGTTGT----ATTATACATTTTCACCTTTT-TCTCATCTTTGAGTTAT---

#
>7:37322783-37322895
CTGTCTCCTTCAGTGTTTTAATCAAGGACTTGTGGAAGATAGAGAGAAAGAACAACATGCTTTTCTGGAGACGACAAACTCGCCTTAAAGGGACATGCACAACCAGATGTCCA
>Chimpanzee|7:35858735-35858847:+
CTGTCTCCTTCAGTGTTTTAATCAAGGACTTGTGGAAGATAGAGAGAAAGAACAACATGCTTTTCTGGAGACGACAAACTCGCCTTAAAGGGACATGCACAACCAGATGTCCA
>Gorilla|7:37968620-37968732:+
CTGTCTCCTTCAGTGTTTTAATCAAGGACTTGTGGAAGATAGAGAGAAAGAACAACATGCTTTTCTGGAGACGACAAACTCGCCTTAAAGGGACATGCACAACCAGATGTCCA
>Orangutan|7:46779009-46779121:-
CTGTCTCCTTCAGTGTTTTAATCAAGGACTTGTGGAAGATAGAGAGAAAGAACAACATGCTTTTCTGGAGACGACAAACTCGCCTTAAAGGGACATGCACAACCAGATGTCCA
>Gibbon|GL397320.1:2155357-2155470:+
CTGTCTCCTTCAGTGCTTTAATCAAGGTCTTGTGGAAGATAAAGAGAAAGAACAACATGCTTTTCTGGAGATGACAAACTCGCCTTAAAGGAACATGCACAACCAGTTGTCCA
>Rhesus_Macaque|chr3:88965029-88964916:-
CTGTCCCCTTCAGTGTTTTAACCAAGGACTTGTGGAAGATAGAAAGAAAGAACAACATGCTTTTCTGGAGATGACAAACTTGCTTTAAAGGAACATGCACTACCAGATGTCCA

#
>Human|22:22935003-22935107
AGTTAAATCTATCAGGCCCAAAGTCTCTTTGGGGAAAGGAGACTCTTGGACGTGCACGCAGCAGCAAGTGGTATGGGATCCCTTCTCTGTGGGGACCTTGGCCCA
>Chimpanzee|GL393078.1:227444-227548:+
AGTTAAATCTATCAGGCCCAAAGTCTCTTTGGGGAAAGGAGACTCTTGGACGTGCACGCAGCAGCAAGTGGTATGGGATCCCTTCTCTGTGGGGACCTTGGCCCA
>Gorilla|22:6375723-6375827:+
AGTTAAATCTATCAGGCCCAAAGTCTCTTTGGGGAAAGGAGACTCTTGGACGTGCACGCAGCAGCAAGTGGTATGGGATCCCTTCTCTGTGGGGACCTTGGCCCA
>Orangutan|22:17594952-17595056:+
AGTTAAATCTATCAGGCCCAAAGTCTCTTTGGGGAAAGGAGACTCTTGGACGTGCACGCAGCAGCAAGTGGTATGGGATCCCTTCTCTGTGGGGACCTTGGCCCA
>Gibbon|
-
>Rhesus_Macaque|
-

#
>Human|22:22942958-22943070
TAGGAGATTTTATCCTCTGCTTTTTAAGTAGAAGCTTCCTTACCCTCCTCATCATCCTGAGTAGATGCCTAGGCTGGTTTCAGAGAAATCAAACCAGGGTGGATTATGAGTTA
>Chimpanzee|GL393078.1:235395-235507:+
TAGGAGATTTTATCCTCTGCTTTTTAAGTAGAAGCTTCCTTACCCTCCTCATCATCCTGAGTAGATGCCTAGGCTGGTTTCAGAGAAATCAAACCAGGGTGGATTATGAGTTA
>Gorilla|22:6383694-6383806:+
TAGGAGATTTTATCCTCTGCTTTTTAAGTAGAAGCTTCCTTACCCTCCTCATCATCCTGAGTAGATGCCTAGGCTGGTTTCAGAGAAATCAAACCAGGGTGGATTATGAGTTA
>Orangutan|22:17602979-17603091:+
TAGGAGATTTTATCCTCTGCTTTTTAAGTAGAAGCTTCCTTACCCTCCTCATCATCCTGAGTAGATGCCTAGGCTGGTTTCAGAGAAATCAAACCAGGGTGGATTATGAGTTA
>Gibbon|
-
>Rhesus_Macaque|
-

#
>Human|22:23019887-23020020
AGGAAACATTACCATTTGTTGTTTTTCTAGTCTTGCTAGAGCATCATAAAAAGATAAGATTTGTGGTGCCACTATTGGAGAAAATGTTATTACATGCAAAGACTCTGGCTATCCCACACCAAACTACATGAACA
>Chimpanzee|22:21215901-21216034:+
AGGAAACATTACCATTTGTTGTTTTTCTAGTCTTGCTAGAGCATCATAAAAAGATAAGATTTGTGGTGCCACTATTGGAGAAAATGTTATTACATGCAAAGACTCTGGCTATCCCACACCAAACTACATGAACA
>Gorilla|22:6469178-6469311:+
AGGAAACATTACCATTTGTTGTTTTTCTAGTCTTGCTAGAGCATCATAAAAAGATAAGATTTGTGGTGCCACTATTGGAGAAAATGTTATTACATGCAAAGACTCTGGCTATCCCACACCAAACTACATGAACA
>Orangutan|22:17644495-17644628:+
AGGAAACATTACCATTTGTTGTTTTTCTAGTCTTGCTAGAGCATCATAAAAAGATAAGATTTGTGGTGCCACTATTGGAGAAAATGTTATTACATGCAAAGACTCTGGCTATCCCACACCAAACTACATGAACA
>Gibbon|
-
>Rhesus_Macaque|
-

#
>Human|22:23192938-23193083
CTGGTCCAGTTCACCCAGTTCTGTGACCCCCAGGCTGCTCTTCCCTCCAGCCCTCCAGGCAGGTTGTGAAGAGGGTGAGTTAAGAAGAGATTTGAGGCTGTGTGACAGGCTATCCTGGGGTTTTTCTGGCCAAGGATAAAGCTGGT
>Chimpanzee|22:21392113-21392258:+
CTGGTCCAGTTCACCCAGTTCTGTGACCCCCAGGCTGCTCTTCCCTCCAGCCCTCCAGGCAGGTTGTGAAGAGGGTGAGTTAAGAAGAGATTTGAGGCTGTGTGACAGGCTATCCTGGGGTTTTTCTGGCCAAGGATAAAGCTGGT
>Gorilla|22:6651730-6651875:+
CTGGTCCAGTTCACCCAGTTCTGTGACCCCCAGGCTGCTCTTCCCTCCAGCCCTCCAGGCAGGTTGTGAAGAGGGTGAGTTAAGAAGAGATTTGAGGCTGTGTGACAGGCTATCCTGGGGTTTTTCTGGCCAAGGATAAAGCTGGT
>Orangutan|22:17878455-17878600:+
CTGGTCCAGTTCACCCAGTTCTGTGACCCCCAGGCTGCTCTTCCCTCCAGCCCTCCAGGCAGGTTGTGAAGAGGGTGAGTTAAGAAGAGATTTGAGGCTGTGTGACAGGCTATCCTGGGGTTTTTCTGGCCAAGGATAAAGCTGGT
>Gibbon|
-
>Rhesus_Macaque|
-

#
>Human|22:22522136-22522340
CATTAAAGTGGAAAATATAAAGAATAAAATAGCATTTATTTATTGAAAGAAAGAACTACCTTTAGCTTTTTATCGTTTCCCCATTAATACTCTCTTGAAGATGTTCCCAGGGGACACTGTGAGTCTTCTCAGAGGTGAGAAAAGCCTGAAATAAACTCCCACGAATCTCATTTAATGGGTCCTGGGGCCCATGCTCACTGGTCTG
>Chimpanzee|22:20695053-20695257:+
CATTAAAGTGGAAAATATAAAGAATAAAATAGCATTTATTTATTGAAAGAAAGAACTACCTTTAGCTTTTTATCGTTTCCCCATTAATACTCTCTTGAAGATGTTCCCAGGGGACACTGTGAGTCTTCTCAGAGGTGAGAAAAGCCTGAAATAAACTCCCACGAATCTCATTTAATGGGTCCTGGGGCCCATGCTCACTGGTCTG
>Gorilla|22:5972103-5972307:+
CATTAAAGTGGAAAATATAAAGAATAAAATAGCATTTATTTATTGAAAGAAAGAACTACCTTTAGCTTTTTATCGTTTCCCCATTAATACTCTCTTGAAGATGTTCCCAGGGGACACTGTGAGTCTTCTCAGAGGTGAGAAAAGCCTGAAATAAACTCCCACGAATCTCATTTAATGGGTCCTGGGGCCCATGCTCACTGGTCTG
>Orangutan|Un:44185074-44185278:-
CATTAAAGTGGAAAATATAAAGAATAAAATAGCATTTATTTATTGAAAGAAAGAACTACCTTTAGCTTTTTATCGTTTCCCCATTAATACTCTCTTGAAGATGTTCCCAGGGGACACTGTGAGTCTTCTCAGAGGTGAGAAAAGCCTGAAATAAACTCCCACGAATCTCATTTAATGGGTCCTGGGGCCCATGCTCACTGGTCTG
>Gibbon|
-
>Rhesus_Macaque|
-

#
>Human|22:22604376-22604475
AGAAATATGTAAGAAGAGAGACAGGAAGAAAAAATAATGAGGCAGGTAAATGCAACAGACAATTCGAGACCCACAAGTGCAGAGCAGGCTTCCCAGACCC
>Chimpanzee|2A:91217140-91217239:+
AGAAATATGTAAGAAGAGAGACAGGAAGAAAAAATAATGAGGCAGGTAAATGCAACAGACAATTCGAGACCCACAAGTGCAGAGCAGGCTTCCCAGACCC
>Gorilla|22:6054681-6054780:+
AGAAATATGTAAGAAGAGAGACAGGAAGAAAAAATAATGAGGCAGGTAAATGCAACAGACAATTCGAGACCCACAAGTGCAGAGCAGGCTTCCCAGACCC
>Orangutan|Un:7485157-7485256:-
AGAAATATGTAAGAAGAGAGACAGGAAGAAAAAATAATGAGGCAGGTAAATGCAACAGACAATTCGAGACCCACAAGTGCAGAGCAGGCTTCCCAGACCC
>Gibbon|
-
>Rhesus_Macaque|
-

#
>Human|22:22608147-22608247
GGACCCTGTGCAAATCCTTCTGAAATATCCCCCGTTTACTGGGCTCCTAGGGGTGGGGAAGAAAAATTCCCTGACATTTCGGCCTCAGGGAAAGAGAGAGA
>Chimpanzee|22:20754848-20754948:+
GGACCCTGTGCAAATCCTTCTGAAATATCCCCCGTTTACTGGGCTCCTAGGGGTGGGGAAGAAAAATTCCCTGACATTTCGGCCTCAGGGAAAGAGAGAGA
>Gorilla|22:6058020-6058120:+
GGACCCTGTGCAAATCCTTCTGAAATATCCCCCGTTTACTGGGCTCCTAGGGGTGGGGAAGAAAAATTCCCTGACATTTCGGCCTCAGGGAAAGAGAGAGA
>Orangutan|Un:12571293-12571393:+
GGACCCTGTGCAAATCCTTCTGAAATATCCCCCGTTTACTGGGCTCCTAGGGGTGGGGAAGAAAAATTCCCTGACATTTCGGCCTCAGGGAAAGAGAGAGA
>Gibbon|
-
>Rhesus_Macaque|
-

#
>22:22611770-22611899
AATTTGGGCTTGGAGCTCACGCCTGCACCATCCAGAAAGCAGAAGGCAGCCGGCCCGGGCTGTACGGTTCGTAGAATCAGAGAGAACACTGCTTGCCTTCATGTCTGTACCACAATAAATCTGCCAACTG
>Chimpanzee|22:20758476-20758605:+
AATTTGGGCTTGGAGCTCACGCCTGCACCATCCAGAAAGCAGAAGGCAGCCGGCCCGGGCTGTACGGTTCGTAGAATCAGAGAGAACACTGCTTGCCTTCATGTCTGTACCACAATAAATCTGCCAACTG
>Gorilla|22:6076426-6076555:+
AATTTGGGCTTGGAGCTCACGCCTGCACCATCCAGAAAGCAGAAGGCAGCCGGCCCGGGCTGTACGGTTCGTAGAATCAGAGAGAACACTGCTTGCCTTCATGTCTGTACCACAATAAATCTGCCAACTG
>Orangutan|Un:12575093-12575222:+
AATTTGGGCTTGGAGCTCACGCCTGCACCATCCAGAAAGCAGAAGGCAGCCGGCCCGGGCTGTACGGTTCGTAGAATCAGAGAGAACACTGCTTGCCTTCATGTCTGTACCACAATAAATCTGCCAACTG
>Gibbon|GL398230.1:3233-3103:-
AATTTGGACTTGGAGCTCAAGCCTGCACCATCCAGAAAGCAGAAGGCGGCCGGCCCTGGCTATACGGTTCGTAGAATCAAAGAGAACACTGCTTGCCTTCAGGTCTGTACCACAATAAATCTGCCCACTA
>Rhesus_Macaque|
-

#
>22:24231297-24231411
CACTCTGCCCCTCTGTGTCCATCCACCCTGATCCTGCCTCTGTTGACCTGCTCCCCAGCTTACCTTTGTGCTCCAAATGGCTTCCCTGGCCGCCCTGGCTGCAGACCTCCAACGT
>Chimpanzee|22:22358622-22358736:+
CACTCTGCCCCTCTGTGTCCATCCACCCTGATCCTGCCTCTGTTGACCTGCTCCCCAGCTTACCTTTGTGCTCCAAATGGCTTCCCTGGCCGCCCTGGCTGCAGACCTCCAACGT
>Gorilla|22:7751524-7751638:+
CACTCTGCCCCTCTGTGTCCATCCACCCTGATCCTGCCTCTGTTGACCTGCTCCCCAGCTTACCTTTGTGCTCCAAATGGCTTCCCTGGCCGCCCTGGCTGCAGACCTCCAACGT
>Orangutan|22:18830470-18830584:+
CACTCTGCCCCTCTGTGTCCATCCACCCTGATCCTGCCTCTGTTGACCTGCTCCCCAGCTTACCTTTGTGCTCCAAATGGCTTCCCTGGCCGCCCTGGCTGCAGACCTCCAACGT
>Gibbon|GL397571.1:225686-225801:+
CACTTTACCCCTCTGTGTCCCTCCACCCTGGTCCTTCCTCTGTTGACCTGCTCCCCAGTTTACCTTTGTGCTCCAAATGACTTCCCTGGCCACCCTGGCTGCAGACCTCTAATGC
>Rhesus_Macaque|
-

#
>Human|22:24421832-24421940
GTGAAAACATCGATAGCCTGAGAAGGCCAAAACCAAGGCAAGTATATACCAGTTCTACAGGGATCTGCCAGACCAACCAAAGTGCACAAACCCACATTTTTGTAGGTTT
>Chimpanzee|22:22538462-22538570:+
GTGAAAACATCGATAGCCTGAGAAGGCCAAAACCAAGGCAAGTATATACCAGTTCTACAGGGATCTGCCAGACCAACCAAAGTGCACAAACCCACATTTTTGTAGGTTT
>Gorilla|22:7938916-7939024:+
GTGAAAACATCGATAGCCTGAGAAGGCCAAAACCAAGGCAAGTATATACCAGTTCTACAGGGATCTGCCAGACCAACCAAAGTGCACAAACCCACATTTTTGTAGGTTT
>Orangutan|22:18927424-18927532:+
GTGAAAACATCGATAGCCTGAGAAGGCCAAAACCAAGGCAAGTATATACCAGTTCTACAGGGATCTGCCAGACCAACCAAAGTGCACAAACCCACATTTTTGTAGGTTT
>Gibbon|
-
>Rhesus_Macaque|
-

#
>5:99005933-99006056
GTAAGAAAAGAAATGAAAATAAGATGGTATTTGCTAAGTACTAGGCACTTTCCAAATTATAAATAATTTAACCATCATAAAACACTTGTAATTAAAAAATATAT----TTTAAATGTAGCAAAATGAA
>Chimpanzee|5:100182558-100182681:-
GTAAGAAAAGAAATGAAAATAAGATGGTATTTGCTAAGTACTAGGCACTTTCCAAATTATAAATAATTTAACCATCATAAAACACTTGTAATTAAAAAATATAT----TTTAAATGTAGCAAAATGAA
>Gorilla|5:82694548-82694671:+
GTAAGAAAAGAAATGAAAATAAGATGGTATTTGCTAAGTACTAGGCACTTTCCAAATTATAAATAATTTAACCATCATAAAACACTTGTAATTAAAAAATATAT----TTTAAATGTAGCAAAATGAA
>Orangutan|5:100442302-100442425:-
GTAAGAAAAGAAATGAAAATAAGATGGTATTTGCTAAGTACTAGGCACTTTCCAAATTATAAATAATTTAACCATCATAAAACACTTGTAATTAAAAAATATAT----TTTAAATGTAGCAAAATGAA
>Gibbon|
-
>Rhesus_Macaque|chr6:96379257-96379129:-
GTAAGAAAAGAGATGAAAATAAGATAGTATTTGCTAAGTACTAGGCACTTTCCAAATTATAAATAATTTAACCATCATAAAACTCTTGTAATTAAAAAATATATATATTTTAAAGGTAGCAAAATGAA

#
>Human|5:99049217-99049317
AAATTTGATATCTCAATATAAGAAGAAATAAGAGCAGGCCAGGTAGAAAGTAGCATGTAAAATGTATAAAATATGACATTTGCTAATATAAAATATTTAGT
>Chimpanzee|5:100140984-100141084:-
AAATTTGATATCTCAATATAAGAAGAAATAAGAGCAGGCCAGGTAGAAAGTAGCATGTAAAATGTATAAAATATGACATTTGCTAATATAAAATATTTAGT
>Gorilla|5:82736811-82736911:+
AAATTTGATATCTCAATATAAGAAGAAATAAGAGCAGGCCAGGTAGAAAGTAGCATGTAAAATGTATAAAATATGACATTTGCTAATATAAAATATTTAGT
>Orangutan|5:100400122-100400222:-
AAATTTGATATCTCAATATAAGAAGAAATAAGAGCAGGCCAGGTAGAAAGTAGCATGTAAAATGTATAAAATATGACATTTGCTAATATAAAATATTTAGT
>Gibbon|
-
>Rhesus_Macaque|
-

#
>5:89211877-89211994
AATGAGGAGTCTAAGAGAAAACCCCTAAAAATCTGTGGCCTCCCAATTGTCCAATCTTTATAGTAAAGGCAAAGTTAAGTTAATAACATTTAT-AAACAAAATCCAGCTTCACATGGGT
>Chimpanzee|5:25507274-25507391:-
AATGAGGAGTCTAAGAGAAAACCCCTAAAAATCTGTGGCCTCCCAATTGTCCAATCTTTATAGTAAAGGCAAAGTTAAGTTAATAACATTTAT-AAACAAAATCCAGCTTCACATGGGT
>Gorilla|5:72734994-72735111:+
AATGAGGAGTCTAAGAGAAAACCCCTAAAAATCTGTGGCCTCCCAATTGTCCAATCTTTATAGTAAAGGCAAAGTTAAGTTAATAACATTTAT-AAACAAAATCCAGCTTCACATGGGT
>Orangutan|5:90499902-90500019:+
AATGAGGAGTCTAAGAGAAAACCCCTAAAAATCTGTGGCCTCCCAATTGTCCAATCTTTATAGTAAAGGCAAAGTTAAGTTAATAACATTTAT-AAACAAAATCCAGCTTCACATGGGT
>Gibbon|GL397283.1:22337514-22337627:+
AATGAGGAGTCTAAGAGAAAACCCCTAAAAATCTGTGGCCTCCCAATTGTCCAATCTTTATAGTAAAGGCAAAGTTAA-----TAACATTTAT-AAACAAAATCCAGCTTTGCATGGGT
>Rhesus_Macaque|chr6:86177895-86178009:+
AATGAGGAGTCTAAGAGAAAACCCCTAAAAATCTGCAGCCTCCCAATTGTCCAATCTTTGTAGTAAAGGCAAAGTTAA-----TAACATTTATTAAACAAAATCCAGCTTCACATGGCT

#
>Human|5:99004690-99004825
CTTCAATTGTTTAAAACATCTCTTGAAGCTTTGAATCTACTTATCATTTTTGAATCTAGTCACATTCTAGTACTTCCCTGATACATAGCAATTTTTTAACAACAGCAGAACTTTCAGGTTTTTTCATTTAACCTAC
>Chimpanzee|5:100183785-100183920:-
CTTCAATTGTTTAAAACATCTCTTGAAGCTTTGAATCTACTTATCATTTTTGAATCTAGTCACATTCTAGTACTTCCCTGATACATAGCAATTTTTTAACAACAGCAGAACTTTCAGGTTTTTTCATTTAACCTAC
>Gorilla|5:82693320-82693455:+
CTTCAATTGTTTAAAACATCTCTTGAAGCTTTGAATCTACTTATCATTTTTGAATCTAGTCACATTCTAGTACTTCCCTGATACATAGCAATTTTTTAACAACAGCAGAACTTTCAGGTTTTTTCATTTAACCTAC
>Orangutan|5:100443533-100443668:-
CTTCAATTGTTTAAAACATCTCTTGAAGCTTTGAATCTACTTATCATTTTTGAATCTAGTCACATTCTAGTACTTCCCTGATACATAGCAATTTTTTAACAACAGCAGAACTTTCAGGTTTTTTCATTTAACCTAC
>Gibbon|
-
>Rhesus_Macaque|
-

#
>5:85640927-85641031
GCTACTTTGCACCAAGATCCTAAACATGTTACTGAT-TTCCTTAAACTGAATTTTTTCATTTGTTAATTGGAAGTAACAAAGACATTTAATTCTTTCCCAAGGCTC
>Chimpanzee|5:29120861-29120965:-
GCTACTTTGCACCAAGATCCTAAACATGTTACTGAT-TTCCTTAAACTGAATTTTTTCATTTGTTAATTGGAAGTAACAAAGACATTTAATTCTTTCCCAAGGCTC
>Gorilla|5:69050750-69050854:+
GCTACTTTGCACCAAGATCCTAAACATGTTACTGAT-TTCCTTAAACTGAATTTTTTCATTTGTTAATTGGAAGTAACAAAGACATTTAATTCTTTCCCAAGGCTC
>Orangutan|5:86804546-86804650:+
GCTACTTTGCACCAAGATCCTAAACATGTTACTGAT-TTCCTTAAACTGAATTTTTTCATTTGTTAATTGGAAGTAACAAAGACATTTAATTCTTTCCCAAGGCTC
>Gibbon|GL397283.1:18785806-18785911:+
CCTACTTTGCACCAAGATCCTAAACATGTTACTGATCTTCTTTAA-CTGCATTTCTTCATTTGTTAATTGGAAGTAACAAAGACATCTGATTTTTTCCCAAGGCTC
>Rhesus_Macaque|chr6:82572152-82572253:+
TCTACTGTGCACCAAGATCCTAAACATGTTACTGATCTTCCTTAAACTGAATTTCTTCATTTGTTAATTGGAAGTAACAAAGACATTTGATTATTTCCCTA-----

#
>5:86118441-86118570
CTATTTATATCATTTGGAAAAAAA--TAAATTCTGCCTTTGAATAAAAGTACACATCTTATTACTTCTTAATAAGTACTGCTTAAACCCAAATAATTCCCCATGACCTATAAAATCCAACCCATAGAATGAA
>Chimpanzee|5:28655233-28655362:-
CTATTTATATCATTTGGAAAAAAA--TAAATTCTGCCTTTGAATAAAAGTACACATCTTATTACTTCTTAATAAGTACTGCTTAAACCCAAATAATTCCCCATGACCTATAAAATCCAACCCATAGAATGAA
>Gorilla|5:69548409-69548538:+
CTATTTATATCATTTGGAAAAAAA--TAAATTCTGCCTTTGAATAAAAGTACACATCTTATTACTTCTTAATAAGTACTGCTTAAACCCAAATAATTCCCCATGACCTATAAAATCCAACCCATAGAATGAA
>Orangutan|5:87291709-87291838:+
CTATTTATATCATTTGGAAAAAAA--TAAATTCTGCCTTTGAATAAAAGTACACATCTTATTACTTCTTAATAAGTACTGCTTAAACCCAAATAATTCCCCATGACCTATAAAATCCAACCCATAGAATGAA
>Gibbon|GL397283.1:19248268-19248389:+
CTATTTATATCATTTGGAAAAAAA--TAAATTCTGCCTTTGAATAAAAGTATATATCTTATTACTTCT---------CTGCTTAAACCCAAATCGTTTCCCATGACCTATAAAATCCAACCCATAGAATGAA
>Rhesus_Macaque|chr6:83061370-83061493:+
CTATTTATATCATTTGGAAAAAAAAATAAATTCTGCCTTTGAATAAAAGTACACATTTTATTACTTCT---------CTGCTTTAACCCAAATAATTCCCCATGACCTATAAAATCCAACCTATAGAATGAA

#
>5:78787958-78788068
GGATAAAGTAAAATTTATTTCATGTTGAGGCCTCT----TTTAACTACTTCTGTCATTTAACAAATATTGCTTAATTTAGTTAAATGCATTCCATCATCATGAAAGTGCCCATAT
>Chimpanzee|5:36025506-36025616:-
GGATAAAGTAAAATTTATTTCATGTTGAGGCCTCT----TTTAACTACTTCTGTCATTTAACAAATATTGCTTAATTTAGTTAAATGCATTCCATCATCATGAAAGTGCCCATAT
>Gorilla|17:18177168-18177278:-
GGATAAAGTAAAATTTATTTCATGTTGAGGCCTCT----TTTAACTACTTCTGTCATTTAACAAATATTGCTTAATTTAGTTAAATGCATTCCATCATCATGAAAGTGCCCATAT
>Orangutan|5:79642616-79642726:+
GGATAAAGTAAAATTTATTTCATGTTGAGGCCTCT----TTTAACTACTTCTGTCATTTAACAAATATTGCTTAATTTAGTTAAATGCATTCCATCATCATGAAAGTGCCCATAT
>Gibbon|GL397283.1:11922606-11922721:+
GGATAAAGTAAAATTTATTTCATGTTGAGGCCTCTGTCTTTTAACTACTTCTGTCATTTAACAAATATTGCTTAATTTAGTTAAATGCATTCCACCATCATGAAAGTGCCCATAT
>Rhesus_Macaque|chr6:75719459-75719574:+
GCATAAAGTAAACTTCATTTCATGTTGAGGCGTCTGTCTTTTAACCACTTCTGCCATTTAACAAATATTGCTTGATTTAGTTAAACGCATTCT---ATCATGAAAGTCCCCATAT

#
>5:80399988-80400093
AACAGAAAAATGATGATCTGTAGAAAATATGGCAAAGTGTTAATAATAGTTAAGTCTAGTGGCTGGTATGTGGATGGCTCATTCTTTTATGTATATTTGAATTATT
>Chimpanzee|4:160718298-160718403:-
AACAGAAAAATGATGATCTGTAGAAAATATGGCAAAGTGTTAATAATAGTTAAGTCTAGTGGCTGGTATGTGGATGGCTCATTCTTTTATGTATATTTGAATTATT
>Gorilla|17:16516696-16516801:-
AACAGAAAAATGATGATCTGTAGAAAATATGGCAAAGTGTTAATAATAGTTAAGTCTAGTGGCTGGTATGTGGATGGCTCATTCTTTTATGTATATTTGAATTATT
>Orangutan|5:81297665-81297770:+
AACAGAAAAATGATGATCTGTAGAAAATATGGCAAAGTGTTAATAATAGTTAAGTCTAGTGGCTGGTATGTGGATGGCTCATTCTTTTATGTATATTTGAATTATT
>Gibbon|GL397283.1:13585864-13586010:+
AACAGAAAAATGATGATCTGCAGAAAATATGGCAAAGTGTTAATAATAGTTAAGTCTAGTGGCTGGTATGTGGATGGCTCATTCTTTTAATGATATTTGAATTATT
>Rhesus_Macaque|chr6:77288353-77288459:+
TACAGAAAAACGATGATCTATAGAAAACATGGGAAAGTGTTAATATTAGTTAAGTCTAGTGGCTGGTATGTGGATGGCTCATTCTTTTACATATATTTGAATTATT

#
>6:104358838-104358945
CTATGGAAAGCAAGAGAATAAAAAGCAAAGTCCATACCAATTCATGAAAATATGGTTATTAT---ATAACCAGAAGAAATATTTGGACTCTTTCCTTTGAACATTTTATAA
>Chimpanzee|6:104883338-104883445:+
CTATGGAAAGCAAGAGAATAAAAAGCAAAGTCCATACCAATTCATGAAAATATGGTTATTAT---ATAACCAGAAGAAATATTTGGACTCTTTCCTTTGAACATTTTATAA
>Gorilla|6:103824479-103824586:+
CTATGGAAAGCAAGAGAATAAAAAGCAAAGTCCATACCAATTCATGAAAATATGGTTATTAT---ATAACCAGAAGAAATATTTGGACTCTTTCCTTTGAACATTTTATAA
>Orangutan|6:105769881-105769988:+
CTATGGAAAGCAAGAGAATAAAAAGCAAAGTCCATACCAATTCATGAAAATATGGTTATTAT---ATAACCAGAAGAAATATTTGGACTCTTTCCTTTGAACATTTTATAA
>Gibbon|
-
>Rhesus_Macaque|chr4:99947658-99947769:+
CTATGGAAAGCAAGAGAGTAAAAAGGAAAGCCCATACCAATTTATGAAAATATGGTTATTATTATATAACCAGAAGAAATATTTCGACTCTTTCCTTTGAACATTTTATAA

#
>6:108562374-108562493
GTATGTGTGCTTACACAAAGCTGTATGCATGCTCAGCTGGAGAGAACCCTAGTTATCTAAACATCCATGGCTGAATGAGACCTTTCACAGACAAGGGAGAGCCATGGACATGAGAAGACG
>Chimpanzee|6:109292791-109292910:+
GTATGTGTGCTTACACAAAGCTGTATGCATGCTCAGCTGGAGAGAACCCTAGTTATCTAAACATCCATGGCTGAATGAGACCTTTCACAGACAAGGGAGAGCCATGGACATGAGAAGACG
>Gorilla|6:108277578-108277697:+
GTATGTGTGCTTACACAAAGCTGTATGCATGCTCAGCTGGAGAGAACCCTAGTTATCTAAACATCCATGGCTGAATGAGACCTTTCACAGACAAGGGAGAGCCATGGACATGAGAAGACG
>Orangutan|6:110266662-110266781:+
GTATGTGTGCTTACACAAAGCTGTATGCATGCTCAGCTGGAGAGAACCCTAGTTATCTAAACATCCATGGCTGAATGAGACCTTTCACAGACAAGGGAGAGCCATGGACATGAGAAGACG
>Gibbon|GL397448.1:2140251-2140371:+
GTATCTGTGCTTACACAAAGCTGTATGCATGCTCAGCTGGAGAGGACCCTAGTTATCTAAACATCCATGGCTGAATGAGACCCTTCACAGACACGGGAGAGCCATGGATATGAGAAGACG
>Rhesus_Macaque|chr4:155637793-155637673:-
GTACGTGTGCTTACACAAAGCTGTATGCATGCTCAGCTGGAAAGGACCCTAGTCATAGAAACATCCATGGCTCAATGACACCTTTAACAGACACAGGACAGCCATGGACATGAGAAGACG

#
>6:112180871-112180979
----------------AGGCATGCGATCTTGTT------TTGTTCTTGTCTGTTCTCTTTCCCTCTGAGTGACTGCTACTTTCTATTACTTTGAGGG-TTATAGTGGGTTCAATGGTGCCAACCCCCCAACC
>Chimpanzee|6:112971091-112971199:+
----------------AGGCATGCGATCTTGTT------TTGTTCTTGTCTGTTCTCTTTCCCTCTGAGTGACTGCTACTTTCTATTACTTTGAGGG-TTATAGTGGGTTCAATGGTGCCAACCCCCCAACC
>Gorilla|6:112015421-112015529:+
----------------AGGCATGCGATCTTGTT------TTGTTCTTGTCTGTTCTCTTTCCCTCTGAGTGACTGCTACTTTCTATTACTTTGAGGG-TTATAGTGGGTTCAATGGTGCCAACCCCCCAACC
>Orangutan|6:114047131-114047239:+
----------------AGGCATGCGATCTTGTT------TTGTTCTTGTCTGTTCTCTTTCCCTCTGAGTGACTGCTACTTTCTATTACTTTGAGGG-TTATAGTGGGTTCAATGGTGCCAACCCCCCAACC
>Gibbon|GL397266.1:3505432-3505557:+
ATGCATGCAATCTTGTAAATATTCTTGTCTGTTCTGTAAATGTTCTTGTCTGTTCTCTTTCCCTCTGAGTGACTG---CTTTCTATTACTTTGAGGG-TTATAGTGGGTTCAATGGTGCCAACCCCCCC---
>Rhesus_Macaque|chr4:152080133-152080019:-
----------------AGGCATGCGATCTTGTAAAT--ATTATTCTTGTCTGTTCTCTTTCTCTCTGAGTGACGGCTACTTTCTCTTACTTTGGGGGGTTATAGTGGGTTCAATGGTGCCAACTCCTCAACC

#
>6:116998528-116998628
CATGTTGTCATTGTAAAGTTAAGTATATCAAATTTTAATTTTGCAGTGATCAACAGGATCTCAGAAGAAGTATGTTCTTACTTTGATAACTTACCTGCTTC
>Chimpanzee|6:117809678-117809778:+
CATGTTGTCATTGTAAAGTTAAGTATATCAAATTTTAATTTTGCAGTGATCAACAGGATCTCAGAAGAAGTATGTTCTTACTTTGATAACTTACCTGCTTC
>Gorilla|6:116983294-116983394:+
CATGTTGTCATTGTAAAGTTAAGTATATCAAATTTTAATTTTGCAGTGATCAACAGGATCTCAGAAGAAGTATGTTCTTACTTTGATAACTTACCTGCTTC
>Orangutan|6:118957529-118957629:+
CATGTTGTCATTGTAAAGTTAAGTATATCAAATTTTAATTTTGCAGTGATCAACAGGATCTCAGAAGAAGTATGTTCTTACTTTGATAACTTACCTGCTTC
>Gibbon|GL397266.1:8321641-8321739:+
CATGTCATCATTGTAAAGTTAAGTATATCAAATTTTAATTTTGCAGTGATCAACAGGATCTCAGAAG---TATGTTCTTACTTTGATAACTTACCTGCTTC
>Rhesus_Macaque|chr4:147265383-147265285:-
CATGGGGTCATTGTAAAGTTAAGTATATCAAATTTTAACTTGGCAGTGATCAACAGGATCTCAGAAG---TATGTTCTTACTTTGGTAACTTACTTGCTGC

#
>Human|5:99255200-99255309
CTTAGATATTTATGTCATAATGATAGGAATTAAATTAACACAAGTTGCTTTATCATTTTAAAAGTGTCTACTAAAACTAGTTTGTTCTATTTTTTTAATCTAAAAAGTTT
>Chimpanzee|5:99937895-99938004:-
CTTAGATATTTATGTCATAATGATAGGAATTAAATTAACACAAGTTGCTTTATCATTTTAAAAGTGTCTACTAAAACTAGTTTGTTCTATTTTTTTAATCTAAAAAGTTT
>Gorilla|5:82952861-82952970:+
CTTAGATATTTATGTCATAATGATAGGAATTAAATTAACACAAGTTGCTTTATCATTTTAAAAGTGTCTACTAAAACTAGTTTGTTCTATTTTTTTAATCTAAAAAGTTT
>Orangutan|5:100176759-100176868:-
CTTAGATATTTATGTCATAATGATAGGAATTAAATTAACACAAGTTGCTTTATCATTTTAAAAGTGTCTACTAAAACTAGTTTGTTCTATTTTTTTAATCTAAAAAGTTT
>Gibbon|
-
>Rhesus_Macaque|
-

#
>Human|5:101076676-101076784
TTAGCACCAAATACAATGATGATCTAACAGCTTGCAAACACAATTTAACATAATATTGTACCTGAAGAATAAATAAGCTCAATTCTCCTAGAGGCATTTTGCAAAATAT
>Chimpanzee|5:102085784-102085892:+
TTAGCACCAAATACAATGATGATCTAACAGCTTGCAAACACAATTTAACATAATATTGTACCTGAAGAATAAATAAGCTCAATTCTCCTAGAGGCATTTTGCAAAATAT
>Gorilla|5:84573561-84573669:+
TTAGCACCAAATACAATGATGATCTAACAGCTTGCAAACACAATTTAACATAATATTGTACCTGAAGAATAAATAAGCTCAATTCTCCTAGAGGCATTTTGCAAAATAT
>Orangutan|5:102105977-102106085:+
TTAGCACCAAATACAATGATGATCTAACAGCTTGCAAACACAATTTAACATAATATTGTACCTGAAGAATAAATAAGCTCAATTCTCCTAGAGGCATTTTGCAAAATAT
>Gibbon|
-
>Rhesus_Macaque|
-

#
>6:18864840-18864942
--AATGCAGTCATAAGGTTGTTGCTACCTTCTCATATACCTCATCTGTACAGTGTTGTGAGAGATCAAAGACCAAAAATAGAAACTCTTAGGATAAGGCTTTTTG
>Chimpanzee|6:19053573-19053675:+
--AATGCAGTCATAAGGTTGTTGCTACCTTCTCATATACCTCATCTGTACAGTGTTGTGAGAGATCAAAGACCAAAAATAGAAACTCTTAGGATAAGGCTTTTTG
>Gorilla|6:19572328-19572430:+
--AATGCAGTCATAAGGTTGTTGCTACCTTCTCATATACCTCATCTGTACAGTGTTGTGAGAGATCAAAGACCAAAAATAGAAACTCTTAGGATAAGGCTTTTTG
>Orangutan|6:19586657-19586759:+
--AATGCAGTCATAAGGTTGTTGCTACCTTCTCATATACCTCATCTGTACAGTGTTGTGAGAGATCAAAGACCAAAAATAGAAACTCTTAGGATAAGGCTTTTTG
>Gibbon|GL397291.1:9788011-9788116:+
AAATTGCAGTCATAAAGTTGTTGCTACCTTCTCATATACCACATCTGTACAGTGTTGTGAGAGATCAAAGACCCAAAATAGAAACTCTTAAGATAAGGCTTTTTG
>Rhesus_Macaque|
-

#
>5:64985574-64985676
GGGAGGAGAAGTCTGGCAGACTATAGAGAAAAGGTGGTTTTAGG--------------TCTAGTTTTCTGCCAATCTTTCTTCATACAGCATGACTGAGGCCCTTACTTTTCAGACT
>Chimpanzee|5:49599390-49599492:-
GGGAGGAGAAGTCTGGCAGACTATAGAGAAAAGGTGGTTTTAGG--------------TCTAGTTTTCTGCCAATCTTTCTTCATACAGCATGACTGAGGCCCTTACTTTTCAGACT
>Gorilla|17:31232868-31232970:-
GGGAGGAGAAGTCTGGCAGACTATAGAGAAAAGGTGGTTTTAGG--------------TCTAGTTTTCTGCCAATCTTTCTTCATACAGCATGACTGAGGCCCTTACTTTTCAGACT
>Orangutan|5:67293000-67293102:+
GGGAGGAGAAGTCTGGCAGACTATAGAGAAAAGGTGGTTTTAGG--------------TCTAGTTTTCTGCCAATCTTTCTTCATACAGCATGACTGAGGCCCTTACTTTTCAGACT
>Gibbon|GL397303.1:11102254-11102353:+
GGGAGGAGAAGTCTGGCAGACTATAGAGAAAAGGTGGTTTTAAG--------------TCTAGCTTTCTGCCAATGTTTCTTCATACAGCATGACTGAGGCCCTT----TTCAGACT
>Rhesus_Macaque|chr6:63566826-63566943:+
GTGAGGAGAAGTCTGGCAGACTACAGAGAAAATGTGGTTTTAGGGCTCGTTTTCTAGGTCTAGTTTTCTGTCAATCTTTCTTCATATAGCATGACTGAGGCCCTTACTTCTCAGACT

#
>5:58020341-58020448
ATAGACAAATGCATAGTGGTGGAGCTAATATACTCCTCTGATCTTAAACTGCAATAAAAAGCTCAGATTTTAAATAAATATGATCTATCTTTTTATTTTGTTTTCTAT
>Chimpanzee|5:56641863-56641970:-
ATAGACAAATGCATAGTGGTGGAGCTAATATACTCCTCTGATCTTAAACTGCAATAAAAAGCTCAGATTTTAAATAAATATGATCTATCTTTTTATTTTGTTTTCTAT
>Gorilla|17:38400859-38400966:-
ATAGACAAATGCATAGTGGTGGAGCTAATATACTCCTCTGATCTTAAACTGCAATAAAAAGCTCAGATTTTAAATAAATATGATCTATCTTTTTATTTTGTTTTCTAT
>Orangutan|5:60093013-60093120:+
ATAGACAAATGCATAGTGGTGGAGCTAATATACTCCTCTGATCTTAAACTGCAATAAAAAGCTCAGATTTTAAATAAATATGATCTATCTTTTTATTTTGTTTTCTAT
>Gibbon|GL397303.1:3914920-3915023:+
ATAGACAAATGCATAGTGATGGAGCTAATATACTCCTCTGATCTTAAACTGCAACAAAAAGCTCAGATATTAAATAAATATGATCTTTTTATTTTTTTTCTAT-----
>Rhesus_Macaque|chr6:56370133-56370240:+
ATAGACAAATGCATAGTGGTGGAGCTAATATATTCCTCTGATCTTAAACTACAATAAAAAGCTCAGATTGTAAATAAATATGATCTTTTTATTTGTTT-GTTTTCTAT

#
>5:57945368-57945480
ATTTCCCCTCCCAGGTCTCTTAACCACCCCAGAGGAGCCCCACATTCTCTTAACCACCCC-AGAGGAGGCTCCAAGGCACCCAGAATCTTCATAATTTCCCTT-----TCTGGGTCTCT
>Chimpanzee|5:56716960-56717072:-
ATTTCCCCTCCCAGGTCTCTTAACCACCCCAGAGGAGCCCCACATTCTCTTAACCACCCC-AGAGGAGGCTCCAAGGCACCCAGAATCTTCATAATTTCCCTT-----TCTGGGTCTCT
>Gorilla|17:38482785-38482897:-
ATTTCCCCTCCCAGGTCTCTTAACCACCCCAGAGGAGCCCCACATTCTCTTAACCACCCC-AGAGGAGGCTCCAAGGCACCCAGAATCTTCATAATTTCCCTT-----TCTGGGTCTCT
>Orangutan|5:60014092-60014204:+
ATTTCCCCTCCCAGGTCTCTTAACCACCCCAGAGGAGCCCCACATTCTCTTAACCACCCC-AGAGGAGGCTCCAAGGCACCCAGAATCTTCATAATTTCCCTT-----TCTGGGTCTCT
>Gibbon|
-
>Rhesus_Macaque|chr6:56294554-56294673:+
ATTTCCCCTCCTGGGTCTCTTAACCACCCAAGAGTAGCCCGACATTCTCTTATCCACCCCCAGAGGAGGCTCCAAGGCACCCAGAATCTTCATAATTTCCCTTGGCTTTCTGGGTCTCT

#
>5:77535667-77535779
ACTATCAATCACATTTAGTTAAGTAATATTTAAAGAACATTAGCTCAAAAATGTTTTCT----TTTTCTCTGGTTGGTTTTGCTGGCAAGAATACTTTGAACATTTAAAATCATCAC
>Chimpanzee|5:37304696-37304808:-
ACTATCAATCACATTTAGTTAAGTAATATTTAAAGAACATTAGCTCAAAAATGTTTTCT----TTTTCTCTGGTTGGTTTTGCTGGCAAGAATACTTTGAACATTTAAAATCATCAC
>Gorilla|17:19464222-19464334:-
ACTATCAATCACATTTAGTTAAGTAATATTTAAAGAACATTAGCTCAAAAATGTTTTCT----TTTTCTCTGGTTGGTTTTGCTGGCAAGAATACTTTGAACATTTAAAATCATCAC
>Orangutan|5:78326087-78326199:+
ACTATCAATCACATTTAGTTAAGTAATATTTAAAGAACATTAGCTCAAAAATGTTTTCT----TTTTCTCTGGTTGGTTTTGCTGGCAAGAATACTTTGAACATTTAAAATCATCAC
>Gibbon|GL397283.1:10605046-10605163:+
ACTATCAATCACATTTAGTTAAGTAATATTTAAAGAATATTAGCTCCAAAATGTTTTCTCTCTTTTTCTCTGGTTGGTTTTGCGGGTAAGAATACTTTGAATATTTAAAATCGTCAC
>Rhesus_Macaque|chr6:74464955-74465072:+
ACTATCGATCACATTTAGTAAAGTAATATTTTAAAAGCATTAGCTCCAAAATGTTTTCTCTCTTTTTCTCTGGTTGGTTTTGCTGGCAAGAATACTTTGAATATTTAAAATCATCAA

#
>5:76717431-76717530
ATTGCTGAGTGTCTTTTAAGACTGTATCAGTATATTCTTTTTTTAAAGAATGTGTCAGTATATTATATATGGAATTTAAAAAAGGAAAAGCTGCCTTCGC
>Chimpanzee|5:38114923-38115022:-
ATTGCTGAGTGTCTTTTAAGACTGTATCAGTATATTCTTTTTTTAAAGAATGTGTCAGTATATTATATATGGAATTTAAAAAAGGAAAAGCTGCCTTCGC
>Gorilla|17:20294925-20295024:-
ATTGCTGAGTGTCTTTTAAGACTGTATCAGTATATTCTTTTTTTAAAGAATGTGTCAGTATATTATATATGGAATTTAAAAAAGGAAAAGCTGCCTTCGC
>Orangutan|5:77548877-77548976:+
ATTGCTGAGTGTCTTTTAAGACTGTATCAGTATATTCTTTTTTTAAAGAATGTGTCAGTATATTATATATGGAATTTAAAAAAGGAAAAGCTGCCTTCGC
>Gibbon|GL397283.1:9796255-9796353:+
ATTGCTGAGTGTCTTTTAAGGCTGTATGAGTATATTCTTTTTTTAAAGAATGT--CGGTATATTATATATGGAATTTGAAAAAGGAAAAGCTGCCTTCGC
>Rhesus_Macaque|
-

#
>Human|5:74371271-74371377
GAGACAAGAAAGGGAAATAACCTAAGAAGTTAGGAAACTGAGACTTAAATTTTATCTTCTTGATTTAATAATTCAATTATAATACTCAATATACTCACTGTTACTTA
>Chimpanzee|5:40489463-40489569:-
GAGACAAGAAAGGGAAATAACCTAAGAAGTTAGGAAACTGAGACTTAAATTTTATCTTCTTGATTTAATAATTCAATTATAATACTCAATATACTCACTGTTACTTA
>Gorilla|17:22718238-22718344:-
GAGACAAGAAAGGGAAATAACCTAAGAAGTTAGGAAACTGAGACTTAAATTTTATCTTCTTGATTTAATAATTCAATTATAATACTCAATATACTCACTGTTACTTA
>Orangutan|5:75223401-75223507:+
GAGACAAGAAAGGGAAATAACCTAAGAAGTTAGGAAACTGAGACTTAAATTTTATCTTCTTGATTTAATAATTCAATTATAATACTCAATATACTCACTGTTACTTA
>Gibbon|
-
>Rhesus_Macaque|
-

#
>5:70988362-70988468
GCTAGGGTCCTCCAAGGAGTGGATGAAGTATCCTAACAGGGCATATTGGGCAATGCCAGCTGCAAAGAAGAGGCCACCCATTGATCCATATTTAGGGAAAAGAGAAC
>Chimpanzee|5:43917543-43917649:-
GCTAGGGTCCTCCAAGGAGTGGATGAAGTATCCTAACAGGGCATATTGGGCAATGCCAGCTGCAAAGAAGAGGCCACCCATTGATCCATATTTAGGGAAAAGAGAAC
>Gorilla|unplaced:101387812-101387918:+
GCTAGGGTCCTCCAAGGAGTGGATGAAGTATCCTAACAGGGCATATTGGGCAATGCCAGCTGCAAAGAAGAGGCCACCCATTGATCCATATTTAGGGAAAAGAGAAC
>Orangutan|5:71708556-71708662:+
GCTAGGGTCCTCCAAGGAGTGGATGAAGTATCCTAACAGGGCATATTGGGCAATGCCAGCTGCAAAGAAGAGGCCACCCATTGATCCATATTTAGGGAAAAGAGAAC
>Gibbon|GL397313.1:11433047-11432941:-
GCTAGTGTCCTCCA-GGAGCGGATGAAGTATCCTAACAGGGCATATTGGGCAATGCCAACTGCAAAGAAGAGGCCGCCGATCGATCCTAATTCAGGGAAAAGAGAAC
>Rhesus_Macaque|chr1:119007134-119007028:-
GCTAGCGTCCTCCA-GGAGCGGATGAAGTATCCTAACAGGGCATATTGGGCAATGCCAACTGCAAAGAAGAGGCCGCCAATCGATCCTAATTCAGGGAAAAGAGAAC

#
>2:131062944-131063048
AGACTCACCAGGAAATGGAGAGCCAAGTAGAGAAACCAAGGCAGCTATCCAAGAATAAGACATCATTCAATGGGTGGAAGACTTTTGCAAAGTCAAAATTGAATA
>Chimpanzee|2B:131047025-131047129:+
AGACTCACCAGGAAATGGAGAGCCAAGTAGAGAAACCAAGGCAGCTATCCAAGAATAAGACATCATTCAATGGGTGGAAGACTTTTGCAAAGTCAAAATTGAATA
>Gorilla|2b:17334415-17334519:+
AGACTCACCAGGAAATGGAGAGCCAAGTAGAGAAACCAAGGCAGCTATCCAAGAATAAGACATCATTCAATGGGTGGAAGACTTTTGCAAAGTCAAAATTGAATA
>Orangutan|2b_random:14508433-14508537:+
AGACTCACCAGGAAATGGAGAGCCAAGTAGAGAAACCAAGGCAGCTATCCAAGAATAAGACATCATTCAATGGGTGGAAGACTTTTGCAAAGTCAAAATTGAATA
>Gibbon|GL397283.1:2073067-2072963:-
AGACTCACC-AGAAATGGTGAGCCAAGTAGAGAAGCCAAGGCAGCTATCCAAGTATAAGACATGGTTCAATGGATGGAAGATTTTGGCACTGTCAAAACTGAATA
>Rhesus_Macaque|chr20:25016825-25016929:+
ATACTCACC-GGAAATGGTGAGCCAAGTAGAGAAGCCAAGGCAGCTATCCAAGTATAGGACCTGGTTCAATGGATGGAAGAGTTTGGCAGTGTCAAAACTGAATA

#
>Human|2:131067047-131067152
CAAGTTCAAATTTCTGATCCAAAGGTTTTTCAGTTTTCAAGACTGTACTTTATCCAGACAAGGAAGATAAAAAATTATTCAAACTTTCCTTAGAGGTTCCCTAATA
>Chimpanzee|2B:131051132-131051237:+
CAAGTTCAAATTTCTGATCCAAAGGTTTTTCAGTTTTCAAGACTGTACTTTATCCAGACAAGGAAGATAAAAAATTATTCAAACTTTCCTTAGAGGTTCCCTAATA
>Gorilla|2b:17338516-17338621:+
CAAGTTCAAATTTCTGATCCAAAGGTTTTTCAGTTTTCAAGACTGTACTTTATCCAGACAAGGAAGATAAAAAATTATTCAAACTTTCCTTAGAGGTTCCCTAATA
>Orangutan|2b_random:14512763-14512868:+
CAAGTTCAAATTTCTGATCCAAAGGTTTTTCAGTTTTCAAGACTGTACTTTATCCAGACAAGGAAGATAAAAAATTATTCAAACTTTCCTTAGAGGTTCCCTAATA
>Gibbon|
-
>Rhesus_Macaque|
-

#
>2:129230368-129230470
AGCAATGCTTAATGAATATCTGTGCTGGCCTCTGGGTGGAGAATTGGCATTTTGACTCTGTCCATGCCAGAAGGTGTTGCTGAGAGTCCTGAATCCCACTGCC
>Chimpanzee|2B:129218033-129218135:+
AGCAATGCTTAATGAATATCTGTGCTGGCCTCTGGGTGGAGAATTGGCATTTTGACTCTGTCCATGCCAGAAGGTGTTGCTGAGAGTCCTGAATCCCACTGCC
>Gorilla|2b:15489031-15489133:+
AGCAATGCTTAATGAATATCTGTGCTGGCCTCTGGGTGGAGAATTGGCATTTTGACTCTGTCCATGCCAGAAGGTGTTGCTGAGAGTCCTGAATCCCACTGCC
>Orangutan|2b:5574362-5574464:-
AGCAATGCTTAATGAATATCTGTGCTGGCCTCTGGGTGGAGAATTGGCATTTTGACTCTGTCCATGCCAGAAGGTGTTGCTGAGAGTCCTGAATCCCACTGCC
>Gibbon|GL397428.1:917954-918057:+
AGCAATGCTTAGTGAATATCTGTGCTGGCCTCTGGGTGGAGAACTGGCGTTTTGACTCTGTCCATGCCAGAAGGTGTTGCTGAGAGTCCTGAATCCCACTGCC
>Rhesus_Macaque|chr13:134952411-134952510:+
AGCAATGCTTAGTGAATATCTGCGCTGACCTCTG----GAGAATTGGCATTCTGACTCTGTCCATGCCAGAAGGTGCTGTTGAGAGTCCTGAATTCCACTGCC

#
>Human|2:131055858-131055982
ATCAATGCTTGCTTCAATATTTCAGAAATAGAATTTTTCATGTTGTGACTTTCCTGAATTGTCAAGAGATTGAATTTGGATTGAACTCTGGAATTTATTGATTATCAATATTTTAATAGCACAGG
>Chimpanzee|2B:131038287-131038411:+
ATCAATGCTTGCTTCAATATTTCAGAAATAGAATTTTTCATGTTGTGACTTTCCTGAATTGTCAAGAGATTGAATTTGGATTGAACTCTGGAATTTATTGATTATCAATATTTTAATAGCACAGG
>Gorilla|2b:17326833-17326957:+
ATCAATGCTTGCTTCAATATTTCAGAAATAGAATTTTTCATGTTGTGACTTTCCTGAATTGTCAAGAGATTGAATTTGGATTGAACTCTGGAATTTATTGATTATCAATATTTTAATAGCACAGG
>Orangutan|2b_random:11400076-11400200:+
ATCAATGCTTGCTTCAATATTTCAGAAATAGAATTTTTCATGTTGTGACTTTCCTGAATTGTCAAGAGATTGAATTTGGATTGAACTCTGGAATTTATTGATTATCAATATTTTAATAGCACAGG
>Gibbon|
-
>Rhesus_Macaque|
-

#
>2:132215478-132215593
AACTTTGGTCCCAGAACCCAGAAATGGGAGCCTGTGTCTATTATCTATCTCATTTTTAGTGGTCTTTGTGGTCTGCATGGTGAAGATGTAAAAGCTTTAACTAAGATG-TAGGAATG
>Chimpanzee|GL389466.1:7251-7366:+
AACTTTGGTCCCAGAACCCAGAAATGGGAGCCTGTGTCTATTATCTATCTCATTTTTAGTGGTCTTTGTGGTCTGCATGGTGAAGATGTAAAAGCTTTAACTAAGATG-TAGGAATG
>Gorilla|2b:18381635-18381750:+
AACTTTGGTCCCAGAACCCAGAAATGGGAGCCTGTGTCTATTATCTATCTCATTTTTAGTGGTCTTTGTGGTCTGCATGGTGAAGATGTAAAAGCTTTAACTAAGATG-TAGGAATG
>Orangutan|Un:8288324-8288439:-
AACTTTGGTCCCAGAACCCAGAAATGGGAGCCTGTGTCTATTATCTATCTCATTTTTAGTGGTCTTTGTGGTCTGCATGGTGAAGATGTAAAAGCTTTAACTAAGATG-TAGGAATG
>Gibbon|GL397501.1:1481545-1481429:-
AACTTTGGTCCCAGAACCCAGAAATGGGAGCCCACTTCTATTATCTATCTCATTTTTAGTGGTCTTTGTGGTCTGCATGGTGAAGATGTAAAAGTTTTAACTAAGATG-TAGGAATG
>Rhesus_Macaque|chr3:88254165-88254048:-
GACTTTGGTACCAGAGACCAGAAATGGGAGCTAGTATCTATTATCTTTCTCATTTTTAGTGGGCTTTGTGGTTTGCATGGTCAAGACATAAAAGCCTTAACTAGGATGGTAAGAATG

#
>Human|2:209711214-209711316
GTATATAAAATTTCTGCTCTTTTTTTGTGGGGATAGGTGTTTCACTTATGCCTTTTCTCTTCCTTTTACTCATTTTTATCTGAAACTATGAATTTAATCTGTT
>Chimpanzee|2B:213739897-213739999:+
GTATATAAAATTTCTGCTCTTTTTTTGTGGGGATAGGTGTTTCACTTATGCCTTTTCTCTTCCTTTTACTCATTTTTATCTGAAACTATGAATTTAATCTGTT
>Gorilla|2b:97523829-97523931:+
GTATATAAAATTTCTGCTCTTTTTTTGTGGGGATAGGTGTTTCACTTATGCCTTTTCTCTTCCTTTTACTCATTTTTATCTGAAACTATGAATTTAATCTGTT
>Orangutan|2b_random:10754491-10754593:+
GTATATAAAATTTCTGCTCTTTTTTTGTGGGGATAGGTGTTTCACTTATGCCTTTTCTCTTCCTTTTACTCATTTTTATCTGAAACTATGAATTTAATCTGTT
>Gibbon|
-
>Rhesus_Macaque|
-

#
>2:132093021-132093128
CAGGCATGATGCTGACTTACCTCACTGTATTTCCTTCTGCTTAATCTTCTGTAGACATGCTGTGCAACTTAACATCACTGCCACCCAGCGGCTC----TTATGGCTAGTGAG
>Chimpanzee|2B:131935088-131935195:+
CAGGCATGATGCTGACTTACCTCACTGTATTTCCTTCTGCTTAATCTTCTGTAGACATGCTGTGCAACTTAACATCACTGCCACCCAGCGGCTC----TTATGGCTAGTGAG
>Gorilla|14:673743-673850:-
CAGGCATGATGCTGACTTACCTCACTGTATTTCCTTCTGCTTAATCTTCTGTAGACATGCTGTGCAACTTAACATCACTGCCACCCAGCGGCTC----TTATGGCTAGTGAG
>Orangutan|Un:55275885-55275992:-
CAGGCATGATGCTGACTTACCTCACTGTATTTCCTTCTGCTTAATCTTCTGTAGACATGCTGTGCAACTTAACATCACTGCCACCCAGCGGCTC----TTATGGCTAGTGAG
>Gibbon|GL397301.1:20725146-20725254:+
AAGGCATGATACTGACTT----CACTTTATTTCCTTCTGCTTAATCTTCTCTAGACATGCTGTGCAACTTAACGTCACTGCCACCCGGCAGCTCTTGCTTATGGCTAGTCAG
>Rhesus_Macaque|chr11:29632460-29632572:+
AAGGCATGATGCTGACTTATCTCATTGTATTTCCTTCTACTTAATCTTCTCTAGACATGCTGTGCAACTTAACGTCACTGCCACCCGGCAACTCTTGCTTATGGCTAGTCAG

#
>2:132106021-132106155
TAAATGGCATCTAAGTTGCTGATATAAAAATGAAAATTCTGTGTACTTTGATATTAGCAGGCTTTAAAT-ACAAACCAGAGTAAGATTAAATTGTTTCTTAATCAAATCGAATAATTTTCACATTGGCAGTCCATT
>Chimpanzee|2B:131952006-131952140:+
TAAATGGCATCTAAGTTGCTGATATAAAAATGAAAATTCTGTGTACTTTGATATTAGCAGGCTTTAAAT-ACAAACCAGAGTAAGATTAAATTGTTTCTTAATCAAATCGAATAATTTTCACATTGGCAGTCCATT
>Gorilla|2b:18277844-18277978:+
TAAATGGCATCTAAGTTGCTGATATAAAAATGAAAATTCTGTGTACTTTGATATTAGCAGGCTTTAAAT-ACAAACCAGAGTAAGATTAAATTGTTTCTTAATCAAATCGAATAATTTTCACATTGGCAGTCCATT
>Orangutan|2b:4036908-4037042:+
TAAATGGCATCTAAGTTGCTGATATAAAAATGAAAATTCTGTGTACTTTGATATTAGCAGGCTTTAAAT-ACAAACCAGAGTAAGATTAAATTGTTTCTTAATCAAATCGAATAATTTTCACATTGGCAGTCCATT
>Gibbon|GL397301.1:20732254-20732399:+
AAAATGACATCTAAGTAGCTAA-ATAAAAATGAGAATTCTGTGTACTTTGATATTAGCAGGCTTTAAATTACAAACCAGAATAAGATTAAATTGTTTCTTAACCAAACCGAGTAATTTTCAAAT-GGCAGGCCATT
>Rhesus_Macaque|chr11:29639174-29639317:+
---AAAATATTTAAGTAGCTAA-ATAAAAATGAAAATTCTGTGTACTTTTATATTAGCAGGCTTTAAATTACAAACCAGAATAAGATTAAATTGTTTCTTAACCAAACTGAGTAATTTTCACAATGGCAGGCCATA

#
>7:113294365-113294467
GAGGAATGGGACTGGGAAGGAGGGAAAGGCACATATTGAGAGTCATCAGAGAAGTGTTACTACTAAGATGATATATAAAAGATGTAAAAACCCAGCAGAAGAG
>Chimpanzee|7:115135460-115135562:+
GAGGAATGGGACTGGGAAGGAGGGAAAGGCACATATTGAGAGTCATCAGAGAAGTGTTACTACTAAGATGATATATAAAAGATGTAAAAACCCAGCAGAAGAG
>Gorilla|7:111535532-111535634:+
GAGGAATGGGACTGGGAAGGAGGGAAAGGCACATATTGAGAGTCATCAGAGAAGTGTTACTACTAAGATGATATATAAAAGATGTAAAAACCCAGCAGAAGAG
>Orangutan|7:110144885-110144987:+
GAGGAATGGGACTGGGAAGGAGGGAAAGGCACATATTGAGAGTCATCAGAGAAGTGTTACTACTAAGATGATATATAAAAGATGTAAAAACCCAGCAGAAGAG
>Gibbon|GL397282.1:3975962-3976065:+
GAGGAATGGGACTGGGAAGGAGGGAAAGGCACATATTGAAAGTGATCAGAGAAGTGTTACTACTAAAATGATATAAAAAAGATGTAAAAATCCAGCAGAAGAG
>Rhesus_Macaque|
-

#
>9:44513245-44513345
AATTTTATTTTGATCCTTAGCCCAGACTGATCTTTTCATACAACGTCGTTAGAAGGCACTTTGATTTATATTATTGTTTCAGCACCATGCTGGTAGTACCT
>Chimpanzee|9:41625265-41625365:+
AATTTTATTTTGATCCTTAGCCCAGACTGATCTTTTCATACAACGTCGTTAGAAGGCACTTTGATTTATATTATTGTTTCAGCACCATGCTGGTAGTACCT
>Gorilla|9:43221727-43221827:+
AATTTTATTTTGATCCTTAGCCCAGACTGATCTTTTCATACAACGTCGTTAGAAGGCACTTTGATTTATATTATTGTTTCAGCACCATGCTGGTAGTACCT
>Orangutan|9:20980290-20980390:-
AATTTTATTTTGATCCTTAGCCCAGACTGATCTTTTCATACAACGTCGTTAGAAGGCACTTTGATTTATATTATTGTTTCAGCACCATGCTGGTAGTACCT
>Gibbon|GL397342.1:228869-228770:-
ATTTTTATTTTGATCCTTAGCCAAGACTGATCTTTTCATACAACGTTGTTAGAAGGCACT--GATTTATATTATTTTTTCAGCACCATGCTGGTAATGCCT
>Rhesus_Macaque|
-

#
>9:46757108-46757207
TAAATTGATAATTTTTAATATAATTAAATGTAGGATTTTAAAATAAATTTCTTTTAATTTATTTATTTAAACATATAGATTATTTTTAGACCCTCTTCAG
>Chimpanzee|9:42578487-42578586:-
TAAATTGATAATTTTTAATATAATTAAATGTAGGATTTTAAAATAAATTTCTTTTAATTTATTTATTTAAACATATAGATTATTTTTAGACCCTCTTCAG
>Gorilla|21:1087318-1087417:-
TAAATTGATAATTTTTAATATAATTAAATGTAGGATTTTAAAATAAATTTCTTTTAATTTATTTATTTAAACATATAGATTATTTTTAGACCCTCTTCAG
>Orangutan|Un:6927048-6927147:+
TAAATTGATAATTTTTAATATAATTAAATGTAGGATTTTAAAATAAATTTCTTTTAATTTATTTATTTAAACATATAGATTATTTTTAGACCCTCTTCAG
>Gibbon|
-
>Rhesus_Macaque|chr6:177958516-177958612:+
TAAATTTATAATTCTTAATAGAATTAAATGTAGGATTTTAAAATAAATTGCTTTCAATTTACTT----AAACATACAGATTATTTTTAGACCCTCTTCAG

#
>5:105739298-105739402
TAGAGGTTAAATCCCATTTTCGCTTTTTATATTCAATGCTTTATTCTAAAACCACAACAGAAGAAGGTATCCAACATAAA----TAAAAATAATAATTTCCTGAGTAAC
>Chimpanzee|5:106798008-106798112:+
TAGAGGTTAAATCCCATTTTCGCTTTTTATATTCAATGCTTTATTCTAAAACCACAACAGAAGAAGGTATCCAACATAAA----TAAAAATAATAATTTCCTGAGTAAC
>Gorilla|5:89267818-89267922:+
TAGAGGTTAAATCCCATTTTCGCTTTTTATATTCAATGCTTTATTCTAAAACCACAACAGAAGAAGGTATCCAACATAAA----TAAAAATAATAATTTCCTGAGTAAC
>Orangutan|5:106972865-106972969:+
TAGAGGTTAAATCCCATTTTCGCTTTTTATATTCAATGCTTTATTCTAAAACCACAACAGAAGAAGGTATCCAACATAAA----TAAAAATAATAATTTCCTGAGTAAC
>Gibbon|
-
>Rhesus_Macaque|chr6:102707683-102707789:+
TAGAGGTTAAATCCCATTTTCACTTTTTATATTCAATGCTTTATTCTAAAACCACAACAGAA---GTTATCCAACATAAAATAATAATAATAATAATTTCCTGAGTAAC

#
>7:117446654-117446774
CAAAGGGGCTGTGGCTAACATTCAGTGATCTGGGCTATACAGTTCTCATCTGCCCCTCCCTCTTAATCTAGAATCTAGAGTTTCAAGAGTGGGAAGGCAAGCCCTGGAAACAGAGGTTTG
>Chimpanzee|7:119288946-119289066:+
CAAAGGGGCTGTGGCTAACATTCAGTGATCTGGGCTATACAGTTCTCATCTGCCCCTCCCTCTTAATCTAGAATCTAGAGTTTCAAGAGTGGGAAGGCAAGCCCTGGAAACAGAGGTTTG
>Gorilla|7:115722639-115722759:+
CAAAGGGGCTGTGGCTAACATTCAGTGATCTGGGCTATACAGTTCTCATCTGCCCCTCCCTCTTAATCTAGAATCTAGAGTTTCAAGAGTGGGAAGGCAAGCCCTGGAAACAGAGGTTTG
>Orangutan|7:114366983-114367103:+
CAAAGGGGCTGTGGCTAACATTCAGTGATCTGGGCTATACAGTTCTCATCTGCCCCTCCCTCTTAATCTAGAATCTAGAGTTTCAAGAGTGGGAAGGCAAGCCCTGGAAACAGAGGTTTG
>Gibbon|GL397282.1:8233886-8234007:+
CAAAGGGGCTGTGGCTAACATTCAGTGATCTGGGCTATACAGCTCTCATCTGCCCCACCCTCTTAATCTAGAATCCAGAGTTTCACGAGTGGGAAGGAAAGCCCTGGAAACAGAGGTTTG
>Rhesus_Macaque|chr3:155131015-155131129:+
CAAAGGAGCTGTGGCTAACATTCAGTGATCTGGGCTATACAGTTCTCAACTGCCCCTCCCGCTTAATCTAGA-------GTTTCAAGAGTGGGAAGGTAAGCCCTGGAAGCAGAAGTTTG

#
>Human|9:34045823-34045925
CTAAATACTTGATAGTTGGGGCAAAATTACTTCAAAATCTACCACAAAGATTACATGGTGATATTCCCTACATGTCCTCCCTCTCTTTGCCTTCCTTCAGGTT
>Chimpanzee|9:34456122-34456224:+
CTAAATACTTGATAGTTGGGGCAAAATTACTTCAAAATCTACCACAAAGATTACATGGTGATATTCCCTACATGTCCTCCCTCTCTTTGCCTTCCTTCAGGTT
>Gorilla|8:71828018-71828120:-
CTAAATACTTGATAGTTGGGGCAAAATTACTTCAAAATCTACCACAAAGATTACATGGTGATATTCCCTACATGTCCTCCCTCTCTTTGCCTTCCTTCAGGTT
>Orangutan|9:27574994-27575096:-
CTAAATACTTGATAGTTGGGGCAAAATTACTTCAAAATCTACCACAAAGATTACATGGTGATATTCCCTACATGTCCTCCCTCTCTTTGCCTTCCTTCAGGTT
>Gibbon|
-
>Rhesus_Macaque|
-

#
>9:35819395-35819494
TGGGATTGGGGATGGATGGTAGGGTTAATCTGATAGGACCTTGCCTTCTCATGCCAACCCCATCCTCCATCCCCACCACCCCCTATGCACGCAGACATGC
>Chimpanzee|9:36255058-36255157:+
TGGGATTGGGGATGGATGGTAGGGTTAATCTGATAGGACCTTGCCTTCTCATGCCAACCCCATCCTCCATCCCCACCACCCCCTATGCACGCAGACATGC
>Gorilla|9:36559793-36559892:+
TGGGATTGGGGATGGATGGTAGGGTTAATCTGATAGGACCTTGCCTTCTCATGCCAACCCCATCCTCCATCCCCACCACCCCCTATGCACGCAGACATGC
>Orangutan|9:25740871-25740970:-
TGGGATTGGGGATGGATGGTAGGGTTAATCTGATAGGACCTTGCCTTCTCATGCCAACCCCATCCTCCATCCCCACCACCCCCTATGCACGCAGACATGC
>Gibbon|GL397291.1:22128331-22128224:-
TGGGATTGGGGATGGATGGTAGGGTTAATCTGATAGGACCTTGCCTTCTCATGCCAACCCCATCCTCCATCCCCACCACCCCCTAAAAA-GCAGACATGC
>Rhesus_Macaque|
-

#
>Human|9:31340889-31340999
TTATATGCAAACAACCTACTCACACACACTATATATGCACATATACACCAAATTATACTGTGCTGTACTTATATTACATCTTGAGAGTCTTATTCTTATTAAAGTCCAGTT
>Chimpanzee|9:31690601-31690711:+
TTATATGCAAACAACCTACTCACACACACTATATATGCACATATACACCAAATTATACTGTGCTGTACTTATATTACATCTTGAGAGTCTTATTCTTATTAAAGTCCAGTT
>Gorilla|9:31911286-31911396:+
TTATATGCAAACAACCTACTCACACACACTATATATGCACATATACACCAAATTATACTGTGCTGTACTTATATTACATCTTGAGAGTCTTATTCTTATTAAAGTCCAGTT
>Orangutan|9:30382685-30382795:-
TTATATGCAAACAACCTACTCACACACACTATATATGCACATATACACCAAATTATACTGTGCTGTACTTATATTACATCTTGAGAGTCTTATTCTTATTAAAGTCCAGTT
>Gibbon|
-
>Rhesus_Macaque|
-

#
>Human|21:21002518-21002625
AATGAAATATATCTTAATTTCCTTGCTCAATGAAGTGTTTATATGTTTGTCTTCTTTCCTTATTTCTTCCACTTCTCTCTTGATTGTTTTCATCCTAGTGTTGAAGTT
>Chimpanzee|21:6069054-6069161:+
AATGAAATATATCTTAATTTCCTTGCTCAATGAAGTGTTTATATGTTTGTCTTCTTTCCTTATTTCTTCCACTTCTCTCTTGATTGTTTTCATCCTAGTGTTGAAGTT
>Gorilla|21:7963264-7963371:+
AATGAAATATATCTTAATTTCCTTGCTCAATGAAGTGTTTATATGTTTGTCTTCTTTCCTTATTTCTTCCACTTCTCTCTTGATTGTTTTCATCCTAGTGTTGAAGTT
>Orangutan|21:19539849-19539956:+
AATGAAATATATCTTAATTTCCTTGCTCAATGAAGTGTTTATATGTTTGTCTTCTTTCCTTATTTCTTCCACTTCTCTCTTGATTGTTTTCATCCTAGTGTTGAAGTT
>Gibbon|
-
>Rhesus_Macaque|
-

#
>Human|9:42772483-42772607
AGACAGAAAAGTGAGCCCCATTTTCATCTCTATCCTGACAATGTTCCTGGCTTGATTTCCTCCTTCCAGCAGACACAAGAATCAGGGAGCGCACCCTGATGGTAACATTTTTTTCAGGGGCCTAT
>Chimpanzee|22:15744011-15744135:-
AGACAGAAAAGTGAGCCCCATTTTCATCTCTATCCTGACAATGTTCCTGGCTTGATTTCCTCCTTCCAGCAGACACAAGAATCAGGGAGCGCACCCTGATGGTAACATTTTTTTCAGGGGCCTAT
>Gorilla|2a:91821416-91821540:-
AGACAGAAAAGTGAGCCCCATTTTCATCTCTATCCTGACAATGTTCCTGGCTTGATTTCCTCCTTCCAGCAGACACAAGAATCAGGGAGCGCACCCTGATGGTAACATTTTTTTCAGGGGCCTAT
>Orangutan|1:155577742-155577866:-
AGACAGAAAAGTGAGCCCCATTTTCATCTCTATCCTGACAATGTTCCTGGCTTGATTTCCTCCTTCCAGCAGACACAAGAATCAGGGAGCGCACCCTGATGGTAACATTTTTTTCAGGGGCCTAT
>Gibbon|
-
>Rhesus_Macaque|
-

#
>9:43354320-43354420
AATTTTATTTTGATCCTTAGCCCAGACTGATCTTTTCATACAACGTCGTTAGAAGGCACTTTGATTTATATTATTGTTTCAGCACCATGCTGGTAGTACCT
>Chimpanzee|9:41625265-41625365:+
AATTTTATTTTGATCCTTAGCCCAGACTGATCTTTTCATACAACGTCGTTAGAAGGCACTTTGATTTATATTATTGTTTCAGCACCATGCTGGTAGTACCT
>Gorilla|9:42551511-42551611:+
AATTTTATTTTGATCCTTAGCCCAGACTGATCTTTTCATACAACGTCGTTAGAAGGCACTTTGATTTATATTATTGTTTCAGCACCATGCTGGTAGTACCT
>Orangutan|9:20980290-20980390:-
AATTTTATTTTGATCCTTAGCCCAGACTGATCTTTTCATACAACGTCGTTAGAAGGCACTTTGATTTATATTATTGTTTCAGCACCATGCTGGTAGTACCT
>Gibbon|GL397342.1:228869-228770:-
ATTTTTATTTTGATCCTTAGCCAAGACTGATCTTTTCATACAACGTTGTTAGAAGGCACT--GATTTATATTATTTTTTCAGCACCATGCTGGTAATGCCT
>Rhesus_Macaque|
-

#
>9:36040911-36041015
AAGGAGAGAATAAAAAGTTCTATTTTTGTACATGTTTAGGATGAATATTAGTAATAATTGCACTAGGGCCATTGCTTATTAAGCCAAATTCCATACTTGTGAGTA
>Chimpanzee|9:36513385-36513489:+
AAGGAGAGAATAAAAAGTTCTATTTTTGTACATGTTTAGGATGAATATTAGTAATAATTGCACTAGGGCCATTGCTTATTAAGCCAAATTCCATACTTGTGAGTA
>Gorilla|9:36783281-36783385:+
AAGGAGAGAATAAAAAGTTCTATTTTTGTACATGTTTAGGATGAATATTAGTAATAATTGCACTAGGGCCATTGCTTATTAAGCCAAATTCCATACTTGTGAGTA
>Orangutan|9:25512155-25512259:-
AAGGAGAGAATAAAAAGTTCTATTTTTGTACATGTTTAGGATGAATATTAGTAATAATTGCACTAGGGCCATTGCTTATTAAGCCAAATTCCATACTTGTGAGTA
>Gibbon|GL397291.1:21914271-21914166:-
AAGGAGAGAATAAAAAGTTCTATTTTTGTACATGTTTAGGATGAATATTAGTAATAATCACACTGGGGCCATTGCTTAGTAAGCCAAATTCCATACTTGTGAGTA
>Rhesus_Macaque|chr15:41428683-41428581:-
AAGGAGAGAATAAAAAGTTCTATTTT---GTACGTTTAGGGTGAATATTAGTAATAATTACACTAGGTCCATTGCTTATTAAGCCAAGTTCTATACCTGTGAGTA

#
>Human|9:42768862-42768995
AGCACATAATGAACACCTGTGTCTCCAGTCTTGGTTTAAGAAATTAAGCCAAAAGTAATCATAAGTGCTTATGATTACTTTTGAAGTCACCTGTACAACTTTTGCTGACTACATCCCCTTCTTCAACACTCTAA
>Chimpanzee|2A:91541291-91541424:+
AGCACATAATGAACACCTGTGTCTCCAGTCTTGGTTTAAGAAATTAAGCCAAAAGTAATCATAAGTGCTTATGATTACTTTTGAAGTCACCTGTACAACTTTTGCTGACTACATCCCCTTCTTCAACACTCTAA
>Gorilla|9:48908152-48908285:-
AGCACATAATGAACACCTGTGTCTCCAGTCTTGGTTTAAGAAATTAAGCCAAAAGTAATCATAAGTGCTTATGATTACTTTTGAAGTCACCTGTACAACTTTTGCTGACTACATCCCCTTCTTCAACACTCTAA
>Orangutan|Un:2078153-2078286:-
AGCACATAATGAACACCTGTGTCTCCAGTCTTGGTTTAAGAAATTAAGCCAAAAGTAATCATAAGTGCTTATGATTACTTTTGAAGTCACCTGTACAACTTTTGCTGACTACATCCCCTTCTTCAACACTCTAA
>Gibbon|
-
>Rhesus_Macaque|
-

#
>Human|19:58253449-58253581
AAATATGCCTATATAACTTGCTGTCATGCAAGGTAACATTTAGGTATTGAGATTCTTTACATCCCTGATTACATTGCCATTTGTAATTTATAATCTTTTATTTACATTTCTAAAGCATCTTGCTTTTATGTGC
>Chimpanzee|19:62792545-62792677:+
AAATATGCCTATATAACTTGCTGTCATGCAAGGTAACATTTAGGTATTGAGATTCTTTACATCCCTGATTACATTGCCATTTGTAATTTATAATCTTTTATTTACATTTCTAAAGCATCTTGCTTTTATGTGC
>Gorilla|19:55315443-55315575:+
AAATATGCCTATATAACTTGCTGTCATGCAAGGTAACATTTAGGTATTGAGATTCTTTACATCCCTGATTACATTGCCATTTGTAATTTATAATCTTTTATTTACATTTCTAAAGCATCTTGCTTTTATGTGC
>Orangutan|19:59830215-59830347:+
AAATATGCCTATATAACTTGCTGTCATGCAAGGTAACATTTAGGTATTGAGATTCTTTACATCCCTGATTACATTGCCATTTGTAATTTATAATCTTTTATTTACATTTCTAAAGCATCTTGCTTTTATGTGC
>Gibbon|
-
>Rhesus_Macaque|
-

#
>18:8213556-8213662
CCACAGAGGGCTTCTGGTGGTGACAGTTGGTGGAATGAGAGCCAGGATCCTACAGCAACAGCCCTTCATGAAGGGCACATGAAAGCTCT----GAAGAGTGCAGAAAGTCT
>Chimpanzee|18:8393675-8393781:-
CCACAGAGGGCTTCTGGTGGTGACAGTTGGTGGAATGAGAGCCAGGATCCTACAGCAACAGCCCTTCATGAAGGGCACATGAAAGCTCT----GAAGAGTGCAGAAAGTCT
>Gorilla|18:8295358-8295464:+
CCACAGAGGGCTTCTGGTGGTGACAGTTGGTGGAATGAGAGCCAGGATCCTACAGCAACAGCCCTTCATGAAGGGCACATGAAAGCTCT----GAAGAGTGCAGAAAGTCT
>Orangutan|18:23987036-23987142:-
CCACAGAGGGCTTCTGGTGGTGACAGTTGGTGGAATGAGAGCCAGGATCCTACAGCAACAGCCCTTCATGAAGGGCACATGAAAGCTCT----GAAGAGTGCAGAAAGTCT
>Gibbon|
-
>Rhesus_Macaque|chr18:6143329-6143218:-
CTGCAGGGGGCTTCTGGTGGTGACAGTTGGTAGAATGAGAGCCAGGATCTTACAGCAACAGCCCTTCGTAAAGGGCACATGAAAGCTCTTCATGAAGAGTGCAGAAAATCT

#
>18:10637572-10637707
TGCCTCCACCTCCAGTGCCAGAAGCTTCCAGAAGGGAGGAGAAAAGAGTTGTCAAGAATTGCTTAGAGGAATACCTCACATGAAAGATTTTCCCCACCCATCCGCGGCCCCCTAGTCTAATATACCCACCCCAATA
>Chimpanzee|18:5941353-5941488:-
TGCCTCCACCTCCAGTGCCAGAAGCTTCCAGAAGGGAGGAGAAAAGAGTTGTCAAGAATTGCTTAGAGGAATACCTCACATGAAAGATTTTCCCCACCCATCCGCGGCCCCCTAGTCTAATATACCCACCCCAATA
>Gorilla|18:12405197-12405332:-
TGCCTCCACCTCCAGTGCCAGAAGCTTCCAGAAGGGAGGAGAAAAGAGTTGTCAAGAATTGCTTAGAGGAATACCTCACATGAAAGATTTTCCCCACCCATCCGCGGCCCCCTAGTCTAATATACCCACCCCAATA
>Orangutan|18:21506848-21506983:-
TGCCTCCACCTCCAGTGCCAGAAGCTTCCAGAAGGGAGGAGAAAAGAGTTGTCAAGAATTGCTTAGAGGAATACCTCACATGAAAGATTTTCCCCACCCATCCGCGGCCCCCTAGTCTAATATACCCACCCCAATA
>Gibbon|GL397693.1:97171-97037:-
TGTCTCCACATCCAGTGCCAGAAGCTTCCAGAAGGGAGGAGAAGA--GTTGTCAAGAATTGCTTAGAGGAATACCTCACATAAAAGATTTTCCCCACCCATCTGCGGCCCCCTAGTCTAATATATCCACCCCAATA
>Rhesus_Macaque|chr20:8982145-8982275:+
TGCCTCCATCTCCAGTGCCAGAAGCTTCCAGAAGGAAGGAGAAAACTATTGTCAAGAATGGTTCAGAGGAATACCTCCCACAAAAGGTCTTCCCCACCCACCCTCAGCCCCCTAATCTAAT------ACCCTGATA


#
>18:12191893-12192028
TATTGGGGTGGGTATATTAGACTAGGGGGCCGCGGATGGGTGGGGAAAATCTTTCATGTGAGGTATTCCTCTAAGCAATTCTTGACAACTCTTTTCTCCTCCCTTCTGGAAGCTTCTGGCACTGGAGGTGGAGGCA
>Chimpanzee|18:5941353-5941488:+
TATTGGGGTGGGTATATTAGACTAGGGGGCCGCGGATGGGTGGGGAAAATCTTTCATGTGAGGTATTCCTCTAAGCAATTCTTGACAACTCTTTTCTCCTCCCTTCTGGAAGCTTCTGGCACTGGAGGTGGAGGCA
>Gorilla|18:12405197-12405332:+
TATTGGGGTGGGTATATTAGACTAGGGGGCCGCGGATGGGTGGGGAAAATCTTTCATGTGAGGTATTCCTCTAAGCAATTCTTGACAACTCTTTTCTCCTCCCTTCTGGAAGCTTCTGGCACTGGAGGTGGAGGCA
>Orangutan|18:21506848-21506983:+
TATTGGGGTGGGTATATTAGACTAGGGGGCCGCGGATGGGTGGGGAAAATCTTTCATGTGAGGTATTCCTCTAAGCAATTCTTGACAACTCTTTTCTCCTCCCTTCTGGAAGCTTCTGGCACTGGAGGTGGAGGCA
>Gibbon|GL397693.1:97038-97172:+
TATTGGGGTGGATATATTAGACTAGGGGGCCGCAGATGGGTGGGGAAAATCTTTTATGTGAGGTATTCCTCTAAGCAATTCTTGACAACTCTT--CTCCTCCCTTCTGGAAGCTTCTGGCACTGGATGTGGAGACA
>Rhesus_Macaque|chr20:8982274-8982144:-
------TATCAGGGTATTAGATTAGGGGGCTGAGGGTGGGTGGGGAAGACCTTTTGTGGGAGGTATTCCTCTGAACCATTCTTGACAATAGTTTTCTCCTTCCTTCTGGAAGCTTCTGGCACTGGAGATGGAGGCA

#
>18:12639012-12639120
TCTCCATTCCCACTTTCAGTGGCTGTTGGGATTGAGGGGAACTGCAGGGGTACTGTCCAGGCTAACTACCATTTCTACTGTTTCTGAGGAATGGGGAAATGCATTCCTC
>Chimpanzee|18:3898427-3898535:-
TCTCCATTCCCACTTTCAGTGGCTGTTGGGATTGAGGGGAACTGCAGGGGTACTGTCCAGGCTAACTACCATTTCTACTGTTTCTGAGGAATGGGGAAATGCATTCCTC
>Gorilla|18:12857570-12857678:+
TCTCCATTCCCACTTTCAGTGGCTGTTGGGATTGAGGGGAACTGCAGGGGTACTGTCCAGGCTAACTACCATTTCTACTGTTTCTGAGGAATGGGGAAATGCATTCCTC
>Orangutan|18:19390312-19390420:-
TCTCCATTCCCACTTTCAGTGGCTGTTGGGATTGAGGGGAACTGCAGGGGTACTGTCCAGGCTAACTACCATTTCTACTGTTTCTGAGGAATGGGGAAATGCATTCCTC
>Gibbon|
-
>Rhesus_Macaque|chr18:2095636-2095527:-
TCTCCATTCCCACTTCCAGTGGCTGTTGGGATTGAGAGGGACTGCAGGGGTACTGTCCAGGCTAACTACTGTTTCTACCGTTTCTGAGGAATGGGGAAAAGCATTCTTC

#
>8:21080450-21080553
GCAGAGGTTATGCCTTACTTTCTTGTTTTCTCTCCCAATATACTTTTTAATAAGATTATTGCCAGAAAAGGAAGGCCTTGGCCTCAAAAGCAGCAGTGGTGAGT
>Chimpanzee|8:17377918-17378021:+
GCAGAGGTTATGCCTTACTTTCTTGTTTTCTCTCCCAATATACTTTTTAATAAGATTATTGCCAGAAAAGGAAGGCCTTGGCCTCAAAAGCAGCAGTGGTGAGT
>Gorilla|8:21017189-21017292:+
GCAGAGGTTATGCCTTACTTTCTTGTTTTCTCTCCCAATATACTTTTTAATAAGATTATTGCCAGAAAAGGAAGGCCTTGGCCTCAAAAGCAGCAGTGGTGAGT
>Orangutan|8:20770672-20770775:+
GCAGAGGTTATGCCTTACTTTCTTGTTTTCTCTCCCAATATACTTTTTAATAAGATTATTGCCAGAAAAGGAAGGCCTTGGCCTCAAAAGCAGCAGTGGTGAGT
>Gibbon|GL397300.1:559342-559238:-
GCAGAGGTTATGCCTTACTCTCTTGTTTTTTCTCCCAATATACTTTTCAATAAGATTATTGCCAGAAAAGGAAGCCCTTGGCCTCAAAAGCAGCAGTGGTGAGT
>Rhesus_Macaque|chr8:21125634-21125738:+
GCAGAGGTTATGCCTTACTTTCTTGTTTTCTCTCACAATGTAAGTTTTAATAAGCTTATTGCCAGAAAAGGAAGCCCTGTGCCTCAAAAGCAGCAGTGATGAGT

#
>Human|18:13972038-13972155
GGCCCGCAGCTCGTCCATCAGGCCATGTCCTTCTGGAGTTTCTCTATTTCTGCATTGTGGTGATCAGATTAGATTAGCTTCTGGACATCAAAGGTGGGTTTTCTTTTTCCTCATCTTT
>Chimpanzee|18:2554849-2554966:-
GGCCCGCAGCTCGTCCATCAGGCCATGTCCTTCTGGAGTTTCTCTATTTCTGCATTGTGGTGATCAGATTAGATTAGCTTCTGGACATCAAAGGTGGGTTTTCTTTTTCCTCATCTTT
>Gorilla|18:14212478-14212595:+
GGCCCGCAGCTCGTCCATCAGGCCATGTCCTTCTGGAGTTTCTCTATTTCTGCATTGTGGTGATCAGATTAGATTAGCTTCTGGACATCAAAGGTGGGTTTTCTTTTTCCTCATCTTT
>Orangutan|18:18034508-18034625:-
GGCCCGCAGCTCGTCCATCAGGCCATGTCCTTCTGGAGTTTCTCTATTTCTGCATTGTGGTGATCAGATTAGATTAGCTTCTGGACATCAAAGGTGGGTTTTCTTTTTCCTCATCTTT
>Gibbon|
-
>Rhesus_Macaque|
-

#
>Human|18:15141605-15141705
GAGTCTATACCTTGAATTAAAACAAAAGGAAAATGATCAATTTTCACCAGATCCAGAATTTTCTATTCTGAAAGTGGTAAAATGAACAGGAACTCCTTTTC
>Chimpanzee|GL393532.1:205589-205689:+
GAGTCTATACCTTGAATTAAAACAAAAGGAAAATGATCAATTTTCACCAGATCCAGAATTTTCTATTCTGAAAGTGGTAAAATGAACAGGAACTCCTTTTC
>Gorilla|18:15169029-15169129:+
GAGTCTATACCTTGAATTAAAACAAAAGGAAAATGATCAATTTTCACCAGATCCAGAATTTTCTATTCTGAAAGTGGTAAAATGAACAGGAACTCCTTTTC
>Orangutan|21:28469991-28470091:-
GAGTCTATACCTTGAATTAAAACAAAAGGAAAATGATCAATTTTCACCAGATCCAGAATTTTCTATTCTGAAAGTGGTAAAATGAACAGGAACTCCTTTTC
>Gibbon|
-
>Rhesus_Macaque|
-

#
>Human|18:19928743-19928966
TGGGCCGGTTCCCTCGGTGTGGTATGTCTGTATAAACATCGTTAGCCTCCGGGCCGACACGTGGTGCATTTTTAATTTCGCCTTACAAATTGCGGCCTCCTGGCGCTGGAGAAGCGGTGGGGGACCTTGACTCCCCGCCTTTCGGGTGCATTCCTGGGCTCCCGGCTGCCTAGACACGAAAGGGTGCTGTGCTTCCTGGCTTCGCAGCGCACCTCATTTGTAAC
>Chimpanzee|18:18028669-18028892:+
TGGGCCGGTTCCCTCGGTGTGGTATGTCTGTATAAACATCGTTAGCCTCCGGGCCGACACGTGGTGCATTTTTAATTTCGCCTTACAAATTGCGGCCTCCTGGCGCTGGAGAAGCGGTGGGGGACCTTGACTCCCCGCCTTTCGGGTGCATTCCTGGGCTCCCGGCTGCCTAGACACGAAAGGGTGCTGTGCTTCCTGGCTTCGCAGCGCACCTCATTTGTAAC
>Gorilla|18:19352408-19352631:+
TGGGCCGGTTCCCTCGGTGTGGTATGTCTGTATAAACATCGTTAGCCTCCGGGCCGACACGTGGTGCATTTTTAATTTCGCCTTACAAATTGCGGCCTCCTGGCGCTGGAGAAGCGGTGGGGGACCTTGACTCCCCGCCTTTCGGGTGCATTCCTGGGCTCCCGGCTGCCTAGACACGAAAGGGTGCTGTGCTTCCTGGCTTCGCAGCGCACCTCATTTGTAAC
>Orangutan|18:33967845-33968068:+
TGGGCCGGTTCCCTCGGTGTGGTATGTCTGTATAAACATCGTTAGCCTCCGGGCCGACACGTGGTGCATTTTTAATTTCGCCTTACAAATTGCGGCCTCCTGGCGCTGGAGAAGCGGTGGGGGACCTTGACTCCCCGCCTTTCGGGTGCATTCCTGGGCTCCCGGCTGCCTAGACACGAAAGGGTGCTGTGCTTCCTGGCTTCGCAGCGCACCTCATTTGTAAC
>Gibbon|
-
>Rhesus_Macaque|
-

#
>Human|18:28510567-28510735
GACTACTGTGGTAGATACTGGAGATTCAGCAATAAATAAGAAAGCTTATTTAGAAAGAAAGCTCAATAATCTTAATTTTGAAAAGAATCTCCCATTTGTATGCCAATATTGACTTCTGGTCACACAGCAACCTATGTCAGGTTTATTACTTATTACTTACTATAACCCA
>Chimpanzee|18:26661773-26661941:+
GACTACTGTGGTAGATACTGGAGATTCAGCAATAAATAAGAAAGCTTATTTAGAAAGAAAGCTCAATAATCTTAATTTTGAAAAGAATCTCCCATTTGTATGCCAATATTGACTTCTGGTCACACAGCAACCTATGTCAGGTTTATTACTTATTACTTACTATAACCCA
>Gorilla|18:28127962-28128130:+
GACTACTGTGGTAGATACTGGAGATTCAGCAATAAATAAGAAAGCTTATTTAGAAAGAAAGCTCAATAATCTTAATTTTGAAAAGAATCTCCCATTTGTATGCCAATATTGACTTCTGGTCACACAGCAACCTATGTCAGGTTTATTACTTATTACTTACTATAACCCA
>Orangutan|18:42883410-42883578:+
GACTACTGTGGTAGATACTGGAGATTCAGCAATAAATAAGAAAGCTTATTTAGAAAGAAAGCTCAATAATCTTAATTTTGAAAAGAATCTCCCATTTGTATGCCAATATTGACTTCTGGTCACACAGCAACCTATGTCAGGTTTATTACTTATTACTTACTATAACCCA
>Gibbon|
-
>Rhesus_Macaque|
-

#
>8:21426860-21426966
TATCAGTTCTTCATCCT-AACCCTGCTTCTCCTGAGTCCTTCATCTCAGTCAATATATAGTCATTCTCCCAGCACTGGGTGAGAAGCCTTGTCCTTATCTTTGCTTCC
>Chimpanzee|8:17743590-17743696:+
TATCAGTTCTTCATCCT-AACCCTGCTTCTCCTGAGTCCTTCATCTCAGTCAATATATAGTCATTCTCCCAGCACTGGGTGAGAAGCCTTGTCCTTATCTTTGCTTCC
>Gorilla|8:21403451-21403557:+
TATCAGTTCTTCATCCT-AACCCTGCTTCTCCTGAGTCCTTCATCTCAGTCAATATATAGTCATTCTCCCAGCACTGGGTGAGAAGCCTTGTCCTTATCTTTGCTTCC
>Orangutan|8:21118290-21118396:+
TATCAGTTCTTCATCCT-AACCCTGCTTCTCCTGAGTCCTTCATCTCAGTCAATATATAGTCATTCTCCCAGCACTGGGTGAGAAGCCTTGTCCTTATCTTTGCTTCC
>Gibbon|GL397300.1:194356-194249:-
TATCAGTTCTTCATCCC-AACCCTGCTTCTCCTGAGTCCTTCATCTCAGTCAATATATAGTCATTCTCCCAAGACCACGTGAGAAACCTTGACCTTATCTTTGCTTCC
>Rhesus_Macaque|chr8:21482948-21483056:+
TATGAGTTCTTTATCCCCAACCCTGCTTCTACTGAGTCCTTCATCTCAGTCAATATATAGTCATTCTCCCAGGACCAGGTGAGAAACTTTGACCTTGTCTTTGCTTCT

#
>Human|19:48725305-48725422
ACAAAGAGACATATTGATGAAATTTTACTGAAAGATATCTCAGGGCCAAAGGATTTCTTGTGAATGTGAACTTATAAATTCTTGTATAGTTTGCTTTTATTTTTACACTGTGGAAAGA
>Chimpanzee|19:53122384-53122501:+
ACAAAGAGACATATTGATGAAATTTTACTGAAAGATATCTCAGGGCCAAAGGATTTCTTGTGAATGTGAACTTATAAATTCTTGTATAGTTTGCTTTTATTTTTACACTGTGGAAAGA
>Gorilla|19:45479884-45480001:+
ACAAAGAGACATATTGATGAAATTTTACTGAAAGATATCTCAGGGCCAAAGGATTTCTTGTGAATGTGAACTTATAAATTCTTGTATAGTTTGCTTTTATTTTTACACTGTGGAAAGA
>Orangutan|19:49672110-49672227:+
ACAAAGAGACATATTGATGAAATTTTACTGAAAGATATCTCAGGGCCAAAGGATTTCTTGTGAATGTGAACTTATAAATTCTTGTATAGTTTGCTTTTATTTTTACACTGTGGAAAGA
>Gibbon|
-
>Rhesus_Macaque|
-

#
>X:65089634-65089742
TTTATTTTCTTCATTGTGTGCTCTTCCTCAGATCACAAGCTAGCTGAAAGGAGAGAATGGGGCCATTTTTTA-ATGGGCTATTGCAAAATACATGAAACATAAATGTTCA
>Chimpanzee|X:65466729-65466837:+
TTTATTTTCTTCATTGTGTGCTCTTCCTCAGATCACAAGCTAGCTGAAAGGAGAGAATGGGGCCATTTTTTA-ATGGGCTATTGCAAAATACATGAAACATAAATGTTCA
>Gorilla|X:63086460-63086568:+
TTTATTTTCTTCATTGTGTGCTCTTCCTCAGATCACAAGCTAGCTGAAAGGAGAGAATGGGGCCATTTTTTA-ATGGGCTATTGCAAAATACATGAAACATAAATGTTCA
>Orangutan|X:63221854-63221962:+
TTTATTTTCTTCATTGTGTGCTCTTCCTCAGATCACAAGCTAGCTGAAAGGAGAGAATGGGGCCATTTTTTA-ATGGGCTATTGCAAAATACATGAAACATAAATGTTCA
>Gibbon|
-
>Rhesus_Macaque|chrX:64437258-64437367:+
TTTATTTTCTTCGTTGTGAGCTCTTCCTCAGATCACAAGCTAGCTGAAGGGAGAGAATGGGGCCATTTTTTTTATGGGCT-TTGCAAAATACATGAAACATAAATGTTCA

#
>15:22094192-22094291
CAGGAGGCGCCGAAGACGCTGCTGAAGGCCCTAAAGAAACTTCAGCAGAACCGGAACTC--CCCTTGCAGGTCCAGCCGCGGGCCCTGCGCCCTCCCGCTCA
>Chimpanzee|GL393519.1:48960-49059:+
CAGGAGGCGCCGAAGACGCTGCTGAAGGCCCTAAAGAAACTTCAGCAGAACCGGAACTC--CCCTTGCAGGTCCAGCCGCGGGCCCTGCGCCCTCCCGCTCA
>Gorilla|15:1030918-1031017:+
CAGGAGGCGCCGAAGACGCTGCTGAAGGCCCTAAAGAAACTTCAGCAGAACCGGAACTC--CCCTTGCAGGTCCAGCCGCGGGCCCTGCGCCCTCCCGCTCA
>Orangutan|Un:7109605-7109704:+
CAGGAGGCGCCGAAGACGCTGCTGAAGGCCCTAAAGAAACTTCAGCAGAACCGGAACTC--CCCTTGCAGGTCCAGCCGCGGGCCCTGCGCCCTCCCGCTCA
>Gibbon|
-
>Rhesus_Macaque|chr7:5781287-5781388:+
CTCGAGGCGCTGAAGATACTGTTGAGGGCCCTGAAGAAACTTCGGCAGGGCAGGGCCTCTCCCCTTGCAGGCCGAGC-GCGGGCCCTGCGCCCTCCCCCTCC

#
>15:23025733-23025851
AACAAATCAAATTTATAGTCTGAATATTCTGTAAGCAATAAAATTGAACCTTCTTACCAATAAAGATGATATCCAGAAAAAAGTCAGGTTTATCTACAGTTCTAATCCCAGTATAACAA
>Chimpanzee|15:20665976-20666094:+
AACAAATCAAATTTATAGTCTGAATATTCTGTAAGCAATAAAATTGAACCTTCTTACCAATAAAGATGATATCCAGAAAAAAGTCAGGTTTATCTACAGTTCTAATCCCAGTATAACAA
>Gorilla|15:1986248-1986366:+
AACAAATCAAATTTATAGTCTGAATATTCTGTAAGCAATAAAATTGAACCTTCTTACCAATAAAGATGATATCCAGAAAAAAGTCAGGTTTATCTACAGTTCTAATCCCAGTATAACAA
>Orangutan|15:19069874-19069992:+
AACAAATCAAATTTATAGTCTGAATATTCTGTAAGCAATAAAATTGAACCTTCTTACCAATAAAGATGATATCCAGAAAAAAGTCAGGTTTATCTACAGTTCTAATCCCAGTATAACAA
>Gibbon|
-
>Rhesus_Macaque|chr7:1810870-1810989:+
AACAAATCAAATTCATAGTCTGAATATTCTATAAGCAATAAAATTGAACCTTCTCACCAATAAAAATGATGCCCAGAAATAAGTCAGGTTTATCTACAATTCTAATCCCAGTACAATAA

#
>13:104937201-104937322
TTTGGAGTAGGAATCTGTGCAATAGGTCTGAGTCCTCAGGTTTCATCAAAGAAGATGTACAACAATGAGGCACTCTAGACTTATTCAAGAGTAGAGCACAGAAAAGCCCAGCAATATGGG
>Chimpanzee|13:104601047-104601168:+
TTTGGAGTAGGAATCTGTGCAATAGGTCTGAGTCCTCAGGTTTCATCAAAGAAGATGTACAACAATGAGGCACTCTAGACTTATTCAAGAGTAGAGCACAGAAAAGCCCAGCAATATGGG
>Gorilla|13:87415925-87416046:+
TTTGGAGTAGGAATCTGTGCAATAGGTCTGAGTCCTCAGGTTTCATCAAAGAAGATGTACAACAATGAGGCACTCTAGACTTATTCAAGAGTAGAGCACAGAAAAGCCCAGCAATATGGG
>Orangutan|13:106687712-106687833:+
TTTGGAGTAGGAATCTGTGCAATAGGTCTGAGTCCTCAGGTTTCATCAAAGAAGATGTACAACAATGAGGCACTCTAGACTTATTCAAGAGTAGAGCACAGAAAAGCCCAGCAATATGGG
>Gibbon|GL397328.1:5146429-5146548:+
TTTGGAGTGGGAATCTGTGCAATAGGTCTCAATCCTCAGGTTTCATCAGAGAAG---TACAACAATGAGGCACTCTAGACTTATTCAAGAGTGGAGCACAGAAAAGCCCAGCAATATGGG
>Rhesus_Macaque|chr17:84517208-84517327:+
TTTGGAGTTGGAATCTGTGCGATAGGTCTAAGCCCTCAGGTTTCATCAAAGATG---TACAACAATGAGGAACTCTAGACTTATTCCAGAGTAGAGCACAGAAAAACCCAGCAGTACAGG

#
>13:104287439-104287540
TTTTGATCAGAAAAATGATTGTGATCAATTTATAATACACAAAATTTGAGGGGACTATAACATTAATGCAATAAACATAGTTACATTAACCATCTACCCTTT
>Chimpanzee|13:103942953-103943054:+
TTTTGATCAGAAAAATGATTGTGATCAATTTATAATACACAAAATTTGAGGGGACTATAACATTAATGCAATAAACATAGTTACATTAACCATCTACCCTTT
>Gorilla|13:86755734-86755835:+
TTTTGATCAGAAAAATGATTGTGATCAATTTATAATACACAAAATTTGAGGGGACTATAACATTAATGCAATAAACATAGTTACATTAACCATCTACCCTTT
>Orangutan|13:106016159-106016260:+
TTTTGATCAGAAAAATGATTGTGATCAATTTATAATACACAAAATTTGAGGGGACTATAACATTAATGCAATAAACATAGTTACATTAACCATCTACCCTTT
>Gibbon|GL397328.1:4446511-4446613:+
TTTTGATCAGAAAAGTGACTGCGATCAATTTATAATATACAAAATTTGAGGGGACTATAACATTAATGGAATAAACATAGTTACATTAACCATCTACCGTTT
>Rhesus_Macaque|
-

#
>15:27359486-27359599
AAGCTATAATACATCATGAGCTCACCATGATACTTTAATTCAAATTCAGGGCTACCTGATCTTACCTAACTTCATCAATCTTATAGCTGTGCATTCTTTCTCCCATGGTTGGAG
>Chimpanzee|15:24673052-24673165:+
AAGCTATAATACATCATGAGCTCACCATGATACTTTAATTCAAATTCAGGGCTACCTGATCTTACCTAACTTCATCAATCTTATAGCTGTGCATTCTTTCTCCCATGGTTGGAG
>Gorilla|15:5825140-5825253:+
AAGCTATAATACATCATGAGCTCACCATGATACTTTAATTCAAATTCAGGGCTACCTGATCTTACCTAACTTCATCAATCTTATAGCTGTGCATTCTTTCTCCCATGGTTGGAG
>Orangutan|15:23491538-23491651:+
AAGCTATAATACATCATGAGCTCACCATGATACTTTAATTCAAATTCAGGGCTACCTGATCTTACCTAACTTCATCAATCTTATAGCTGTGCATTCTTTCTCCCATGGTTGGAG
>Gibbon|GL397350.1:237263-237377:+
AAGCTATAATACATCATGAGCTCACCATGATACTTTAATTCAAATTCAGGATTACCTGATCTTACCTAACTTCCTCAGTCTTCTAGCTGTGCATTCTCTCTTCCATGGTTGGAA
>Rhesus_Macaque|chr7:6033371-6033485:+
AATCTATAATACATCGTGAACTCACCATGATACTTTAATTCAAATTCAGGGCTACCTGATCTTACCTAACTCCATCAGTCTTATAGTTGTGCATTCTTTCTCCCATGGTTGGAA

#
>15:27936192-27936319
ACACACTGGTCACACTTCTTCTAAATGCCATTTCAACTCTCTTAATCATCTCTTTCTCTTCCTCCCTCTCTTCCACTGTCTCCAATTTCTGATTTATTACAGAATAAATTAATTCTGCAATCCCCTCC
>Chimpanzee|15:25343809-25343936:+
ACACACTGGTCACACTTCTTCTAAATGCCATTTCAACTCTCTTAATCATCTCTTTCTCTTCCTCCCTCTCTTCCACTGTCTCCAATTTCTGATTTATTACAGAATAAATTAATTCTGCAATCCCCTCC
>Gorilla|15:6401512-6401639:+
ACACACTGGTCACACTTCTTCTAAATGCCATTTCAACTCTCTTAATCATCTCTTTCTCTTCCTCCCTCTCTTCCACTGTCTCCAATTTCTGATTTATTACAGAATAAATTAATTCTGCAATCCCCTCC
>Orangutan|15:24164071-24164198:+
ACACACTGGTCACACTTCTTCTAAATGCCATTTCAACTCTCTTAATCATCTCTTTCTCTTCCTCCCTCTCTTCCACTGTCTCCAATTTCTGATTTATTACAGAATAAATTAATTCTGCAATCCCCTCC
>Gibbon|GL397350.1:819341-819463:+
ACACACTGGTCACACTTCTTCTAAATGCCATTTCAACTCTCTTAATCATCTCTTT------CTCCCTCTCTTCCACTGTCTCCAATTTCTGATTTATTACAGAATTAATTAATTCTGCAATCTCCTCC
>Rhesus_Macaque|chr7:6593878-6593985:+
ACACACTGGTCACACTTCTTCTAAATGCCATTTCAACTCTCTTAATCATCTCCTTCTCTTCCTCCCTCTCTTCCACTGTCTCCAATTTCTGA---------------------TCTGCAATCCCCTCC


#
>15:28238643-28238742
GAGGAGGTCCGTGGACATCATGAAATCATGAGTCCTAGCAGATTAACACACAAATGAGCAAACGACAAGGCAGACAGCCATGGCCCTCTCAGGACAGCTG
>Chimpanzee|15:25654398-25654497:+
GAGGAGGTCCGTGGACATCATGAAATCATGAGTCCTAGCAGATTAACACACAAATGAGCAAACGACAAGGCAGACAGCCATGGCCCTCTCAGGACAGCTG
>Gorilla|15:6708715-6708814:+
GAGGAGGTCCGTGGACATCATGAAATCATGAGTCCTAGCAGATTAACACACAAATGAGCAAACGACAAGGCAGACAGCCATGGCCCTCTCAGGACAGCTG
>Orangutan|15:24515451-24515550:+
GAGGAGGTCCGTGGACATCATGAAATCATGAGTCCTAGCAGATTAACACACAAATGAGCAAACGACAAGGCAGACAGCCATGGCCCTCTCAGGACAGCTG
>Gibbon|GL397350.1:1118118-1118218:+
GAGGAGGTCCATGGACATCATGAAATCAGGAGTCCTAGCAGATCAACACACAAATGAGCAAATGACAAGGCAGACAGCCACGGCCCTCTCAGGAAAGGTG
>Rhesus_Macaque|chr7:6892443-6892540:+
GAGGAGGCCCGTGGACATCATGAAATC--GAGTCCTAGCAC-CTAACACACAAATGAGTAAATGACAAGGCAGACAGCTACGGCCCTCTCAGGACAGCCA

#
>15:28366576-28366744
CTAAAACACATCAAACAGACAAAATTTAGAATCTGATATGGAAAGCATCACTCCTGAAGAAATCATCACATAGTTTTGTTTAAAATCTGTGTTGAAGACCTTCTTAAGGACAGAAAACTGCCAGTTCCCTTTTCTCAAGTTGTGAGGGTGCAGGGGAACAGGCTGGCCC
>Chimpanzee|15:25780028-25780196:+
CTAAAACACATCAAACAGACAAAATTTAGAATCTGATATGGAAAGCATCACTCCTGAAGAAATCATCACATAGTTTTGTTTAAAATCTGTGTTGAAGACCTTCTTAAGGACAGAAAACTGCCAGTTCCCTTTTCTCAAGTTGTGAGGGTGCAGGGGAACAGGCTGGCCC
>Gorilla|15:6858530-6858698:+
CTAAAACACATCAAACAGACAAAATTTAGAATCTGATATGGAAAGCATCACTCCTGAAGAAATCATCACATAGTTTTGTTTAAAATCTGTGTTGAAGACCTTCTTAAGGACAGAAAACTGCCAGTTCCCTTTTCTCAAGTTGTGAGGGTGCAGGGGAACAGGCTGGCCC
>Orangutan|15:24640639-24640807:+
CTAAAACACATCAAACAGACAAAATTTAGAATCTGATATGGAAAGCATCACTCCTGAAGAAATCATCACATAGTTTTGTTTAAAATCTGTGTTGAAGACCTTCTTAAGGACAGAAAACTGCCAGTTCCCTTTTCTCAAGTTGTGAGGGTGCAGGGGAACAGGCTGGCCC
>Gibbon|GL397350.1:1240952-1241121:+
CTAAAACACATCAAACAGACAAAATTTAGAATCTGATGTGGAAAGCATCACTCCTGAAGAAATCATCACATAATTTTGTTTAAAAACAGTGTTGAAGACCTTCCTAAGGACAGAAAACTGCCAGTTCCCTTTTCTCAAGTTGCGAGGGTGCAGGGGAACAGGCTGGCAC
>Rhesus_Macaque|chr7:7021693-7021862:+
CTAAAACACATCAAACAGACAAAATTTAGAATCTGATACAGAAAGCATCACTCCTGGAGAAATCATGACATAGTTTTGTTTAAGATCTGATTTGAAGAAGACCTTAAGAACAGAAAACTGCCAGCTCCCTTTTCTCAAGCTGTGAGGGTGCAGGGGACCAGGCTGGCAC

#
>13:98968768-98968878
GAGCCCCCTCCCCATCCAGGTGAGGCCCATTGCCCTGGAGAGCTCAGCCTCCAGCAGCCATGCCTTTG---GGGTCCCACCTCTTTCGCCTTGGGGGTCTCCCAAGTCATCTTC
>Chimpanzee|13:98523916-98524026:+
GAGCCCCCTCCCCATCCAGGTGAGGCCCATTGCCCTGGAGAGCTCAGCCTCCAGCAGCCATGCCTTTG---GGGTCCCACCTCTTTCGCCTTGGGGGTCTCCCAAGTCATCTTC
>Gorilla|13:81293900-81294010:+
GAGCCCCCTCCCCATCCAGGTGAGGCCCATTGCCCTGGAGAGCTCAGCCTCCAGCAGCCATGCCTTTG---GGGTCCCACCTCTTTCGCCTTGGGGGTCTCCCAAGTCATCTTC
>Orangutan|13:100642886-100642996:+
GAGCCCCCTCCCCATCCAGGTGAGGCCCATTGCCCTGGAGAGCTCAGCCTCCAGCAGCCATGCCTTTG---GGGTCCCACCTCTTTCGCCTTGGGGGTCTCCCAAGTCATCTTC
>Gibbon|GL397455.1:1072628-1072742:+
GAACCCCATCCCCATCCAGGTGAGGACCATTGCCCTGGAGAGCTCAGCCTCCAGCAGCCATGCCTTTGAACAGGTCCCACCTCTTTTGCCTTGGGGGTCTCCCAAGTCATCTTC
>Rhesus_Macaque|chr17:78689139-78689253:+
GAGCCCCGTCCCCATCCAGAGGAGGCCCACTGCCCTGGAGAGCTCAGCCTCCAGCATCCATGCCTTTGAACAAGTCCCAGGTCTTTCGCCTTGGGGGTCTCCCAAGTCATCTTC

#
>13:98833649-98833760
AGATTTTTGCCTGGCTGGCAGCGATGGAGAAGAGCAAAACCAATAAAGTCAGTTTCTTAGGTAGTAATGAAAAGATTGTTCTTTATTATTAAAAAGTGACTTGTTTGGGAAG
>Chimpanzee|13:98386970-98387081:+
AGATTTTTGCCTGGCTGGCAGCGATGGAGAAGAGCAAAACCAATAAAGTCAGTTTCTTAGGTAGTAATGAAAAGATTGTTCTTTATTATTAAAAAGTGACTTGTTTGGGAAG
>Gorilla|13:81158589-81158700:+
AGATTTTTGCCTGGCTGGCAGCGATGGAGAAGAGCAAAACCAATAAAGTCAGTTTCTTAGGTAGTAATGAAAAGATTGTTCTTTATTATTAAAAAGTGACTTGTTTGGGAAG
>Orangutan|13:100505147-100505258:+
AGATTTTTGCCTGGCTGGCAGCGATGGAGAAGAGCAAAACCAATAAAGTCAGTTTCTTAGGTAGTAATGAAAAGATTGTTCTTTATTATTAAAAAGTGACTTGTTTGGGAAG
>Gibbon|GL397455.1:935650-935727:+
AGATTTTTGCCTGGCTGGCAGTGATGGAGAAGAGCAAAACCAATAAAGTCAGTTTCTTAGGTAGTAATGAAA-----------------------------------GGAAG
>Rhesus_Macaque|chr17:78561839-78561951:+
AGATTTTTGCCTGGCTGGCAGCAATGAAGAAGAGCAAAAGCAATAAAGTCAATTTCTTAGGTAGTAACGATAAGATTGTTCTTTATCATTAAAAAGTGACTTGTTTGGGAAG

#
>13:97551239-97551348
CAGGAGTAATGGTCAGAGCAAGACAAAAGCGACAGTGTCTGATGGTTTGTGCTGGCCTCAGAGGATCATGTGAATGCTGTTGACAACATTCCCGTGAGTACCCCTCCCCC
>Chimpanzee|13:97099980-97100089:+
CAGGAGTAATGGTCAGAGCAAGACAAAAGCGACAGTGTCTGATGGTTTGTGCTGGCCTCAGAGGATCATGTGAATGCTGTTGACAACATTCCCGTGAGTACCCCTCCCCC
>Gorilla|13:79913576-79913685:+
CAGGAGTAATGGTCAGAGCAAGACAAAAGCGACAGTGTCTGATGGTTTGTGCTGGCCTCAGAGGATCATGTGAATGCTGTTGACAACATTCCCGTGAGTACCCCTCCCCC
>Orangutan|13:99221297-99221406:+
CAGGAGTAATGGTCAGAGCAAGACAAAAGCGACAGTGTCTGATGGTTTGTGCTGGCCTCAGAGGATCATGTGAATGCTGTTGACAACATTCCCGTGAGTACCCCTCCCCC
>Gibbon|GL397270.1:44808302-44808412:+
CAGAAGTAATGGTCAGAGCAAGACAAAAACAACAGTGTCTGATGGTTTGTGCTGGCCTCAGAGGATCGTGTGAATGCTGTTGACAACATTCCCGTGAATACCCCTCCCCC
>Rhesus_Macaque|
-

#
>13:96790204-96790314
GTAAAATGCTGATAAGTAAGTGTCTAGTTCCTGGAAAGTCTTCAGTGAATGTGAGAGCTGTAATGATAGCAATTAACAGTTTACCTAATTTTGCCCCCAATACTTTTAGAC
>Chimpanzee|13:96340452-96340562:+
GTAAAATGCTGATAAGTAAGTGTCTAGTTCCTGGAAAGTCTTCAGTGAATGTGAGAGCTGTAATGATAGCAATTAACAGTTTACCTAATTTTGCCCCCAATACTTTTAGAC
>Gorilla|13:79122671-79122781:+
GTAAAATGCTGATAAGTAAGTGTCTAGTTCCTGGAAAGTCTTCAGTGAATGTGAGAGCTGTAATGATAGCAATTAACAGTTTACCTAATTTTGCCCCCAATACTTTTAGAC
>Orangutan|13:98447136-98447246:+
GTAAAATGCTGATAAGTAAGTGTCTAGTTCCTGGAAAGTCTTCAGTGAATGTGAGAGCTGTAATGATAGCAATTAACAGTTTACCTAATTTTGCCCCCAATACTTTTAGAC
>Gibbon|GL397270.1:43906852-43906962:+
GTAAAATGCTGATAAGTAA-TGTCTAGCTCCTGGATAGTCTTCCATGAATGTGAGAGCTTTAATGATAGCAATTAATAGTTTACCTAATTTTGCCCCCAATACTTTTAGAC
>Rhesus_Macaque|chr17:76536881-76536992:+
GTAAAATGCTGATAAGTAAGTGTCTGGCTCCTGGAAAGTCTTCAATGAATGTGCGAGCTTTAATGACAGCAATTAATAGTTTACCTGATTTTGCCCCCAATACTTTTAGAC

#
>13:103326210-103326312
GTCCTAGTCATGAACTGAAA-GTTTTAAGACATAACCTCTGGGTATACACATAGACAAATGTGTAATGATTACTATTTATAAGAAAACTGAAAACTCAAAAGTC
>Chimpanzee|13:102969253-102969355:+
GTCCTAGTCATGAACTGAAA-GTTTTAAGACATAACCTCTGGGTATACACATAGACAAATGTGTAATGATTACTATTTATAAGAAAACTGAAAACTCAAAAGTC
>Gorilla|13:85774639-85774741:+
GTCCTAGTCATGAACTGAAA-GTTTTAAGACATAACCTCTGGGTATACACATAGACAAATGTGTAATGATTACTATTTATAAGAAAACTGAAAACTCAAAAGTC
>Orangutan|13:105041937-105042039:+
GTCCTAGTCATGAACTGAAA-GTTTTAAGACATAACCTCTGGGTATACACATAGACAAATGTGTAATGATTACTATTTATAAGAAAACTGAAAACTCAAAAGTC
>Gibbon|GL397328.1:3397882-3397986:+
GTCCTAGTCATGAACTGAAAAGTTTTAAGACATAACCTCTAGGTGTACACATACACAAATGTGTAATGATTGCAATTTATAAGAAAACCGAAAACTCAAAAGTC
>Rhesus_Macaque|chr17:82970697-82970800:+
GTCCTAGTCATGAACTGAAA-GTTTTAAGACATGACCTCTGTGTGTACACATAGACAAATACATAATGATTGCTGTCTGTACGAAATCTGAAAACTCAGACGAC

#
>13:102181278-102181379
-----------------------------------------------------TCAACTTGTATTTCAAAACT---AGCTAAATGACATTAA----GAATATAATGCAAAACATGGAATAACATTATAAAACAGAATTAGAAAAACTCAAAAATTAGGCACT
>Chimpanzee|13:101796116-101796217:+
-----------------------------------------------------TCAACTTGTATTTCAAAACT---AGCTAAATGACATTAA----GAATATAATGCAAAACATGGAATAACATTATAAAACAGAATTAGAAAAACTCAAAAATTAGGCACT
>Gorilla|13:84605113-84605214:+
-----------------------------------------------------TCAACTTGTATTTCAAAACT---AGCTAAATGACATTAA----GAATATAATGCAAAACATGGAATAACATTATAAAACAGAATTAGAAAAACTCAAAAATTAGGCACT
>Orangutan|13:103908979-103909080:+
-----------------------------------------------------TCAACTTGTATTTCAAAACT---AGCTAAATGACATTAA----GAATATAATGCAAAACATGGAATAACATTATAAAACAGAATTAGAAAAACTCAAAAATTAGGCACT
>Gibbon|GL397328.1:2105793-2105955:+
TCAACTTGTATTTCAAAACTAGCTAAATGACATTAAAAATATAATGCACATTGTGCACATGTACCCTAAAACCTAAAGTATAATAATAATAAAAAAGAATATAATGCAAAACGTGGAATAACATTATAAAACAGAATTAGAAAAACTCAAAAATTAGGCACT
>Rhesus_Macaque|
-

#
>Human|13:99425656-99425755
CAGGGCCCTAAGGAGATGCTCACGTCCTGTCCTAGTTTCAGGGCCACTTAGGTTTTCCTCATCTATTGAAAACTGCATTTCTTTTTCCACTGGCAACTGA
>Chimpanzee|13:99005877-99005976:+
CAGGGCCCTAAGGAGATGCTCACGTCCTGTCCTAGTTTCAGGGCCACTTAGGTTTTCCTCATCTATTGAAAACTGCATTTCTTTTTCCACTGGCAACTGA
>Gorilla|13:81750095-81750194:+
CAGGGCCCTAAGGAGATGCTCACGTCCTGTCCTAGTTTCAGGGCCACTTAGGTTTTCCTCATCTATTGAAAACTGCATTTCTTTTTCCACTGGCAACTGA
>Orangutan|13:101101535-101101634:+
CAGGGCCCTAAGGAGATGCTCACGTCCTGTCCTAGTTTCAGGGCCACTTAGGTTTTCCTCATCTATTGAAAACTGCATTTCTTTTTCCACTGGCAACTGA
>Gibbon|
-
>Rhesus_Macaque|
-

#
>X:51497746-51497868
GGGAGTTTAGTCTTTTTAAAAAGTTTCTCAGGTGATTTTGTGACTT------------AAACCACTGGTTTAAGTCATTGTTACTGGGTTTTTGTTGCTTGTTTTGTTATTGATGCTAAACACATAATAACCTAG
>Chimpanzee|X:51989455-51989577:+
GGGAGTTTAGTCTTTTTAAAAAGTTTCTCAGGTGATTTTGTGACTT------------AAACCACTGGTTTAAGTCATTGTTACTGGGTTTTTGTTGCTTGTTTTGTTATTGATGCTAAACACATAATAACCTAG
>Gorilla|X:52459647-52459769:+
GGGAGTTTAGTCTTTTTAAAAAGTTTCTCAGGTGATTTTGTGACTT------------AAACCACTGGTTTAAGTCATTGTTACTGGGTTTTTGTTGCTTGTTTTGTTATTGATGCTAAACACATAATAACCTAG
>Orangutan|X:52331725-52331847:+
GGGAGTTTAGTCTTTTTAAAAAGTTTCTCAGGTGATTTTGTGACTT------------AAACCACTGGTTTAAGTCATTGTTACTGGGTTTTTGTTGCTTGTTTTGTTATTGATGCTAAACACATAATAACCTAG
>Gibbon|GL397404.1:2905816-2905951:+
GGGAGTTTAGTCTTTTTAAAAAGTTTCTCAGGTGATTTTGTGGTTCTTTAAGGGTTGGGAACCACTGGTTTAAGTCATTGCTACTGGGTTTTTGTTGCTTGTTTTGTTATTGATGCTAAATACATAATAACCTAG
>Rhesus_Macaque|
-

#
>2:89257839-89257960
GGAAGTTTTAGATGGTAATAAACAGCAATGTCATCAGGACAACCAATCTGCTAAATGTTAAGCAAAGATGATCCCAGGACCATTGCACCAAGCTGGAGTGGACAAGGTGGAAAGAGCACG
>Chimpanzee|2A:89274935-89275056:+
GGAAGTTTTAGATGGTAATAAACAGCAATGTCATCAGGACAACCAATCTGCTAAATGTTAAGCAAAGATGATCCCAGGACCATTGCACCAAGCTGGAGTGGACAAGGTGGAAAGAGCACG
>Gorilla|2a:90418680-90418801:+
GGAAGTTTTAGATGGTAATAAACAGCAATGTCATCAGGACAACCAATCTGCTAAATGTTAAGCAAAGATGATCCCAGGACCATTGCACCAAGCTGGAGTGGACAAGGTGGAAAGAGCACG
>Orangutan|2a:22192430-22192551:-
GGAAGTTTTAGATGGTAATAAACAGCAATGTCATCAGGACAACCAATCTGCTAAATGTTAAGCAAAGATGATCCCAGGACCATTGCACCAAGCTGGAGTGGACAAGGTGGAAAGAGCACG
>Gibbon|
-
>Rhesus_Macaque|chr13:90071794-90071915:+
GGAAGTTTGAGATGGTCACAAACAGCAATGTCAT-AGGACAACCAATCTGCTAAATATCAAGCAGAGATGATCCTAGGACCATCGCACCAAGCTGGGGTGGACAAGGTAGAAAGAGCATG

#
>Human|10:73069429-73069566
CACCTTCATACCAATGCTCTCCTTGATTACCAGAATTAATCCCACTGCCACACCACTGGAGATAGTCAGGACAGGGACCCTCCTCTTGGCCTCACAGATGGAAAAGCACAGGACAATTAGTACCTGGCCCACCTGGGT
>Chimpanzee|10:69828979-69829116:+
CACCTTCATACCAATGCTCTCCTTGATTACCAGAATTAATCCCACTGCCACACCACTGGAGATAGTCAGGACAGGGACCCTCCTCTTGGCCTCACAGATGGAAAAGCACAGGACAATTAGTACCTGGCCCACCTGGGT
>Gorilla|10:83849629-83849766:+
CACCTTCATACCAATGCTCTCCTTGATTACCAGAATTAATCCCACTGCCACACCACTGGAGATAGTCAGGACAGGGACCCTCCTCTTGGCCTCACAGATGGAAAAGCACAGGACAATTAGTACCTGGCCCACCTGGGT
>Orangutan|10:63863640-63863777:-
CACCTTCATACCAATGCTCTCCTTGATTACCAGAATTAATCCCACTGCCACACCACTGGAGATAGTCAGGACAGGGACCCTCCTCTTGGCCTCACAGATGGAAAAGCACAGGACAATTAGTACCTGGCCCACCTGGGT
>Gibbon|
-
>Rhesus_Macaque|
-

#
>10:72499056-72499169
GACCCTCTGGCTAAACTTTGAGAAACACTGATCTAAGCTCTTTGTTGGAAGAATCAATTTCCTAACTTTGTTTTCTACCACATGGAGAAAATCTCCCTTTAATTT-TTCTTAACT
>Chimpanzee|10:69243557-69243670:+
GACCCTCTGGCTAAACTTTGAGAAACACTGATCTAAGCTCTTTGTTGGAAGAATCAATTTCCTAACTTTGTTTTCTACCACATGGAGAAAATCTCCCTTTAATTT-TTCTTAACT
>Gorilla|10:83255327-83255440:+
GACCCTCTGGCTAAACTTTGAGAAACACTGATCTAAGCTCTTTGTTGGAAGAATCAATTTCCTAACTTTGTTTTCTACCACATGGAGAAAATCTCCCTTTAATTT-TTCTTAACT
>Orangutan|10:64549220-64549333:-
GACCCTCTGGCTAAACTTTGAGAAACACTGATCTAAGCTCTTTGTTGGAAGAATCAATTTCCTAACTTTGTTTTCTACCACATGGAGAAAATCTCCCTTTAATTT-TTCTTAACT
>Gibbon|GL397335.1:4964582-4964697:+
-
>Rhesus_Macaque|chr9:66274980-66274861:-
GATCCTCTGGCTAAACTTTGAGAAACACTGATCTAAGCTCTTTGTTGGAAGAATCAATTCTCTAACTTTGTTTTCTACCACATGGAGAAAATCATCCTTTAATTT-TTCTTAACT

#
>Human|10:70469473-70469578
GGGGAGAAAAGGATATTTGCCATATTCACTTCATTCTAAGATGCATTTTATAAACCACAGTAAAAAATTGCTGTCACTTTTATCATGTTACAGACTGTGAGATGCA
>Chimpanzee|10:67164266-67164371:+
GGGGAGAAAAGGATATTTGCCATATTCACTTCATTCTAAGATGCATTTTATAAACCACAGTAAAAAATTGCTGTCACTTTTATCATGTTACAGACTGTGAGATGCA
>Gorilla|10:81167804-81167909:+
GGGGAGAAAAGGATATTTGCCATATTCACTTCATTCTAAGATGCATTTTATAAACCACAGTAAAAAATTGCTGTCACTTTTATCATGTTACAGACTGTGAGATGCA
>Orangutan|10:66874136-66874241:-
GGGGAGAAAAGGATATTTGCCATATTCACTTCATTCTAAGATGCATTTTATAAACCACAGTAAAAAATTGCTGTCACTTTTATCATGTTACAGACTGTGAGATGCA
>Gibbon|
-
>Rhesus_Macaque|
-

#
>10:70389153-70389252
TAGCATCAAATT-GAGATGTATTAATTGTAACTTTTACTTTAAAATATATCTATGAAATATAATCAGATATTTAGCTTGTAAGTATTTTTGAAATGTTGAG
>Chimpanzee|10:67084423-67084522:+
TAGCATCAAATT-GAGATGTATTAATTGTAACTTTTACTTTAAAATATATCTATGAAATATAATCAGATATTTAGCTTGTAAGTATTTTTGAAATGTTGAG
>Gorilla|10:81089925-81090024:-
TAGCATCAAATT-GAGATGTATTAATTGTAACTTTTACTTTAAAATATATCTATGAAATATAATCAGATATTTAGCTTGTAAGTATTTTTGAAATGTTGAG
>Orangutan|10:66959933-66960032:-
TAGCATCAAATT-GAGATGTATTAATTGTAACTTTTACTTTAAAATATATCTATGAAATATAATCAGATATTTAGCTTGTAAGTATTTTTGAAATGTTGAG
>Gibbon|ADFV01138142.1:9643-9543:-
TAGCATCAAATT-GAGATGTGTTAATTGTAACTTATACTTTAAAATATATCTATGAAATATAATCAGATATTTAGTTTGTAAATATTTTTGAAATGTTGAG
>Rhesus_Macaque|chr9:68612799-68612703:-
TAGCATCAAATTTGAGATGTATTAATTGTAACTTATACTTTAAAATATATATA-GAAATACAATCAAATATTTAGTTTGTA----TTTTTGAAATGTTGAT

#
>Human|10:59618712-59618878
ATTATTAAAGACAGTTATTTCAGTCAGTAAAGACCTTCATATTTTAATATTATTCATAAACATTTTTGTTTTCATTCACAAATATAACAAAAGCATCTTTCATTCAGTTATTCAAGAGGTATTATCTAGTGTTTTCTGTGTTTTAGGAACTGTTAACCATATAGATT
>Chimpanzee|10:56184999-56185165:+
ATTATTAAAGACAGTTATTTCAGTCAGTAAAGACCTTCATATTTTAATATTATTCATAAACATTTTTGTTTTCATTCACAAATATAACAAAAGCATCTTTCATTCAGTTATTCAAGAGGTATTATCTAGTGTTTTCTGTGTTTTAGGAACTGTTAACCATATAGATT
>Gorilla|10:70063866-70064032:+
ATTATTAAAGACAGTTATTTCAGTCAGTAAAGACCTTCATATTTTAATATTATTCATAAACATTTTTGTTTTCATTCACAAATATAACAAAAGCATCTTTCATTCAGTTATTCAAGAGGTATTATCTAGTGTTTTCTGTGTTTTAGGAACTGTTAACCATATAGATT
>Orangutan|10:78051269-78051435:-
ATTATTAAAGACAGTTATTTCAGTCAGTAAAGACCTTCATATTTTAATATTATTCATAAACATTTTTGTTTTCATTCACAAATATAACAAAAGCATCTTTCATTCAGTTATTCAAGAGGTATTATCTAGTGTTTTCTGTGTTTTAGGAACTGTTAACCATATAGATT
>Gibbon|
-
>Rhesus_Macaque|
-

#
>10:59222684-59222784
CAGAGATGATAATTTAATCCTAAATTTTCAATACAAACTATGTGCTTACTAGAAATAGAATGTAGGTGTTAATACCAAACATATTTTGATGCCTCACATAC
>Chimpanzee|10:55797175-55797275:+
CAGAGATGATAATTTAATCCTAAATTTTCAATACAAACTATGTGCTTACTAGAAATAGAATGTAGGTGTTAATACCAAACATATTTTGATGCCTCACATAC
>Gorilla|10:69673092-69673192:+
CAGAGATGATAATTTAATCCTAAATTTTCAATACAAACTATGTGCTTACTAGAAATAGAATGTAGGTGTTAATACCAAACATATTTTGATGCCTCACATAC
>Orangutan|10:78471376-78471476:-
CAGAGATGATAATTTAATCCTAAATTTTCAATACAAACTATGTGCTTACTAGAAATAGAATGTAGGTGTTAATACCAAACATATTTTGATGCCTCACATAC
>Gibbon|
-
>Rhesus_Macaque|chr9:79853833-79853732:-
CAGAGATGATAATTTAATCCTAAATTTAAAAAACAAACTATGTGCTTACTAGAAATATAATACAGGTGCTAATACCAAACACATTTTGATGCCTTACATAC

#
>16:34255802-34255946
ATTTAAAGAATTGTAACTGTTGGTTTATTTTTCTTTGCTTCTTAAACATTATACACTAAAATCATGTCAGAAGTATACCATATTCTAATATAAAATAGTTCCATCTTTAGTGAAGGTCAATCTCCTGACAGTGTGACTATTTAAT
>Chimpanzee|16:45333447-45333591:-
ATTTAAAGAATTGTAACTGTTGGTTTATTTTTCTTTGCTTCTTAAACATTATACACTAAAATCATGTCAGAAGTATACCATATTCTAATATAAAATAGTTCCATCTTTAGTGAAGGTCAATCTCCTGACAGTGTGACTATTTAAT
>Gorilla|16:34871968-34872112:+
ATTTAAAGAATTGTAACTGTTGGTTTATTTTTCTTTGCTTCTTAAACATTATACACTAAAATCATGTCAGAAGTATACCATATTCTAATATAAAATAGTTCCATCTTTAGTGAAGGTCAATCTCCTGACAGTGTGACTATTTAAT
>Orangutan|16_random:9752716-9752860:+
ATTTAAAGAATTGTAACTGTTGGTTTATTTTTCTTTGCTTCTTAAACATTATACACTAAAATCATGTCAGAAGTATACCATATTCTAATATAAAATAGTTCCATCTTTAGTGAAGGTCAATCTCCTGACAGTGTGACTATTTAAT
>Gibbon|
-
>Rhesus_Macaque|chr20:44599739-44599599:-
ATTTAAAGAATTGTAACTGTTGG----CTTTTCTTTGCTTCTTAAACATTATAAATTAAA-TCATATCAGAAGTATACCATATTCTGACATAAAATAGTTCCGTCTCTACCGAAGGTCAATCTCCTGACAGTGTGACTATTTAAT

#
>Human|16:34387369-34387485
TCATACTTGGCAATAATGTCCCCTTGATTCTGGGTAAGAGGGTGTCCACATCCTGCTCCATGTCCATCCTGCAAGAAAAAGATATTACACTGCATTTGAAAACTTCAGAGAACACCC
>Chimpanzee|16:45190905-45191021:-
TCATACTTGGCAATAATGTCCCCTTGATTCTGGGTAAGAGGGTGTCCACATCCTGCTCCATGTCCATCCTGCAAGAAAAAGATATTACACTGCATTTGAAAACTTCAGAGAACACCC
>Gorilla|16:35034646-35034762:+
TCATACTTGGCAATAATGTCCCCTTGATTCTGGGTAAGAGGGTGTCCACATCCTGCTCCATGTCCATCCTGCAAGAAAAAGATATTACACTGCATTTGAAAACTTCAGAGAACACCC
>Orangutan|16_random:9936696-9936812:+
TCATACTTGGCAATAATGTCCCCTTGATTCTGGGTAAGAGGGTGTCCACATCCTGCTCCATGTCCATCCTGCAAGAAAAAGATATTACACTGCATTTGAAAACTTCAGAGAACACCC
>Gibbon|
-
>Rhesus_Macaque|
-

#
>Human|16:34405148-34405250
CCTGGGCATTAATAATATTGCTGACAAGTTATTTATACACTGCCTACATGAGTATTGCAGATATATGTTAAAGACAAAGATCCAAGTCAGACTGGGTCAGCTT
>Chimpanzee|16:45173110-45173212:-
CCTGGGCATTAATAATATTGCTGACAAGTTATTTATACACTGCCTACATGAGTATTGCAGATATATGTTAAAGACAAAGATCCAAGTCAGACTGGGTCAGCTT
>Gorilla|16:35045695-35045797:+
CCTGGGCATTAATAATATTGCTGACAAGTTATTTATACACTGCCTACATGAGTATTGCAGATATATGTTAAAGACAAAGATCCAAGTCAGACTGGGTCAGCTT
>Orangutan|16_random:9947369-9947471:+
CCTGGGCATTAATAATATTGCTGACAAGTTATTTATACACTGCCTACATGAGTATTGCAGATATATGTTAAAGACAAAGATCCAAGTCAGACTGGGTCAGCTT
>Gibbon|
-
>Rhesus_Macaque|
-

#
>Human|16:34425394-34425511
GAATGACTCAAATTTTCCTCTGTCAGAAGATGAAGAATATGATGATAACTGCCTGTACATAATAATCATATTATTGCATAATCAAATGAGTTATTAAATAGAAAGAAAATTAGTGAAG
>Chimpanzee|16:45151231-45151348:-
GAATGACTCAAATTTTCCTCTGTCAGAAGATGAAGAATATGATGATAACTGCCTGTACATAATAATCATATTATTGCATAATCAAATGAGTTATTAAATAGAAAGAAAATTAGTGAAG
>Gorilla|16:35068016-35068133:+
GAATGACTCAAATTTTCCTCTGTCAGAAGATGAAGAATATGATGATAACTGCCTGTACATAATAATCATATTATTGCATAATCAAATGAGTTATTAAATAGAAAGAAAATTAGTGAAG
>Orangutan|16_random:9973124-9973241:+
GAATGACTCAAATTTTCCTCTGTCAGAAGATGAAGAATATGATGATAACTGCCTGTACATAATAATCATATTATTGCATAATCAAATGAGTTATTAAATAGAAAGAAAATTAGTGAAG
>Gibbon|
-
>Rhesus_Macaque|
-

#
>16:33744583-33744682
GAAACCAAATGCCAACAAAGGAGAAAACAAACAAATAAAACAACTAGTATGGAAGCTAGAATAATGT---GATGCACCATTACACCAAATATTCAGTCTTAAC
>Chimpanzee|16:32222691-32222790:-
GAAACCAAATGCCAACAAAGGAGAAAACAAACAAATAAAACAACTAGTATGGAAGCTAGAATAATGT---GATGCACCATTACACCAAATATTCAGTCTTAAC
>Gorilla|16:32548341-32548440:-
GAAACCAAATGCCAACAAAGGAGAAAACAAACAAATAAAACAACTAGTATGGAAGCTAGAATAATGT---GATGCACCATTACACCAAATATTCAGTCTTAAC
>Orangutan|14:108028085-108028184:+
GAAACCAAATGCCAACAAAGGAGAAAACAAACAAATAAAACAACTAGTATGGAAGCTAGAATAATGT---GATGCACCATTACACCAAATATTCAGTCTTAAC
>Gibbon|GL397565.1:484314-484406:+
-GAAACGAATGCAAACCAAGAGAAAAACAAA--A-T-------CTAGTATGGAAGCTAGAATAATGTTATGGTGCATCATTACACCAAACACTCAGTCTTAAC
>Rhesus_Macaque|chr7:169705807-169705899:+
GAAACCAAATGCAAACAAAGAGAAAAACAAA--AAT-------CTAGCATGGAAACTAGAATAATGTTATGGTGCATCATTTCTCCAAACAC--AGTCTTAAC

#
>16:33762542-33762709
ATACATGTTTTGTTAAAGCTGAATGTAAATGCTGTTCTTGCCAAATATGTCACTCAAATGTGCAATGGTATTAACTTTAAATATCAGTCTGTTTTTAATAAATTGAATAACTAATAAGACAAAC------------ATTGTATTACATTATTTGTTAAATTTAGATTGTAGTTTTCAAAC
>Chimpanzee|GL392525.1:2165-2332:+
ATACATGTTTTGTTAAAGCTGAATGTAAATGCTGTTCTTGCCAAATATGTCACTCAAATGTGCAATGGTATTAACTTTAAATATCAGTCTGTTTTTAATAAATTGAATAACTAATAAGACAAAC------------ATTGTATTACATTATTTGTTAAATTTAGATTGTAGTTTTCAAAC
>Gorilla|14:88270593-88270760:+
ATACATGTTTTGTTAAAGCTGAATGTAAATGCTGTTCTTGCCAAATATGTCACTCAAATGTGCAATGGTATTAACTTTAAATATCAGTCTGTTTTTAATAAATTGAATAACTAATAAGACAAAC------------ATTGTATTACATTATTTGTTAAATTTAGATTGTAGTTTTCAAAC
>Orangutan|14:108040057-108040224:+
ATACATGTTTTGTTAAAGCTGAATGTAAATGCTGTTCTTGCCAAATATGTCACTCAAATGTGCAATGGTATTAACTTTAAATATCAGTCTGTTTTTAATAAATTGAATAACTAATAAGACAAAC------------ATTGTATTACATTATTTGTTAAATTTAGATTGTAGTTTTCAAAC
>Gibbon|GL397565.1:521577-521757:+
ATACATGTTTTGGTAAAAATGTATGTAAATGCCATTCTTGTCAAATATGTCACTTAAATGTGCAATGGAATTTATTTTAAATATCATTCTGTTTTTAATAAATTGAATAACCAATAAGAGAAACGTCACCTTTAAAATTGTATTACATTATTTGTTGAATTTACATTGTAGTTTTCAAAC
>Rhesus_Macaque|
-

#
>16:33769118-33769218
GGATCTTCAATAGAAACACTCTTG-TTTACAGATTTGCTCTGTGATGTGTGATTAGAGATGATTTTCTCATCTCAGGAACAATAAGAATCAGAAGCTGAAAC
>Chimpanzee|16:32203832-32203932:-
GGATCTTCAATAGAAACACTCTTG-TTTACAGATTTGCTCTGTGATGTGTGATTAGAGATGATTTTCTCATCTCAGGAACAATAAGAATCAGAAGCTGAAAC
>Gorilla|16:34255764-34255864:+
GGATCTTCAATAGAAACACTCTTG-TTTACAGATTTGCTCTGTGATGTGTGATTAGAGATGATTTTCTCATCTCAGGAACAATAAGAATCAGAAGCTGAAAC
>Orangutan|14:108046646-108046746:+
GGATCTTCAATAGAAACACTCTTG-TTTACAGATTTGCTCTGTGATGTGTGATTAGAGATGATTTTCTCATCTCAGGAACAATAAGAATCAGAAGCTGAAAC
>Gibbon|GL397565.1:527852-527954:+
CGATCTTCAATAGAAACACTCTTGGTTTACAGATTTGCCCTGTGATGCATAGTTAGAGTTGAATTTCTCATCTCATGGACAATAGGAATCAGAAGATATAAG
>Rhesus_Macaque|chr7:169630367-169630469:+
GGCTCTTCAAGAGAAACACTCTTGGTTTACAGATTGGCCCTGTGATGCATAATTAGAGCTGATTTTCTCATTTCATGGACCATGGGAATCAGAAGATGTAGC

#
>Human|16:1926653-1926753
GTGGTTCCTGCGTGCTGCATGTCTGGCACCCCGTACTAGAGGGAGCAGAAGAGGGCATGAGCACACAAGGCACAGGCTTTGACCTTTGGAAGCCTATCCCA
>Chimpanzee|16:1927943-1928043:+
GTGGTTCCTGCGTGCTGCATGTCTGGCACCCCGTACTAGAGGGAGCAGAAGAGGGCATGAGCACACAAGGCACAGGCTTTGACCTTTGGAAGCCTATCCCA
>Gorilla|16:1993093-1993193:+
GTGGTTCCTGCGTGCTGCATGTCTGGCACCCCGTACTAGAGGGAGCAGAAGAGGGCATGAGCACACAAGGCACAGGCTTTGACCTTTGGAAGCCTATCCCA
>Orangutan|16:1931916-1932016:+
GTGGTTCCTGCGTGCTGCATGTCTGGCACCCCGTACTAGAGGGAGCAGAAGAGGGCATGAGCACACAAGGCACAGGCTTTGACCTTTGGAAGCCTATCCCA
>Gibbon|
-
>Rhesus_Macaque|
-

#
>Human|16:1151738-1151847
GCCAGGCCAGCGCTGTTCTCCTTCACCAGCTCGGTCACCGGAACCCCAGCCAGAGGCACCCAGCCCCTGGGGCTGTGTCGAGGGCGGCTCTGTCCAGGGCCCAGGGGAGG
>Chimpanzee|16:1107569-1107678:+
GCCAGGCCAGCGCTGTTCTCCTTCACCAGCTCGGTCACCGGAACCCCAGCCAGAGGCACCCAGCCCCTGGGGCTGTGTCGAGGGCGGCTCTGTCCAGGGCCCAGGGGAGG
>Gorilla|16:1178250-1178359:+
GCCAGGCCAGCGCTGTTCTCCTTCACCAGCTCGGTCACCGGAACCCCAGCCAGAGGCACCCAGCCCCTGGGGCTGTGTCGAGGGCGGCTCTGTCCAGGGCCCAGGGGAGG
>Orangutan|16:1109621-1109730:+
GCCAGGCCAGCGCTGTTCTCCTTCACCAGCTCGGTCACCGGAACCCCAGCCAGAGGCACCCAGCCCCTGGGGCTGTGTCGAGGGCGGCTCTGTCCAGGGCCCAGGGGAGG
>Gibbon|
-
>Rhesus_Macaque|
-

#
>16:653095-653221
TTTTTTGTTTTCTTAATGTTCTGTGTTTAGCC-AGGTGTTCTGTGCCAAGTGTGCCTGCTCTTTGTAGACACGAGAGCCCTTTT-GGCTTGTTGTGGGTTTTAA-GGCGTTAAGTAAAAGCTCTAGCTTC
>Chimpanzee|16:601778-601904:+
TTTTTTGTTTTCTTAATGTTCTGTGTTTAGCC-AGGTGTTCTGTGCCAAGTGTGCCTGCTCTTTGTAGACACGAGAGCCCTTTT-GGCTTGTTGTGGGTTTTAA-GGCGTTAAGTAAAAGCTCTAGCTTC
>Gorilla|16:655401-655527:+
TTTTTTGTTTTCTTAATGTTCTGTGTTTAGCC-AGGTGTTCTGTGCCAAGTGTGCCTGCTCTTTGTAGACACGAGAGCCCTTTT-GGCTTGTTGTGGGTTTTAA-GGCGTTAAGTAAAAGCTCTAGCTTC
>Orangutan|16:622048-622174:+
TTTTTTGTTTTCTTAATGTTCTGTGTTTAGCC-AGGTGTTCTGTGCCAAGTGTGCCTGCTCTTTGTAGACACGAGAGCCCTTTT-GGCTTGTTGTGGGTTTTAA-GGCGTTAAGTAAAAGCTCTAGCTTC
>Gibbon|GL397322.1:591028-591158:+
TTTTTTGTTTCTTAAATGTTCTGTGTTTAGCCCAGGTGTTCTGTGCCAAGTGTGCTTGCTCTTTGTAGACACGAGAACCCTTTTAGGCTTGTGGTGGGTTTTAAAGGCGTTAAGTAAAAGCTCTAGCTTC
>Rhesus_Macaque|
-

#
>17:81081253-81081353
GCTTTTCCTGGTGAACGATGCTTGCTGGGTGCCCTGTCCCCTAAGGACATCTGAGTCAGAGCCAGACAAATGGGAGAAATTTGTCTGGGGATTAGGAGACC
>Chimpanzee|GL392646.1:27196-27296:+
GCTTTTCCTGGTGAACGATGCTTGCTGGGTGCCCTGTCCCCTAAGGACATCTGAGTCAGAGCCAGACAAATGGGAGAAATTTGTCTGGGGATTAGGAGACC
>Gorilla|unplaced:71922339-71922439:+
GCTTTTCCTGGTGAACGATGCTTGCTGGGTGCCCTGTCCCCTAAGGACATCTGAGTCAGAGCCAGACAAATGGGAGAAATTTGTCTGGGGATTAGGAGACC
>Orangutan|17_random:9959345-9959445:+
GCTTTTCCTGGTGAACGATGCTTGCTGGGTGCCCTGTCCCCTAAGGACATCTGAGTCAGAGCCAGACAAATGGGAGAAATTTGTCTGGGGATTAGGAGACC
>Gibbon|GL398610.1:3552-3651:+
GCTTTTCCTGGTGAACGATGCTTGCTGGGTGCCCTGTCCCCTGAGGACTTCTGAGTCAAAGCCAGACAAATGGGAGAAATT-GTCTGGG-ATTAGGAGACC
>Rhesus_Macaque|chr16:78660166-78660263:+
ACTTCTCCTGGTGAACGATGCTTGTTGGGTGCCCTGTCCCCTAAGGATATCTGAGTAAGAGCCAGACAGATGGGAGAAATT----TGGGGATTAGGAGACC

#
>17:80462012-80462156
GCCTGCCTGCACTCCAGGACACATCCTGAGGAGGCTCTTCCAGACACGGTGCATTCACTTAGAAGGTCAATTTGTGTAACCTGAATATGACTGGAGTTCATCTGTGTGCCTCCTAGGACACAGCTAAAATTGGGACACTGGGGTC
>Chimpanzee|17:82001569-82001713:+
GCCTGCCTGCACTCCAGGACACATCCTGAGGAGGCTCTTCCAGACACGGTGCATTCACTTAGAAGGTCAATTTGTGTAACCTGAATATGACTGGAGTTCATCTGTGTGCCTCCTAGGACACAGCTAAAATTGGGACACTGGGGTC
>Gorilla|5:637138-637282:-
GCCTGCCTGCACTCCAGGACACATCCTGAGGAGGCTCTTCCAGACACGGTGCATTCACTTAGAAGGTCAATTTGTGTAACCTGAATATGACTGGAGTTCATCTGTGTGCCTCCTAGGACACAGCTAAAATTGGGACACTGGGGTC
>Orangutan|17:72610559-72610703:+
GCCTGCCTGCACTCCAGGACACATCCTGAGGAGGCTCTTCCAGACACGGTGCATTCACTTAGAAGGTCAATTTGTGTAACCTGAATATGACTGGAGTTCATCTGTGTGCCTCCTAGGACACAGCTAAAATTGGGACACTGGGGTC
>Gibbon|
-
>Rhesus_Macaque|chr16:77990667-77990810:+
GGCTGCCTGCACTCCAGGGCACGTCCCGAGGAGGCTCTTC-AGACACGGTGCATTCACTTAGAAGGTCAGTCGGTGTAACCTGAATATGACTGGAGTTCGTCTG-GTGCCTCCCAGGACACAGCTACAATTGGGACACTGGGGTC

#
>17:80005613-80005717
CTGGAGATTTTGGCTTCCAAAGAAGAGTCTGGTGGGTTCAAGGCTGGGTGGGCAGGACGGCAAGGATACAGCCCTGCCTGGGACAGAGCCTTCCTGGGGTAGAAG
>Chimpanzee|17:81528909-81529013:+
CTGGAGATTTTGGCTTCCAAAGAAGAGTCTGGTGGGTTCAAGGCTGGGTGGGCAGGACGGCAAGGATACAGCCCTGCCTGGGACAGAGCCTTCCTGGGGTAGAAG
>Gorilla|5:1126175-1126279:-
CTGGAGATTTTGGCTTCCAAAGAAGAGTCTGGTGGGTTCAAGGCTGGGTGGGCAGGACGGCAAGGATACAGCCCTGCCTGGGACAGAGCCTTCCTGGGGTAGAAG
>Orangutan|17:72143116-72143220:+
CTGGAGATTTTGGCTTCCAAAGAAGAGTCTGGTGGGTTCAAGGCTGGGTGGGCAGGACGGCAAGGATACAGCCCTGCCTGGGACAGAGCCTTCCTGGGGTAGAAG
>Gibbon|GL397368.1:758050-758155:+
CTGGAGATTTTGGCTTTCAAAGAAGAGTCTGGTGGGTTCAAGGCTGGGTGGGCAGGACAGCAACGATATAGCCCTGCCTGGGACAGAGCCTTCCTGGGGTAGAAG
>Rhesus_Macaque|chr16:77513397-77513502:+
CTGGAGGCTTTGGCTTCCAAAGAAGAATCTAGTAGGTTCAAGGCTGGGTGGGCAGGACGGGAAGGATATAGCCCTGCCTGGGACAGAGCCTTCCTGGGGGAGGAG

#
>Human|17:79600568-79600704
CCTCTGACACAGACTACAAAATGAAATACACAGGAAGAGACAGACCTGACAACATGAACACACAGCCTCTTGGTAACTTAAGTTTCCCTATTTATAAGAAAATAAGACTAGAACGCTTCTTGGGGAAGTTGAAGAAC
>Chimpanzee|17:81104995-81105131:+
CCTCTGACACAGACTACAAAATGAAATACACAGGAAGAGACAGACCTGACAACATGAACACACAGCCTCTTGGTAACTTAAGTTTCCCTATTTATAAGAAAATAAGACTAGAACGCTTCTTGGGGAAGTTGAAGAAC
>Gorilla|5:1468632-1468768:-
CCTCTGACACAGACTACAAAATGAAATACACAGGAAGAGACAGACCTGACAACATGAACACACAGCCTCTTGGTAACTTAAGTTTCCCTATTTATAAGAAAATAAGACTAGAACGCTTCTTGGGGAAGTTGAAGAAC
>Orangutan|17:71737633-71737769:+
CCTCTGACACAGACTACAAAATGAAATACACAGGAAGAGACAGACCTGACAACATGAACACACAGCCTCTTGGTAACTTAAGTTTCCCTATTTATAAGAAAATAAGACTAGAACGCTTCTTGGGGAAGTTGAAGAAC
>Gibbon|
-
>Rhesus_Macaque|
-

#
>Human|17:79600278-79600379
ACTTATTTGTTTCTAAAATCTGTCTGCCAACACTTAGCTATCTTAAAAAGGAAAGCTCTGTTCTAATGAAGGGGAACATGTGAATGTTCCTTCAAACGATGA
>Chimpanzee|17:81104705-81104806:+
ACTTATTTGTTTCTAAAATCTGTCTGCCAACACTTAGCTATCTTAAAAAGGAAAGCTCTGTTCTAATGAAGGGGAACATGTGAATGTTCCTTCAAACGATGA
>Gorilla|5:1468957-1469058:-
ACTTATTTGTTTCTAAAATCTGTCTGCCAACACTTAGCTATCTTAAAAAGGAAAGCTCTGTTCTAATGAAGGGGAACATGTGAATGTTCCTTCAAACGATGA
>Orangutan|17:71737343-71737444:+
ACTTATTTGTTTCTAAAATCTGTCTGCCAACACTTAGCTATCTTAAAAAGGAAAGCTCTGTTCTAATGAAGGGGAACATGTGAATGTTCCTTCAAACGATGA
>Gibbon|
-
>Rhesus_Macaque|
-

#
>17:79331552-79331655
TGGTGAACATGTTTTGTTGTCAAATTGCTACATGAGGGAAACGTTTTCTGAATTTCTGTCACTCTGCGGCAGAGTCCAAAGCCCCAGGGGCGAGAGTCACGCTG
>Chimpanzee|17:80822793-80822896:+
TGGTGAACATGTTTTGTTGTCAAATTGCTACATGAGGGAAACGTTTTCTGAATTTCTGTCACTCTGCGGCAGAGTCCAAAGCCCCAGGGGCGAGAGTCACGCTG
>Gorilla|5:1747386-1747489:-
TGGTGAACATGTTTTGTTGTCAAATTGCTACATGAGGGAAACGTTTTCTGAATTTCTGTCACTCTGCGGCAGAGTCCAAAGCCCCAGGGGCGAGAGTCACGCTG
>Orangutan|17:71448892-71448995:+
TGGTGAACATGTTTTGTTGTCAAATTGCTACATGAGGGAAACGTTTTCTGAATTTCTGTCACTCTGCGGCAGAGTCCAAAGCCCCAGGGGCGAGAGTCACGCTG
>Gibbon|GL397368.1:191596-191700:+
TGGTGAACATGTTTTGTTGTCAAACTGCTACATGAGGGAAACATTTTCTGATTTTATGCCACCCTGCGGCTGAGTCCAAAGCCCCAGGGGCGAGAGTCACGCTG
>Rhesus_Macaque|
-

#
>Human|2:96960982-96961089
TGGCAAACACAAGCTGACAATAGCTGTCATTATAATGTTTTGGATGGCCCTGGCCACCAAAGCTTCTAAGACAGGACCTCTGTCATCGTGGAGAAGATGGATCTCATC
>Chimpanzee|2A:96536200-96536307:+
TGGCAAACACAAGCTGACAATAGCTGTCATTATAATGTTTTGGATGGCCCTGGCCACCAAAGCTTCTAAGACAGGACCTCTGTCATCGTGGAGAAGATGGATCTCATC
>Gorilla|2a:93792891-93792998:+
TGGCAAACACAAGCTGACAATAGCTGTCATTATAATGTTTTGGATGGCCCTGGCCACCAAAGCTTCTAAGACAGGACCTCTGTCATCGTGGAGAAGATGGATCTCATC
>Orangutan|2a:4437901-4438008:+
TGGCAAACACAAGCTGACAATAGCTGTCATTATAATGTTTTGGATGGCCCTGGCCACCAAAGCTTCTAAGACAGGACCTCTGTCATCGTGGAGAAGATGGATCTCATC
>Gibbon|
-
>Rhesus_Macaque|
-

#
>16:31969224-31969391
GTTTGAAAACTACAATCTAAATTTAACAAATAATGTAATACAAT------------GTTTGTCTTATTAGTTATTCAATTTATTAAAAACAGACTGATATTTAAAGTTAATACCATTGCACATTTGAGTGACATATTTGGCAAGAACAGCATTTACATTCAGCTTTAACAAAACATGTAT
>Chimpanzee|GL392525.1:2165-2332:-
GTTTGAAAACTACAATCTAAATTTAACAAATAATGTAATACAAT------------GTTTGTCTTATTAGTTATTCAATTTATTAAAAACAGACTGATATTTAAAGTTAATACCATTGCACATTTGAGTGACATATTTGGCAAGAACAGCATTTACATTCAGCTTTAACAAAACATGTAT
>Gorilla|14:88270593-88270760:-
GTTTGAAAACTACAATCTAAATTTAACAAATAATGTAATACAAT------------GTTTGTCTTATTAGTTATTCAATTTATTAAAAACAGACTGATATTTAAAGTTAATACCATTGCACATTTGAGTGACATATTTGGCAAGAACAGCATTTACATTCAGCTTTAACAAAACATGTAT
>Orangutan|14:108040057-108040224:-
GTTTGAAAACTACAATCTAAATTTAACAAATAATGTAATACAAT------------GTTTGTCTTATTAGTTATTCAATTTATTAAAAACAGACTGATATTTAAAGTTAATACCATTGCACATTTGAGTGACATATTTGGCAAGAACAGCATTTACATTCAGCTTTAACAAAACATGTAT
>Gibbon|GL397565.1:521756-521576:-
GTTTGAAAACTACAATGTAAATTCAACAAATAATGTAATACAATTTTAAAGGTGACGTTTCTCTTATTGGTTATTCAATTTATTAAAAACAGAATGATATTTAAAATAAATTCCATTGCACATTTAAGTGACATATTTGACAAGAATGGCATTTACATACATTTTTACCAAAACATGTAT
>Rhesus_Macaque|
-

#
>2:134319619-134319719
CAAAAAGATATATTATAATCTACCATAATAATAAAGAAGTAGTACTTTGACATACACACAGAAACATATGATTTAGGAATATTACATAAAAACAGCTGAAG
>Chimpanzee|2B:137492744-137492844:+
CAAAAAGATATATTATAATCTACCATAATAATAAAGAAGTAGTACTTTGACATACACACAGAAACATATGATTTAGGAATATTACATAAAAACAGCTGAAG
>Gorilla|2b:20612487-20612587:+
CAAAAAGATATATTATAATCTACCATAATAATAAAGAAGTAGTACTTTGACATACACACAGAAACATATGATTTAGGAATATTACATAAAAACAGCTGAAG
>Orangutan|2b:22425508-22425608:+
CAAAAAGATATATTATAATCTACCATAATAATAAAGAAGTAGTACTTTGACATACACACAGAAACATATGATTTAGGAATATTACATAAAAACAGCTGAAG
>Gibbon|GL397311.1:1217460-1217561:+
CAAAAAGATATATTACAATCTACCATAATAATAAAGAAGTAGTACTTTGACATACACACAGGAACATGTGATTTGGGAATATGACATAAAAACAGCTGAAG
>Rhesus_Macaque|chr13:118588216-118588098:-
CAAAAAGATACATTATAATCTACCATAATAATAAAGAAGTAGTACCTTGACATACATACCGAAACATATGATTTAGAAATATTACATAAAAACAGCTAAAA

#
>Human|16:26720124-26720226
AATTGGAAAATGCCAGACAACTCATTATCAGGCATTCTGCAGAGGGCTTGGGAAGAAGGAGCTGAACAAGATGACCATAAAGTTCTTTCTGGCCCTGAGAGCC
>Chimpanzee|16:26907498-26907600:+
AATTGGAAAATGCCAGACAACTCATTATCAGGCATTCTGCAGAGGGCTTGGGAAGAAGGAGCTGAACAAGATGACCATAAAGTTCTTTCTGGCCCTGAGAGCC
>Gorilla|16:27498711-27498813:+
AATTGGAAAATGCCAGACAACTCATTATCAGGCATTCTGCAGAGGGCTTGGGAAGAAGGAGCTGAACAAGATGACCATAAAGTTCTTTCTGGCCCTGAGAGCC
>Orangutan|16:25923439-25923541:+
AATTGGAAAATGCCAGACAACTCATTATCAGGCATTCTGCAGAGGGCTTGGGAAGAAGGAGCTGAACAAGATGACCATAAAGTTCTTTCTGGCCCTGAGAGCC
>Gibbon|
-
>Rhesus_Macaque|
-

#
>Human|6:85652906-85653134
TCAAAAGCATTATAATAATTTATTTGAAGGCTCTTTGTGATTTGCATGCCAGGTTATTTAAAAGGTTAGGCTAGAGACTTAATCTCTAGAGGTCTGGCAAATAACCACTATCATTCAGTGGGGAACAGGGGCATGTCAATTTTCAGTTCTAATTTGTCCTCTAGTCAAGAACCCTGTACATCCTTTTCTTATTATACCTCTCACTTTAACAAGACTGTTTAACACACCA
>Chimpanzee|6:85520212-85520440:+
TCAAAAGCATTATAATAATTTATTTGAAGGCTCTTTGTGATTTGCATGCCAGGTTATTTAAAAGGTTAGGCTAGAGACTTAATCTCTAGAGGTCTGGCAAATAACCACTATCATTCAGTGGGGAACAGGGGCATGTCAATTTTCAGTTCTAATTTGTCCTCTAGTCAAGAACCCTGTACATCCTTTTCTTATTATACCTCTCACTTTAACAAGACTGTTTAACACACCA
>Gorilla|6:84954517-84954745:+
TCAAAAGCATTATAATAATTTATTTGAAGGCTCTTTGTGATTTGCATGCCAGGTTATTTAAAAGGTTAGGCTAGAGACTTAATCTCTAGAGGTCTGGCAAATAACCACTATCATTCAGTGGGGAACAGGGGCATGTCAATTTTCAGTTCTAATTTGTCCTCTAGTCAAGAACCCTGTACATCCTTTTCTTATTATACCTCTCACTTTAACAAGACTGTTTAACACACCA
>Orangutan|6:85853230-85853458:+
TCAAAAGCATTATAATAATTTATTTGAAGGCTCTTTGTGATTTGCATGCCAGGTTATTTAAAAGGTTAGGCTAGAGACTTAATCTCTAGAGGTCTGGCAAATAACCACTATCATTCAGTGGGGAACAGGGGCATGTCAATTTTCAGTTCTAATTTGTCCTCTAGTCAAGAACCCTGTACATCCTTTTCTTATTATACCTCTCACTTTAACAAGACTGTTTAACACACCA
>Gibbon|
-
>Rhesus_Macaque|
-

#
>Human|15:97991022-97991151
TACATACAAAGTCAAATGCCTGCTACATTAACTCTGTTTAAATACTAATGTTCTGCTACTTGATTGATACCTTATTTTACATGTTATGTCAGTTACATTATCAATCTGAATTTTATAGCATATTTATGCT
>Chimpanzee|15:94915455-94915584:+
TACATACAAAGTCAAATGCCTGCTACATTAACTCTGTTTAAATACTAATGTTCTGCTACTTGATTGATACCTTATTTTACATGTTATGTCAGTTACATTATCAATCTGAATTTTATAGCATATTTATGCT
>Gorilla|15:77462601-77462730:+
TACATACAAAGTCAAATGCCTGCTACATTAACTCTGTTTAAATACTAATGTTCTGCTACTTGATTGATACCTTATTTTACATGTTATGTCAGTTACATTATCAATCTGAATTTTATAGCATATTTATGCT
>Orangutan|15:94455529-94455658:+
TACATACAAAGTCAAATGCCTGCTACATTAACTCTGTTTAAATACTAATGTTCTGCTACTTGATTGATACCTTATTTTACATGTTATGTCAGTTACATTATCAATCTGAATTTTATAGCATATTTATGCT
>Gibbon|
-
>Rhesus_Macaque|
-

#
>Human|6:67529452-67529570
AAAGGCCTCCAAAACACTGTGTTTAGACAAATTCATCAGCTACTACTCTGACTTAATTTTCACCTGTGCTATAAACTCTTTACTTCCTGCAAAAATAGTTACATTAGACTTGTCCTGAA
>Chimpanzee|6:67088281-67088399:+
AAAGGCCTCCAAAACACTGTGTTTAGACAAATTCATCAGCTACTACTCTGACTTAATTTTCACCTGTGCTATAAACTCTTTACTTCCTGCAAAAATAGTTACATTAGACTTGTCCTGAA
>Gorilla|6:66486704-66486822:+
AAAGGCCTCCAAAACACTGTGTTTAGACAAATTCATCAGCTACTACTCTGACTTAATTTTCACCTGTGCTATAAACTCTTTACTTCCTGCAAAAATAGTTACATTAGACTTGTCCTGAA
>Orangutan|6:67114999-67115117:+
AAAGGCCTCCAAAACACTGTGTTTAGACAAATTCATCAGCTACTACTCTGACTTAATTTTCACCTGTGCTATAAACTCTTTACTTCCTGCAAAAATAGTTACATTAGACTTGTCCTGAA
>Gibbon|
-
>Rhesus_Macaque|
-

#
>16:24840433-24840542
CTCCAATTTCTTTATAAAGGAAAGTTGATATCATTACCTTATACAGAAAATCAGTGTCCATATATAAAAGAGAGCTATACAAGAAATAAAAACAAAATGTATTCCATTCT
>Chimpanzee|16:24943862-24943971:+
CTCCAATTTCTTTATAAAGGAAAGTTGATATCATTACCTTATACAGAAAATCAGTGTCCATATATAAAAGAGAGCTATACAAGAAATAAAAACAAAATGTATTCCATTCT
>Gorilla|16:25529411-25529520:+
CTCCAATTTCTTTATAAAGGAAAGTTGATATCATTACCTTATACAGAAAATCAGTGTCCATATATAAAAGAGAGCTATACAAGAAATAAAAACAAAATGTATTCCATTCT
>Orangutan|16:23992641-23992750:+
CTCCAATTTCTTTATAAAGGAAAGTTGATATCATTACCTTATACAGAAAATCAGTGTCCATATATAAAAGAGAGCTATACAAGAAATAAAAACAAAATGTATTCCATTCT
>Gibbon|GL397283.1:3847052-3846946:-
CTCCAATTTCTTTATAATGGAAAGTTGATATCATTACTTTATACTGAAAATCAGTGTCCATATATAAAAG----CTATACAAGAAATAAAAACAAAATGTATTCCATTCT
>Rhesus_Macaque|chr20:23310666-23310770:+
CTCTAATTTCTTTACAAAGGGAAGTGGATATCATTGCCTTATACAGAAAATCAGTGTCCATATATAAAAGAGAGCTATACAAGAAGTAAA------ATGTATTCCATTCT

#
>19:9314482-9314581
ATCATGAATTTTCTCAAATGTTCTTGCTCTTCTCACTTTGTTCAGTCAAGGGTCTCTAAGGTAAGTGTCTACAGAATCAGGTGACTAACACACCAATCAA
>Chimpanzee|19:9400881-9400980:+
ATCATGAATTTTCTCAAATGTTCTTGCTCTTCTCACTTTGTTCAGTCAAGGGTCTCTAAGGTAAGTGTCTACAGAATCAGGTGACTAACACACCAATCAA
>Gorilla|19:9372379-9372478:+
ATCATGAATTTTCTCAAATGTTCTTGCTCTTCTCACTTTGTTCAGTCAAGGGTCTCTAAGGTAAGTGTCTACAGAATCAGGTGACTAACACACCAATCAA
>Orangutan|19:9386496-9386595:+
ATCATGAATTTTCTCAAATGTTCTTGCTCTTCTCACTTTGTTCAGTCAAGGGTCTCTAAGGTAAGTGTCTACAGAATCAGGTGACTAACACACCAATCAA
>Gibbon|
-
>Rhesus_Macaque|chr19:9113606-9113706:+
ATCATGAATTTTCTCAAATGTTCTTGCTCTTCTCACTTTGTTCAGTTGAGTGTCTCTAAAGTAAGGGCCTACAGAATCAGGGGACTAACACACCAATCAA

#
>15:80217032-80217141
TAAAA--GTTTACAGCACACTGGCGCAGAAG------ATGGAAAACCGCTGCTTG----CCTTTCTCCGTTTATTGACTCACATTCTGCTCTTTGGATCATTTTCTTCGGAAAAAGTTTT
>Chimpanzee|15:77565243-77565352:+
TAAAA--GTTTACAGCACACTGGCGCAGAAG------ATGGAAAACCGCTGCTTG----CCTTTCTCCGTTTATTGACTCACATTCTGCTCTTTGGATCATTTTCTTCGGAAAAAGTTTT
>Gorilla|15:59705803-59705912:+
TAAAA--GTTTACAGCACACTGGCGCAGAAG------ATGGAAAACCGCTGCTTG----CCTTTCTCCGTTTATTGACTCACATTCTGCTCTTTGGATCATTTTCTTCGGAAAAAGTTTT
>Orangutan|15_random:2727150-2727259:-
TAAAA--GTTTACAGCACACTGGCGCAGAAG------ATGGAAAACCGCTGCTTG----CCTTTCTCCGTTTATTGACTCACATTCTGCTCTTTGGATCATTTTCTTCGGAAAAAGTTTT
>Gibbon|GL397378.1:4058877-4058993:+
-TAAATTGTTTACAGCACCCTGGCGCAGA-GCAGGGAATCGAAAACCGCTGCTTG----CCTTTCTCCTCTTACTGACTCACATTCTGCTCTTTGGATCATTTTCTTCGGAAAAAGTTTT
>Rhesus_Macaque|chr5:43649572-43649453:-
-TAAA--GTTTGCAGCACACAGGGGCGGAAGCAAGGGATAGTAAACCGCTTCTCTACCCCCTTTCTCCGTTTATTGACTCACATTCTGCTCCTTGGATCATTTTCTTCGGAAAAAGTTCC

#
>1:43460401-43460506
GTAGAATTCTTTGAGCAAACTTTTCACCTGCTAAACCTTTGCTGCTATCGTCAT--------CATCATCATCATCTACCTCAGAGGGTTCCTGGGGACCTGAAACAAGGCAAGC
>Chimpanzee|1:43317095-43317200:+
GTAGAATTCTTTGAGCAAACTTTTCACCTGCTAAACCTTTGCTGCTATCGTCAT--------CATCATCATCATCTACCTCAGAGGGTTCCTGGGGACCTGAAACAAGGCAAGC
>Gorilla|1:44494017-44494122:+
GTAGAATTCTTTGAGCAAACTTTTCACCTGCTAAACCTTTGCTGCTATCGTCAT--------CATCATCATCATCTACCTCAGAGGGTTCCTGGGGACCTGAAACAAGGCAAGC
>Orangutan|1:187047533-187047638:-
GTAGAATTCTTTGAGCAAACTTTTCACCTGCTAAACCTTTGCTGCTATCGTCAT--------CATCATCATCATCTACCTCAGAGGGTTCCTGGGGACCTGAAACAAGGCAAGC
>Gibbon|
-
>Rhesus_Macaque|chr1:45891810-45891923:+
GTAGAATTCTTTGAGCAAACTTTTCACATGCTCAACCTTTGCTTTTATCGTCATGATCATAACATCATCATCATCTACCTCAGAAG-TACCTGGGGACCTGAAACAAGGCAAGC

#
>1:43005389-43005495
CAGTTACACTGAAAATTGGGCTTAGAATTAGGAAAATGTTCAAATGTCCTGATTCAAGCTTGTTCCTTAAGTTTAAAAATGGCTTCCAGGGAGCCTAAGTTTAAAAA
>Chimpanzee|1:42859962-42860068:+
CAGTTACACTGAAAATTGGGCTTAGAATTAGGAAAATGTTCAAATGTCCTGATTCAAGCTTGTTCCTTAAGTTTAAAAATGGCTTCCAGGGAGCCTAAGTTTAAAAA
>Gorilla|1:44011469-44011575:+
CAGTTACACTGAAAATTGGGCTTAGAATTAGGAAAATGTTCAAATGTCCTGATTCAAGCTTGTTCCTTAAGTTTAAAAATGGCTTCCAGGGAGCCTAAGTTTAAAAA
>Orangutan|1:187534361-187534467:-
CAGTTACACTGAAAATTGGGCTTAGAATTAGGAAAATGTTCAAATGTCCTGATTCAAGCTTGTTCCTTAAGTTTAAAAATGGCTTCCAGGGAGCCTAAGTTTAAAAA
>Gibbon|GL397355.1:7329597-7329696:+
CAGTTACACTGAAAATTGGGCTTAGAATTAGGAAAATGTTCAAATGTCCTGATTCAAGCTTGTTCCCTAAATTTAAAAATGGCTTCCAGAGAGATTGCT--------
>Rhesus_Macaque|
-

#
>Human|1:45729662-45729774
ACCCCTTTTCTCCCTAAGAGAGTGCATTTCCTGTCCTACCCAGGGCCTCAGGTGCATCTCTCATTCCAAGTGTCTGGAAGGAGTAACTGAATCAGAGGCATCTGTCTCTCTCA
>Chimpanzee|1:45611177-45611289:+
ACCCCTTTTCTCCCTAAGAGAGTGCATTTCCTGTCCTACCCAGGGCCTCAGGTGCATCTCTCATTCCAAGTGTCTGGAAGGAGTAACTGAATCAGAGGCATCTGTCTCTCTCA
>Gorilla|1:46879474-46879586:+
ACCCCTTTTCTCCCTAAGAGAGTGCATTTCCTGTCCTACCCAGGGCCTCAGGTGCATCTCTCATTCCAAGTGTCTGGAAGGAGTAACTGAATCAGAGGCATCTGTCTCTCTCA
>Orangutan|1_random:24370926-24371038:+
ACCCCTTTTCTCCCTAAGAGAGTGCATTTCCTGTCCTACCCAGGGCCTCAGGTGCATCTCTCATTCCAAGTGTCTGGAAGGAGTAACTGAATCAGAGGCATCTGTCTCTCTCA
>Gibbon|
-
>Rhesus_Macaque|
-

#
>1:50103282-50103413
TACTTCTGAAATATTCCCTTTTTTATATGTTGAAGTATGTTATATTTAAATTAAAAAATTAAAAAGTAGTAGCAGCTCATTATGAATATTTATCTGTTACACAGACTGAAAAAATCTTTCTAAACCTAATAG
>Chimpanzee|1:49999125-49999256:+
TACTTCTGAAATATTCCCTTTTTTATATGTTGAAGTATGTTATATTTAAATTAAAAAATTAAAAAGTAGTAGCAGCTCATTATGAATATTTATCTGTTACACAGACTGAAAAAATCTTTCTAAACCTAATAG
>Gorilla|1:51305319-51305450:+
TACTTCTGAAATATTCCCTTTTTTATATGTTGAAGTATGTTATATTTAAATTAAAAAATTAAAAAGTAGTAGCAGCTCATTATGAATATTTATCTGTTACACAGACTGAAAAAATCTTTCTAAACCTAATAG
>Orangutan|1:180217699-180217830:-
TACTTCTGAAATATTCCCTTTTTTATATGTTGAAGTATGTTATATTTAAATTAAAAAATTAAAAAGTAGTAGCAGCTCATTATGAATATTTATCTGTTACACAGACTGAAAAAATCTTTCTAAACCTAATAG
>Gibbon|GL397275.1:34403853-34403724:-
TAGTTCTGAAATATTCCCTTTTTTACATGTTGAAGTATGTTATATTTAAATTAAAAAATTAAAAAGTAG---CAGCTCATTATGAATATTTATATGTTACACAGACTGAAAAAATCTTTCTAAACCTAATGG
>Rhesus_Macaque|chr1:52457570-52457694:+
TACTACTGATATATTCCCTTTTTTATATGTTGAAGTATGTTATATTTAAATTTAAAAATTAAAAAGTAGT----AATCATTATGAATATTTATCTCTTA----GACTGAAAAAATCTTTCTAAACCTAATAG

#
>1:47716561-47716661
TTGTAGGAATAACTGATCTCAGGGCTT----TTCTTAAAGGTTTCAGTGATGTTGAACAGCTCTATTTGAACAATGAGAACTTAGTCCTATCACCAGCCAGCCAT
>Chimpanzee|1:47628579-47628679:+
TTGTAGGAATAACTGATCTCAGGGCTT----TTCTTAAAGGTTTCAGTGATGTTGAACAGCTCTATTTGAACAATGAGAACTTAGTCCTATCACCAGCCAGCCAT
>Gorilla|1:48886594-48886694:+
TTGTAGGAATAACTGATCTCAGGGCTT----TTCTTAAAGGTTTCAGTGATGTTGAACAGCTCTATTTGAACAATGAGAACTTAGTCCTATCACCAGCCAGCCAT
>Orangutan|1:182597900-182598000:-
TTGTAGGAATAACTGATCTCAGGGCTT----TTCTTAAAGGTTTCAGTGATGTTGAACAGCTCTATTTGAACAATGAGAACTTAGTCCTATCACCAGCCAGCCAT
>Gibbon|GL397275.1:36822686-36822585:-
TTGTAGGAATAACTGATCTCAGGGCTT----TTCTTAAAGGTTTCGGTGATGTTGAACAGGTCTATTTGAACAATGAAAACTTAGTCCTATCACTAGCCGGCCAT
>Rhesus_Macaque|chr1:50073732-50073837:+
TTGTAGGAATAACTGATCTCAGGGTTTGTTTTTCTTAAAGGTTTCAGTGATGTTGAACAACTCTATTTGAACAATGAGAACTTAGTCCTATCACTAGTCAGCCAT

#
>Human|1:51136603-51136717
TACATAAATAAATAAAGTAGCTTGATAAGTATCAATAGAAACCATATGCTTGAGTATTTCAAAATTGAAGGGAGATAGAATATATATAGAATGTATGTAAATAATACCTTATTTG
>Chimpanzee|1:51038128-51038242:+
TACATAAATAAATAAAGTAGCTTGATAAGTATCAATAGAAACCATATGCTTGAGTATTTCAAAATTGAAGGGAGATAGAATATATATAGAATGTATGTAAATAATACCTTATTTG
>Gorilla|1:52283814-52283928:-
TACATAAATAAATAAAGTAGCTTGATAAGTATCAATAGAAACCATATGCTTGAGTATTTCAAAATTGAAGGGAGATAGAATATATATAGAATGTATGTAAATAATACCTTATTTG
>Orangutan|1:179126257-179126371:-
TACATAAATAAATAAAGTAGCTTGATAAGTATCAATAGAAACCATATGCTTGAGTATTTCAAAATTGAAGGGAGATAGAATATATATAGAATGTATGTAAATAATACCTTATTTG
>Gibbon|
-
>Rhesus_Macaque|
-

#
>Human|1:52133348-52133454
ATACATCACAAGTTAGAAGGTTAACTCAGTTAATCACAAATTACATTAACCAGAATGAGCTGTTTCTGCACGTGCTTACCCACTGAAGTGTGTCTGTATTTGCTGTC
>Chimpanzee|1:52059889-52059995:+
ATACATCACAAGTTAGAAGGTTAACTCAGTTAATCACAAATTACATTAACCAGAATGAGCTGTTTCTGCACGTGCTTACCCACTGAAGTGTGTCTGTATTTGCTGTC
>Gorilla|1:53329110-53329216:+
ATACATCACAAGTTAGAAGGTTAACTCAGTTAATCACAAATTACATTAACCAGAATGAGCTGTTTCTGCACGTGCTTACCCACTGAAGTGTGTCTGTATTTGCTGTC
>Orangutan|1:178104627-178104733:-
ATACATCACAAGTTAGAAGGTTAACTCAGTTAATCACAAATTACATTAACCAGAATGAGCTGTTTCTGCACGTGCTTACCCACTGAAGTGTGTCTGTATTTGCTGTC
>Gibbon|
-
>Rhesus_Macaque|
-

#
>1:51242432-51242538
AAATATTTGTCATTAAACTAAGAAAGTAAAGGCTAAATCATATCCCTTTCAGTGGTTCCCAACTAATAAACCCGAGATGCCTTAGCAATACTACTAAAAATCCATAC
>Chimpanzee|1:51144074-51144180:+
AAATATTTGTCATTAAACTAAGAAAGTAAAGGCTAAATCATATCCCTTTCAGTGGTTCCCAACTAATAAACCCGAGATGCCTTAGCAATACTACTAAAAATCCATAC
>Gorilla|1:52426934-52427040:+
AAATATTTGTCATTAAACTAAGAAAGTAAAGGCTAAATCATATCCCTTTCAGTGGTTCCCAACTAATAAACCCGAGATGCCTTAGCAATACTACTAAAAATCCATAC
>Orangutan|1:179021188-179021294:-
AAATATTTGTCATTAAACTAAGAAAGTAAAGGCTAAATCATATCCCTTTCAGTGGTTCCCAACTAATAAACCCGAGATGCCTTAGCAATACTACTAAAAATCCATAC
>Gibbon|GL397275.1:33266007-33265900:-
AAATATTTGTCATTAAACTAAGAAAGTAAAGGTTAAATCATATCCCTTTCAGTGGTTCCCGACTAGTAAACCTGAGATGCCTTAGCAATACTACTAAAAATCCATAC
>Rhesus_Macaque|
-

#
>13:28757174-28757300
AAAGATAAAGTAAATTTGGAGAAATTAATCTGAGTATAGCATAGACAATTTGGAATGTAAATCTTAATCCTTCTGATGGTTAAGCTAGGCCTTTTTTGCATATTGAATCAAGTATTGATGTCAGAAA
>Chimpanzee|13:27780818-27780944:+
AAAGATAAAGTAAATTTGGAGAAATTAATCTGAGTATAGCATAGACAATTTGGAATGTAAATCTTAATCCTTCTGATGGTTAAGCTAGGCCTTTTTTGCATATTGAATCAAGTATTGATGTCAGAAA
>Gorilla|13:10004783-10004909:+
AAAGATAAAGTAAATTTGGAGAAATTAATCTGAGTATAGCATAGACAATTTGGAATGTAAATCTTAATCCTTCTGATGGTTAAGCTAGGCCTTTTTTGCATATTGAATCAAGTATTGATGTCAGAAA
>Orangutan|13:27621980-27622106:+
AAAGATAAAGTAAATTTGGAGAAATTAATCTGAGTATAGCATAGACAATTTGGAATGTAAATCTTAATCCTTCTGATGGTTAAGCTAGGCCTTTTTTGCATATTGAATCAAGTATTGATGTCAGAAA
>Gibbon|GL397329.1:1185883-1186009:+
AAAGATAAAGTAAATTTGGAGAAATTAATCTGA-TATAGCATAGACAATTTGGAATGTAAATCTTAATGCTTCTGATGGTTAGGCTAGGCCTTTTTTGCGTATTGAATCAAGTATTGATGTCAGAAA
>Rhesus_Macaque|
-

#
>15:96066423-96066534
GAATGTTTAAGCCAATTATACCACGAGTGAAATGGAGAAGACAAGATGTAAAATGTATTTGGAATAAGATCACAACTATCAAGAAAGATGGAATAGGCTTGGATTCCTGCCC
>Chimpanzee|15:92962433-92962544:+
GAATGTTTAAGCCAATTATACCACGAGTGAAATGGAGAAGACAAGATGTAAAATGTATTTGGAATAAGATCACAACTATCAAGAAAGATGGAATAGGCTTGGATTCCTGCCC
>Gorilla|15:75451356-75451467:+
GAATGTTTAAGCCAATTATACCACGAGTGAAATGGAGAAGACAAGATGTAAAATGTATTTGGAATAAGATCACAACTATCAAGAAAGATGGAATAGGCTTGGATTCCTGCCC
>Orangutan|15:92441455-92441566:+
GAATGTTTAAGCCAATTATACCACGAGTGAAATGGAGAAGACAAGATGTAAAATGTATTTGGAATAAGATCACAACTATCAAGAAAGATGGAATAGGCTTGGATTCCTGCCC
>Gibbon|GL397317.1:12975731-12975843:+
GAATGTTTAAGCCAATTATACCAGGAGTGAAATTGAGAAGACAAGTTGTAAAATGCATTTAGAATAAGATCACAACTATCCAGAAAAATGGAATAGGCTTGGATTCCTGCCC
>Rhesus_Macaque|chr7:75424302-75424408:+
GAATGTTTAAGCCAATGATACTAGGATTGAAATGGGAAAGACAAGATATA------ATTTGGAGTAAGATCACAACTATCAAGAAAGATGGAATAGGCTTGGATTCCTGCCC

#
>Human|19:42146971-42147070
AGGGTCTCTGCTGCCTGCTCTGTCCTCCACTGTGGAGAAGAGCTTGGGCTCCAGAAATGCTCCCAAGCATGGCTGCTCTGACTGTCAGCTGTGCTGTTTG
>Chimpanzee|19:46706135-46706234:+
AGGGTCTCTGCTGCCTGCTCTGTCCTCCACTGTGGAGAAGAGCTTGGGCTCCAGAAATGCTCCCAAGCATGGCTGCTCTGACTGTCAGCTGTGCTGTTTG
>Gorilla|19:38952894-38952993:+
AGGGTCTCTGCTGCCTGCTCTGTCCTCCACTGTGGAGAAGAGCTTGGGCTCCAGAAATGCTCCCAAGCATGGCTGCTCTGACTGTCAGCTGTGCTGTTTG
>Orangutan|19_random:6148254-6148353:+
AGGGTCTCTGCTGCCTGCTCTGTCCTCCACTGTGGAGAAGAGCTTGGGCTCCAGAAATGCTCCCAAGCATGGCTGCTCTGACTGTCAGCTGTGCTGTTTG
>Gibbon|
-
>Rhesus_Macaque|
-

#
>Human|19:42139160-42139269
AGATCTCTCCCTGTTTTCAGCACTCCCTGAAATGTTTTCAAAGCTTCCTTTATATTGACATTTATGGATATTTTGAGCTAGTACAGATTTCTCCTACTCCAAGATATGGA
>Chimpanzee|19:46698333-46698442:+
AGATCTCTCCCTGTTTTCAGCACTCCCTGAAATGTTTTCAAAGCTTCCTTTATATTGACATTTATGGATATTTTGAGCTAGTACAGATTTCTCCTACTCCAAGATATGGA
>Gorilla|19:38945063-38945172:+
AGATCTCTCCCTGTTTTCAGCACTCCCTGAAATGTTTTCAAAGCTTCCTTTATATTGACATTTATGGATATTTTGAGCTAGTACAGATTTCTCCTACTCCAAGATATGGA
>Orangutan|19:42860521-42860630:+
AGATCTCTCCCTGTTTTCAGCACTCCCTGAAATGTTTTCAAAGCTTCCTTTATATTGACATTTATGGATATTTTGAGCTAGTACAGATTTCTCCTACTCCAAGATATGGA
>Gibbon|
-
>Rhesus_Macaque|
-

#
>13:43404416-43404545
ATTACAATGGAATACTATATGTCTGTTAAAAGTATGAGGTTGTTTTAGACATATACACATGAAAAAATCATAGATGTTATCAAAAAATGAATCCAAAACAAATAGGTATAATATGTTCTCACTTCCATGT
>Chimpanzee|GL392075.1:3875854-3875983:+
ATTACAATGGAATACTATATGTCTGTTAAAAGTATGAGGTTGTTTTAGACATATACACATGAAAAAATCATAGATGTTATCAAAAAATGAATCCAAAACAAATAGGTATAATATGTTCTCACTTCCATGT
>Gorilla|13:24908546-24908675:+
ATTACAATGGAATACTATATGTCTGTTAAAAGTATGAGGTTGTTTTAGACATATACACATGAAAAAATCATAGATGTTATCAAAAAATGAATCCAAAACAAATAGGTATAATATGTTCTCACTTCCATGT
>Orangutan|13:42837965-42838094:+
ATTACAATGGAATACTATATGTCTGTTAAAAGTATGAGGTTGTTTTAGACATATACACATGAAAAAATCATAGATGTTATCAAAAAATGAATCCAAAACAAATAGGTATAATATGTTCTCACTTCCATGT
>Gibbon|GL397327.1:3542053-3542181:+
ATTACAATGGAATACTATATGTCTGTTAAAAGTATGAAGTTGTTTTATACACATACAAATGAAAAAATCATAGATGTTATCAAAAAAAGACTCCAAAACAAATAGGTATAATATATTCTCA----TGTGT
>Rhesus_Macaque|chr17:21747315-21747432:+
ATTACAATGGAATACTATATGTCTGTTAAACGTATGAGGTTGTT---------TACACATGAAAAACCCATAGATGTTACCAAAAAATGACTCCAAAACAAATAGGTATAATATGTTCTCA----CATGT


#
>13:43053046-43053146
AAGCGCAGCAGCAGTGAGGTGTTGTGCCTGTACTACCTTACTTCACAGAGGTGCTGGGACCATCAACTATGACAACACTCTGCAGGCTAGGAAAATGATTA
>Chimpanzee|GL392075.1:3521090-3521190:+
AAGCGCAGCAGCAGTGAGGTGTTGTGCCTGTACTACCTTACTTCACAGAGGTGCTGGGACCATCAACTATGACAACACTCTGCAGGCTAGGAAAATGATTA
>Gorilla|13:24553546-24553646:+
AAGCGCAGCAGCAGTGAGGTGTTGTGCCTGTACTACCTTACTTCACAGAGGTGCTGGGACCATCAACTATGACAACACTCTGCAGGCTAGGAAAATGATTA
>Orangutan|13:42470056-42470156:+
AAGCGCAGCAGCAGTGAGGTGTTGTGCCTGTACTACCTTACTTCACAGAGGTGCTGGGACCATCAACTATGACAACACTCTGCAGGCTAGGAAAATGATTA
>Gibbon|GL397327.1:3186405-3186490:+
AAGTGCAGCAGCAGTGAGGTGTTGTGCA----------------GTAGAGGTGCTGGGACCATCAACTATGACAACACTCTGCAGGCGAGGAAAATGATTA
>Rhesus_Macaque|chr17:21417726-21417827:+
AAGGGCCGCAGCAGTGGGGCACTGTGCCTGCTCTACCTCATTTCACAGAGGTGCTAGGACCATCGACTGGAACAACACTCTGCAGGCTAGGAAAATGATTA

#
>15:30998818-30998920
GTATTAATCACTGCCTTTCATAGTTTGATGCAGAATGTCTCGTACTTCAGCAAAGCAGCTCAGGCCAATTTCAGACCTGCTGGAATTAACCCTCCTAGCACAT
>Chimpanzee|15:28497327-28497429:-
GTATTAATCACTGCCTTTCATAGTTTGATGCAGAATGTCTCGTACTTCAGCAAAGCAGCTCAGGCCAATTTCAGACCTGCTGGAATTAACCCTCCTAGCACAT
>Gorilla|15:10059300-10059402:-
GTATTAATCACTGCCTTTCATAGTTTGATGCAGAATGTCTCGTACTTCAGCAAAGCAGCTCAGGCCAATTTCAGACCTGCTGGAATTAACCCTCCTAGCACAT
>Orangutan|15:27586157-27586259:-
GTATTAATCACTGCCTTTCATAGTTTGATGCAGAATGTCTCGTACTTCAGCAAAGCAGCTCAGGCCAATTTCAGACCTGCTGGAATTAACCCTCCTAGCACAT
>Gibbon|GL397490.1:814854-814751:-
GTATTAATCACCGCCTTTCATAGTTTGATGCAGAATGTCTCGTACTTCAGCAAAGCAGCTCAGGCCAATTTCAGAGCTGCTGGAATTAACCTTCCTGGCACAT
>Rhesus_Macaque|chr7:9993552-9993450:-
GTATTAATCATCGCCGTTCATCGTTTGGTGCAGAATGTCTCTTACTTCAGCAAAGCAGCTCAGGCCAATTTCAGACCTGCTGGAATTA-CCCTCCCAGCACAT

#
>Human|19:8096705-8096824
TTATTCCTATAAAGACCCAAGGGCCCAATCTTTGTTTCATGGTACCTTTGTTCTTTATTTCTTACTACTTATTCATTTTTAAATATTCTGAATAGTCAAAGTCAAGATGTAGCTGACTTT
>Chimpanzee|19:8163390-8163509:+
TTATTCCTATAAAGACCCAAGGGCCCAATCTTTGTTTCATGGTACCTTTGTTCTTTATTTCTTACTACTTATTCATTTTTAAATATTCTGAATAGTCAAAGTCAAGATGTAGCTGACTTT
>Gorilla|19:8258504-8258623:+
TTATTCCTATAAAGACCCAAGGGCCCAATCTTTGTTTCATGGTACCTTTGTTCTTTATTTCTTACTACTTATTCATTTTTAAATATTCTGAATAGTCAAAGTCAAGATGTAGCTGACTTT
>Orangutan|19:8231386-8231505:+
TTATTCCTATAAAGACCCAAGGGCCCAATCTTTGTTTCATGGTACCTTTGTTCTTTATTTCTTACTACTTATTCATTTTTAAATATTCTGAATAGTCAAAGTCAAGATGTAGCTGACTTT
>Gibbon|
-
>Rhesus_Macaque|
-

#
>13:37432705-37432824
CACTCAAACACGCAGCCACTCTGCCTGGGCTGCACTGTGAGGTGTCTCCCTTACCACTGCTGCTGCCTTCCAGAGCACCCTTACACACCATGCCCACCCCATCCTCACAGGATCAAGAAA
>Chimpanzee|13:36486947-36487066:+
CACTCAAACACGCAGCCACTCTGCCTGGGCTGCACTGTGAGGTGTCTCCCTTACCACTGCTGCTGCCTTCCAGAGCACCCTTACACACCATGCCCACCCCATCCTCACAGGATCAAGAAA
>Gorilla|13:18781599-18781718:+
CACTCAAACACGCAGCCACTCTGCCTGGGCTGCACTGTGAGGTGTCTCCCTTACCACTGCTGCTGCCTTCCAGAGCACCCTTACACACCATGCCCACCCCATCCTCACAGGATCAAGAAA
>Orangutan|13:36648629-36648748:+
CACTCAAACACGCAGCCACTCTGCCTGGGCTGCACTGTGAGGTGTCTCCCTTACCACTGCTGCTGCCTTCCAGAGCACCCTTACACACCATGCCCACCCCATCCTCACAGGATCAAGAAA
>Gibbon|GL397329.1:9718549-9718669:+
CACTCAAACACGCGGCCACTCTGCCTGGGCTGCACTGTGGGGTGTCTCCCTCACCACTGCTGCTGCCTTCCAGATCACCCTTACACACCATGCCCACCCCATCCACACAGGATCAAGAAA
>Rhesus_Macaque|chr17:16067004-16067124:+
CACTCAAACACGCGGCCACTCCGCCTGAAGTGCACAGTGAGGTGTCTCCCTTACCACTGCTGCTGCCTTCCAGAGCATCCTTACACACCACGCGCACCCCATCCTCACAGGATCGAGAAA

#
>12:37861360-37861466
TTTATAGTTTGTCTGACTTTTATTCTTTTCAATCCATAATTAATTCCATAGATAGAATAATTTATAATGTAACTTTAATCATTACATCCTTTGATCAAAAATATACA
>Chimpanzee|12:51902798-51902904:-
TTTATAGTTTGTCTGACTTTTATTCTTTTCAATCCATAATTAATTCCATAGATAGAATAATTTATAATGTAACTTTAATCATTACATCCTTTGATCAAAAATATACA
>Gorilla|12:34982148-34982254:+
TTTATAGTTTGTCTGACTTTTATTCTTTTCAATCCATAATTAATTCCATAGATAGAATAATTTATAATGTAACTTTAATCATTACATCCTTTGATCAAAAATATACA
>Orangutan|Un:5819879-5819985:+
TTTATAGTTTGTCTGACTTTTATTCTTTTCAATCCATAATTAATTCCATAGATAGAATAATTTATAATGTAACTTTAATCATTACATCCTTTGATCAAAAATATACA
>Gibbon|GL397420.1:2888222-2888116:-
TTTATAGTTTGTCTGACTTTTATTCTTTTCAATCCATAATTAATTCCATAGGTAGAATAATTTATAATGTAACCTTAATCACTACATCCTTTGATGAAAAA-ATACA
>Rhesus_Macaque|chr7:25416685-25416582:-
TTTATAGTTTGTCTGACTTTTATTGTTTTCAATCCATAATT----CCATAGATAGAATAATTTATAATGCAACTTTAATCATTATATACTTTGATCAAAAATATACA

#
>19:39967569-39967676
TGATGACATTATATCTTATTCAGGCATGAATTATGCTAAGTGAAAATCACA---GTATCCCCCAGGAAACCTAAATTCCTCCTGTGGTGCAGGATACAGTGCTTGATGGTC
>Chimpanzee|19:44702257-44702364:+
TGATGACATTATATCTTATTCAGGCATGAATTATGCTAAGTGAAAATCACA---GTATCCCCCAGGAAACCTAAATTCCTCCTGTGGTGCAGGATACAGTGCTTGATGGTC
>Gorilla|19:36883546-36883653:+
TGATGACATTATATCTTATTCAGGCATGAATTATGCTAAGTGAAAATCACA---GTATCCCCCAGGAAACCTAAATTCCTCCTGTGGTGCAGGATACAGTGCTTGATGGTC
>Orangutan|19:40413541-40413648:+
TGATGACATTATATCTTATTCAGGCATGAATTATGCTAAGTGAAAATCACA---GTATCCCCCAGGAAACCTAAATTCCTCCTGTGGTGCAGGATACAGTGCTTGATGGTC
>Gibbon|GL397330.1:2155620-2155509:-
TGATGAAATTATATCTTATTCAGGCATGAATTATGCTAAGTGAAAATCACACTCACTACCCCCAGGAAATGTAAATTCCTCCTGTGGTGCAGGATACAGTGCTTGATGGTC
>Rhesus_Macaque|chr19:45827834-45827937:+
TGAAGACATTATATCTTATTCAGGCATGAATTATGCAAAGTGAAAATCACA---GTATCCTCCAGGAAACCTAGATT-----TGTGGTGCAGGATACAGTGCTTGATGGTC

#
>Human|19:39483218-39483317
GATGTGCAGGACTGCAGCTGTGTCTGGATTCTGGACAAGGCTCCAAATGATCACCACCATATCTTGGCTGTTCAGTTAGGTGGGTCTGGGCTAGAGATGA
>Chimpanzee|19:44210897-44210996:+
GATGTGCAGGACTGCAGCTGTGTCTGGATTCTGGACAAGGCTCCAAATGATCACCACCATATCTTGGCTGTTCAGTTAGGTGGGTCTGGGCTAGAGATGA
>Gorilla|19:36380512-36380611:+
GATGTGCAGGACTGCAGCTGTGTCTGGATTCTGGACAAGGCTCCAAATGATCACCACCATATCTTGGCTGTTCAGTTAGGTGGGTCTGGGCTAGAGATGA
>Orangutan|19:39909841-39909940:+
GATGTGCAGGACTGCAGCTGTGTCTGGATTCTGGACAAGGCTCCAAATGATCACCACCATATCTTGGCTGTTCAGTTAGGTGGGTCTGGGCTAGAGATGA
>Gibbon|
-
>Rhesus_Macaque|
-

#
>Human|19:40057546-40057662
GTGAAGGGGCCTATGATCCATTATCAAAATATAAAAGTTACCTAGACTGAGAAAGGGAAGGTGTACAAAGAAGAGTGTACCTATTGAAAACCCAAGAGATTCCAGTGAGAGAGGAGG
>Chimpanzee|19:44873251-44873367:-
GTGAAGGGGCCTATGATCCATTATCAAAATATAAAAGTTACCTAGACTGAGAAAGGGAAGGTGTACAAAGAAGAGTGTACCTATTGAAAACCCAAGAGATTCCAGTGAGAGAGGAGG
>Gorilla|19:36956814-36956930:+
GTGAAGGGGCCTATGATCCATTATCAAAATATAAAAGTTACCTAGACTGAGAAAGGGAAGGTGTACAAAGAAGAGTGTACCTATTGAAAACCCAAGAGATTCCAGTGAGAGAGGAGG
>Orangutan|19:40781953-40782069:-
GTGAAGGGGCCTATGATCCATTATCAAAATATAAAAGTTACCTAGACTGAGAAAGGGAAGGTGTACAAAGAAGAGTGTACCTATTGAAAACCCAAGAGATTCCAGTGAGAGAGGAGG
>Gibbon|
-
>Rhesus_Macaque|
-

#
>Human|19:40056481-40056608
GTGGCAGCAAAAGCATGTTGTGGCATATCTCTTTTGTTTTTGATACTGTTTGCCACTTTTGTTTAATTCTTACCTCCTCTCCATATAGATAGAACATACAAGTATTTTAATATTCAGAATAATTTCCA
>Chimpanzee|19:44874305-44874432:-
GTGGCAGCAAAAGCATGTTGTGGCATATCTCTTTTGTTTTTGATACTGTTTGCCACTTTTGTTTAATTCTTACCTCCTCTCCATATAGATAGAACATACAAGTATTTTAATATTCAGAATAATTTCCA
>Gorilla|19:36955746-36955873:+
GTGGCAGCAAAAGCATGTTGTGGCATATCTCTTTTGTTTTTGATACTGTTTGCCACTTTTGTTTAATTCTTACCTCCTCTCCATATAGATAGAACATACAAGTATTTTAATATTCAGAATAATTTCCA
>Orangutan|19:40783003-40783130:-
GTGGCAGCAAAAGCATGTTGTGGCATATCTCTTTTGTTTTTGATACTGTTTGCCACTTTTGTTTAATTCTTACCTCCTCTCCATATAGATAGAACATACAAGTATTTTAATATTCAGAATAATTTCCA
>Gibbon|
-
>Rhesus_Macaque|
-

#
>Human|3:141494299-141494407
AAACAGATGATAAGAAAAACTCCCTCTTTTTAAGAATGACAAAGTTACATAAATAAAGGTAAGTCTGTGCTCTCCAATAAGTAGCCACATGTGGCTACTTATTTCAAAT
>Chimpanzee|3:145327300-145327408:+
AAACAGATGATAAGAAAAACTCCCTCTTTTTAAGAATGACAAAGTTACATAAATAAAGGTAAGTCTGTGCTCTCCAATAAGTAGCCACATGTGGCTACTTATTTCAAAT
>Gorilla|3:142036040-142036148:+
AAACAGATGATAAGAAAAACTCCCTCTTTTTAAGAATGACAAAGTTACATAAATAAAGGTAAGTCTGTGCTCTCCAATAAGTAGCCACATGTGGCTACTTATTTCAAAT
>Orangutan|3:144310196-144310304:+
AAACAGATGATAAGAAAAACTCCCTCTTTTTAAGAATGACAAAGTTACATAAATAAAGGTAAGTCTGTGCTCTCCAATAAGTAGCCACATGTGGCTACTTATTTCAAAT
>Gibbon|
-
>Rhesus_Macaque|
-

#
>10:15048994-15049097
TGCTAAATGGTAAGAAACAACAGCATAATAAACATTTGTATGGTGTTGATGGACAATGCATTTGAAGATAATATTTGAAGAAATCATATTACAATTAACTTCTG
>Chimpanzee|10:15447797-15447900:+
TGCTAAATGGTAAGAAACAACAGCATAATAAACATTTGTATGGTGTTGATGGACAATGCATTTGAAGATAATATTTGAAGAAATCATATTACAATTAACTTCTG
>Gorilla|14:32642404-32642507:+
TGCTAAATGGTAAGAAACAACAGCATAATAAACATTTGTATGGTGTTGATGGACAATGCATTTGAAGATAATATTTGAAGAAATCATATTACAATTAACTTCTG
>Orangutan|3_random:711208-711311:-
TGCTAAATGGTAAGAAACAACAGCATAATAAACATTTGTATGGTGTTGATGGACAATGCATTTGAAGATAATATTTGAAGAAATCATATTACAATTAACTTCTG
>Gibbon|GL397337.1:10735432-10735536:+
TGCTAAATGGTCAGAAAAAACAGCACAATAAAAATTTGTATGGTGTTGATGGACAATGCATTTGAAGATGATATTTGAAGAAACCATATTACAATTAACCTCTG
>Rhesus_Macaque|chr14:85169338-85169442:+
TGCCAAGTGGTAAGAAAGAACAGCATAATAAAAATCTGTATGGTATTAAAGGACAATGCATTTGAAGATAATATTTGAAGAAATTATATTACAATTAACTTCTG

#
>4:48687663-48687777
TGTAATACTTGGATGGTTACTAAGAATAAAGAAAATGACCACAGGGAATTGGGAATTGTCTTTTTACCATTTATAAAGATTCCACGTTATCAGGCACATTTCATGTTTTCTTGGC
>Chimpanzee|4:83356669-83356783:-
TGTAATACTTGGATGGTTACTAAGAATAAAGAAAATGACCACAGGGAATTGGGAATTGTCTTTTTACCATTTATAAAGATTCCACGTTATCAGGCACATTTCATGTTTTCTTGGC
>Gorilla|4:49160319-49160433:+
TGTAATACTTGGATGGTTACTAAGAATAAAGAAAATGACCACAGGGAATTGGGAATTGTCTTTTTACCATTTATAAAGATTCCACGTTATCAGGCACATTTCATGTTTTCTTGGC
>Orangutan|4:50190341-50190455:+
TGTAATACTTGGATGGTTACTAAGAATAAAGAAAATGACCACAGGGAATTGGGAATTGTCTTTTTACCATTTATAAAGATTCCACGTTATCAGGCACATTTCATGTTTTCTTGGC
>Gibbon|GL397274.1:39881284-39881392:+
TGTAATACTTGGATGGTTACTAAGAATAAAGAAAATGACCACAGGGAATT-------GTCTTTTTACCATTTATAAAGATTCCACATTATCAGGCACATTTCATGTTTTCTTGGC
>Rhesus_Macaque|chr5:44008580-44008688:+
TGTAATACTTGGATGGTTACTAAGAATAAAGAAAATGACCACAGGGAATT-------GTCTTTTTACCATTTATAAAGATTCCACGTTATCAGGCACATTTCATGTTTCCTTGGC

#
>Human|19:42136980-42137079
TAAGGCAGCCTTATCCAAATCAGATTCCAAATAAAGTCAAGAGCTTCTACCAAAAAGAGGCTCTGCTTGAGCAAAGACTTGTCAGGGCAGGAAAGGTGAG
>Chimpanzee|19:46696100-46696199:+
TAAGGCAGCCTTATCCAAATCAGATTCCAAATAAAGTCAAGAGCTTCTACCAAAAAGAGGCTCTGCTTGAGCAAAGACTTGTCAGGGCAGGAAAGGTGAG
>Gorilla|19:38942885-38942984:+
TAAGGCAGCCTTATCCAAATCAGATTCCAAATAAAGTCAAGAGCTTCTACCAAAAAGAGGCTCTGCTTGAGCAAAGACTTGTCAGGGCAGGAAAGGTGAG
>Orangutan|19:42858038-42858137:+
TAAGGCAGCCTTATCCAAATCAGATTCCAAATAAAGTCAAGAGCTTCTACCAAAAAGAGGCTCTGCTTGAGCAAAGACTTGTCAGGGCAGGAAAGGTGAG
>Gibbon|
-
>Rhesus_Macaque|
-

#
>9:130922998-130923109
CTTCGGGGACACTCGCCCTTGTGGGCCTTGCTCCACCACTTCCTTCAGTCCTGGGGG-AGACCGAGGCACCTGAGGGAGG--CAGGGTTGA--------GCTTAGCGGAGGGGCCGGGCCGGG
>Chimpanzee|9:127322730-127322841:+
CTTCGGGGACACTCGCCCTTGTGGGCCTTGCTCCACCACTTCCTTCAGTCCTGGGGG-AGACCGAGGCACCTGAGGGAGG--CAGGGTTGA--------GCTTAGCGGAGGGGCCGGGCCGGG
>Gorilla|9:111709084-111709195:+
CTTCGGGGACACTCGCCCTTGTGGGCCTTGCTCCACCACTTCCTTCAGTCCTGGGGG-AGACCGAGGCACCTGAGGGAGG--CAGGGTTGA--------GCTTAGCGGAGGGGCCGGGCCGGG
>Orangutan|9:125094020-125094131:+
CTTCGGGGACACTCGCCCTTGTGGGCCTTGCTCCACCACTTCCTTCAGTCCTGGGGG-AGACCGAGGCACCTGAGGGAGG--CAGGGTTGA--------GCTTAGCGGAGGGGCCGGGCCGGG
>Gibbon|GL397294.1:22301156-22301268:+
CTTCGGGGACACTCGCCCTTGTGGGCCTTGCTCCACTACTTCCTTAAGCCCTGGGGG-AGACCGAGGCACCAGAGGGAGG--CAGGGTTGA--------GCTTAGCGGAGGGGCCGGGCCGGG
>Rhesus_Macaque|chr15:10724639-10724516:-
CTTCGGGGACACTCGCCCTTGTGGGCCTTGCTCCACCACTTCCTTCAGTCCTGGGGGGAGACCGAGGCACCTGAGGCAGGGTTGAGCTTGGCCGGCTTGGCTTAGCGGAGAGGCCGGGCTGGG

#
>19:41701108-41701241
TCACCAGGTTGTAGTATCAGTGATAACCATCAATGATCCAGGTAAAGCCCTGAGGGTTCAGAAAGATGCCGGAGCGCTTTCAAGGTGCTGGGGATTGGTGGGCAAGCCCTCGAATAATAGAAACAGTTCTCTGT
>Chimpanzee|19:46358939-46359072:+
TCACCAGGTTGTAGTATCAGTGATAACCATCAATGATCCAGGTAAAGCCCTGAGGGTTCAGAAAGATGCCGGAGCGCTTTCAAGGTGCTGGGGATTGGTGGGCAAGCCCTCGAATAATAGAAACAGTTCTCTGT
>Gorilla|19:38564990-38565123:+
TCACCAGGTTGTAGTATCAGTGATAACCATCAATGATCCAGGTAAAGCCCTGAGGGTTCAGAAAGATGCCGGAGCGCTTTCAAGGTGCTGGGGATTGGTGGGCAAGCCCTCGAATAATAGAAACAGTTCTCTGT
>Orangutan|19:42340991-42341124:+
TCACCAGGTTGTAGTATCAGTGATAACCATCAATGATCCAGGTAAAGCCCTGAGGGTTCAGAAAGATGCCGGAGCGCTTTCAAGGTGCTGGGGATTGGTGGGCAAGCCCTCGAATAATAGAAACAGTTCTCTGT
>Gibbon|
-
>Rhesus_Macaque|chr19:47580887-47581021:+
CCACCAGGTTGTGGTATCAGTGATAACCATCAGTGATCCAGGTAAAGCCCTGAGGGTTCAGAAAGATTCCAGAGCGCTTTCAAGGTCCTGAGGATGGGTGGGTAAGCCCTCCAATGATAGAGGCAGTTCTCTGT

#
>Human|9:130595836-130595941
TGCCTCAGAAGCCCTGCCACCAACTCAGGAGGACAAAGACAAATGTAATTTGCTGAAACACAGACTCCCAGTGCTCTCATACAAAAGCTGCCAGTCTAAAAGATGA
>Chimpanzee|9:126981180-126981285:+
TGCCTCAGAAGCCCTGCCACCAACTCAGGAGGACAAAGACAAATGTAATTTGCTGAAACACAGACTCCCAGTGCTCTCATACAAAAGCTGCCAGTCTAAAAGATGA
>Gorilla|9:111356603-111356708:+
TGCCTCAGAAGCCCTGCCACCAACTCAGGAGGACAAAGACAAATGTAATTTGCTGAAACACAGACTCCCAGTGCTCTCATACAAAAGCTGCCAGTCTAAAAGATGA
>Orangutan|9:124751597-124751702:+
TGCCTCAGAAGCCCTGCCACCAACTCAGGAGGACAAAGACAAATGTAATTTGCTGAAACACAGACTCCCAGTGCTCTCATACAAAAGCTGCCAGTCTAAAAGATGA
>Gibbon|
-
>Rhesus_Macaque|
-

#
>16:11061971-11062074
CTCACACAACATTCCAAAGGACAGGCGATGGGACAGCAGTGCCTGCCTTGCAGGGTGGCTGGTAAGAACACAGAGGGAAATATGCCTGGCAAGGGCCCAACACT
>Chimpanzee|16:11135845-11135948:+
CTCACACAACATTCCAAAGGACAGGCGATGGGACAGCAGTGCCTGCCTTGCAGGGTGGCTGGTAAGAACACAGAGGGAAATATGCCTGGCAAGGGCCCAACACT
>Gorilla|16:11355624-11355727:+
CTCACACAACATTCCAAAGGACAGGCGATGGGACAGCAGTGCCTGCCTTGCAGGGTGGCTGGTAAGAACACAGAGGGAAATATGCCTGGCAAGGGCCCAACACT
>Orangutan|16:11310794-11310897:+
CTCACACAACATTCCAAAGGACAGGCGATGGGACAGCAGTGCCTGCCTTGCAGGGTGGCTGGTAAGAACACAGAGGGAAATATGCCTGGCAAGGGCCCAACACT
>Gibbon|GL397322.1:10829119-10829221:+
CTCACACAACATTCCGAAGGACAGGTGATGGGACAGCAGTGCCTGTATTGCAGAGTGGCTGGTAAGAACA--GAGGGAAATATGCCTGGCAAGGGCCCAACACT
>Rhesus_Macaque|
-

#
>16:11395603-11395718
GCAGAGGACCCTGCTTGCCAAAGCCATTTGACTGACTGTGAGACTGTAGCCATGACCATGGAAATCACAGCTGCTAGCAGTGGTGGAGTATTTCACATATTTCACGTAAACCACTG
>Chimpanzee|16:11472130-11472245:+
GCAGAGGACCCTGCTTGCCAAAGCCATTTGACTGACTGTGAGACTGTAGCCATGACCATGGAAATCACAGCTGCTAGCAGTGGTGGAGTATTTCACATATTTCACGTAAACCACTG
>Gorilla|16:11690773-11690888:+
GCAGAGGACCCTGCTTGCCAAAGCCATTTGACTGACTGTGAGACTGTAGCCATGACCATGGAAATCACAGCTGCTAGCAGTGGTGGAGTATTTCACATATTTCACGTAAACCACTG
>Orangutan|16:11651085-11651200:+
GCAGAGGACCCTGCTTGCCAAAGCCATTTGACTGACTGTGAGACTGTAGCCATGACCATGGAAATCACAGCTGCTAGCAGTGGTGGAGTATTTCACATATTTCACGTAAACCACTG
>Gibbon|GL397322.1:11171313-11171428:+
GCAGAGGACCCTGCCTGCCAAAGC-ATTTGACTGACTATGAGACTATAGCCATGACCATGGAAATCACAGCTGCTGGCAGGGGTGGAGTATTTCACATATTTCACGTAAACCACTT
>Rhesus_Macaque|chr20:11375649-11375765:+
GCAGAGGACCCTGCCTGCCAGAGCCATTTGACTGACTGTGAGATGGTAGCCAGGACCGTGGAAATCACAGCTGTTAGCAGTGGTGGAGTATTTCACATATTTCATGTAAACCACTG

#
>16:11398832-11398933
CACTGTGTCCATTTTAGGGGTCAGCATTCCCCAAAGACAGAACCTTCGCTTTACTTAAGTAATACTGCCTACCCCTGCAGTCGTCCTCTCCTTCCATTCTTG
>Chimpanzee|16:11475350-11475451:+
CACTGTGTCCATTTTAGGGGTCAGCATTCCCCAAAGACAGAACCTTCGCTTTACTTAAGTAATACTGCCTACCCCTGCAGTCGTCCTCTCCTTCCATTCTTG
>Gorilla|16:11694007-11694108:+
CACTGTGTCCATTTTAGGGGTCAGCATTCCCCAAAGACAGAACCTTCGCTTTACTTAAGTAATACTGCCTACCCCTGCAGTCGTCCTCTCCTTCCATTCTTG
>Orangutan|16:11654309-11654410:+
CACTGTGTCCATTTTAGGGGTCAGCATTCCCCAAAGACAGAACCTTCGCTTTACTTAAGTAATACTGCCTACCCCTGCAGTCGTCCTCTCCTTCCATTCTTG
>Gibbon|GL397322.1:11174852-11174954:+
CACTGTGTCCATTTTAGGGGTCAGCATTCCCCAAAGACAGAACCTCTGCTTTACTTAAGTAATACTGCCTACGCCTGCAGTCGTCCTCTCCTTCCATTATCG
>Rhesus_Macaque|chr20:11379206-11379308:+
CGCTGTGTCCATTTTAGGGGTCAGCATTTCCCGAAGACAGAACTATCGCTTTACCTAAGTAAGACTGCCCACCCCTGCAGTCGCCCTCTCCTTCCATTCTCG

#
>16:11617536-11617639
CATCTTGGGTACTGGCACCATCATCCCTGATAGCTCAAGCTGCCAATCATTCGTGCTTCCACATCCCTCATCACT----ACCTGAGTCCAATATGTCAGCAAGCTCTG
>Chimpanzee|16:11700868-11700971:+
CATCTTGGGTACTGGCACCATCATCCCTGATAGCTCAAGCTGCCAATCATTCGTGCTTCCACATCCCTCATCACT----ACCTGAGTCCAATATGTCAGCAAGCTCTG
>Gorilla|16:11934820-11934923:+
CATCTTGGGTACTGGCACCATCATCCCTGATAGCTCAAGCTGCCAATCATTCGTGCTTCCACATCCCTCATCACT----ACCTGAGTCCAATATGTCAGCAAGCTCTG
>Orangutan|16_random:6788450-6788553:+
CATCTTGGGTACTGGCACCATCATCCCTGATAGCTCAAGCTGCCAATCATTCGTGCTTCCACATCCCTCATCACT----ACCTGAGTCCAATATGTCAGCAAGCTCTG
>Gibbon|GL397322.1:11391601-11391705:+
CATCTTGGGTACTGGTACCATCATCCCTGATAGCTCAAGCTGCCAATCATTCATGTTTCCATATCCCTTATCACC----ACCCGAGTCCAATATGTCAGCAAACTCTG
>Rhesus_Macaque|chr20:11589840-11589948:+
CATCTTGGGTACTGGCACCATTATTCCTGATAGCTCAAGCTGGCAATCATTCGTGTGGAAGCACCCCTCATCACCCACCACCTGATTCCAATATGTCAGCAGGCTCTG

#
>16:12055654-12055773
------------GGTATGAGCAGTTGTATAATATGCTCTATCTGCCTCCTGGGTGGATACAAATAAAATAGGTAGGGTCTGAATAGACAGACATAAACAGAGGCTCTATTTGGAAAGACAGAAGACTGACAG
>Chimpanzee|16:12159248-12159367:+
------------GGTATGAGCAGTTGTATAATATGCTCTATCTGCCTCCTGGGTGGATACAAATAAAATAGGTAGGGTCTGAATAGACAGACATAAACAGAGGCTCTATTTGGAAAGACAGAAGACTGACAG
>Gorilla|16:12429629-12429748:+
------------GGTATGAGCAGTTGTATAATATGCTCTATCTGCCTCCTGGGTGGATACAAATAAAATAGGTAGGGTCTGAATAGACAGACATAAACAGAGGCTCTATTTGGAAAGACAGAAGACTGACAG
>Orangutan|Un:29590335-29590454:+
------------GGTATGAGCAGTTGTATAATATGCTCTATCTGCCTCCTGGGTGGATACAAATAAAATAGGTAGGGTCTGAATAGACAGACATAAACAGAGGCTCTATTTGGAAAGACAGAAGACTGACAG
>Gibbon|GL397322.1:11864937-11865053:+
------------GGTATGAACACTTGTATAATATGCTCTATCTGCCTCCTGGGTGGATACAAATAAAATAGGTAGGGTCTGAATAGACA----TAAACAGAGGCTCTACTTGGAAAGACAGAATACTGACAG
>Rhesus_Macaque|chr20:12050927-12051048:+
AAAAAAAAGCAACGTATGAACAGTTGTATAATATGCTCTAGCTGCCTCCTGGGTGGATACAAATATAATAGGTAGGGTCTGAATAGA--------------GGCTCTATTTGGAAAGGCAGAAGACTGATAG

#
>16:15140371-15140478
ACTGCAGTGAGAGAGGATGAGGTGCTGTGGGGGCACCCAGGCTAGAGGCCGCTTCTTATCCAGCAATCCTTGGGGAAACTACCAATCTGCTGGAATTTAAAACTATAC
>Chimpanzee|16:15180561-15180668:+
ACTGCAGTGAGAGAGGATGAGGTGCTGTGGGGGCACCCAGGCTAGAGGCCGCTTCTTATCCAGCAATCCTTGGGGAAACTACCAATCTGCTGGAATTTAAAACTATAC
>Gorilla|16:15637311-15637418:+
ACTGCAGTGAGAGAGGATGAGGTGCTGTGGGGGCACCCAGGCTAGAGGCCGCTTCTTATCCAGCAATCCTTGGGGAAACTACCAATCTGCTGGAATTTAAAACTATAC
>Orangutan|16_random:6215130-6215237:+
ACTGCAGTGAGAGAGGATGAGGTGCTGTGGGGGCACCCAGGCTAGAGGCCGCTTCTTATCCAGCAATCCTTGGGGAAACTACCAATCTGCTGGAATTTAAAACTATAC
>Gibbon|GL397322.1:14664791-14664899:+
ACTGCAGTGAGAGAGGATGAGGTGCTGTGGGGGCAGTTGGGCTAGAGGCCGCTTCTTATCCAGCAATCCTTGGGGAAACTACCAATCTGCTGGAATTTAAAACTGTAC
>Rhesus_Macaque|chr20:14963967-14963861:-
ACTGCAGGGAGAGAGGAT-AGGTGCTGCGGGGGCAGCCGGGCTGGAGGCTGCTGCTGCTCTAGCAATCCGTGGG-AAACTATCAATCTGCTAGAATTTAAAACTGCAC

#
>16:15850429-15850530
GAAGAGCTGGCCAACTATACACAACGCATGGGCATCCGCCGAGATCTGATACTGTATTTGCCCACATATAAAGATGAGTTTATGACCCCC-ATGCTTCCAAAT
>Chimpanzee|16:15848347-15848448:+
GAAGAGCTGGCCAACTATACACAACGCATGGGCATCCGCCGAGATCTGATACTGTATTTGCCCACATATAAAGATGAGTTTATGACCCCC-ATGCTTCCAAAT
>Gorilla|16:16350554-16350655:+
GAAGAGCTGGCCAACTATACACAACGCATGGGCATCCGCCGAGATCTGATACTGTATTTGCCCACATATAAAGATGAGTTTATGACCCCC-ATGCTTCCAAAT
>Orangutan|16:15823395-15823496:+
GAAGAGCTGGCCAACTATACACAACGCATGGGCATCCGCCGAGATCTGATACTGTATTTGCCCACATATAAAGATGAGTTTATGACCCCC-ATGCTTCCAAAT
>Gibbon|
-
>Rhesus_Macaque|chr20:15474892-15474995:+
GAAGAGCTGGCCAACTGTACACAACGCATAGGCATCCACCAAGATCTGATACTGTATTTGCTCACATGTAAAGATGAGTTTATGACCCCCCATGCTTCCAAAT

#
>16:18306714-18306818
GTGGTACTGTAATTCGGGTCGGGGGAGGTTGCTGA------AATACACTCATAAGGGTAGTTTAAAAAGAGCATCATCAAGGAGACAGGCTTTCCAGCCTTGGCCTTCGGG
>Chimpanzee|GL393535.1:232622-232726:+
GTGGTACTGTAATTCGGGTCGGGGGAGGTTGCTGA------AATACACTCATAAGGGTAGTTTAAAAAGAGCATCATCAAGGAGACAGGCTTTCCAGCCTTGGCCTTCGGG
>Gorilla|16:15835485-15835589:+
GTGGTACTGTAATTCGGGTCGGGGGAGGTTGCTGA------AATACACTCATAAGGGTAGTTTAAAAAGAGCATCATCAAGGAGACAGGCTTTCCAGCCTTGGCCTTCGGG
>Orangutan|16:18203489-18203593:+
GTGGTACTGTAATTCGGGTCGGGGGAGGTTGCTGA------AATACACTCATAAGGGTAGTTTAAAAAGAGCATCATCAAGGAGACAGGCTTTCCAGCCTTGGCCTTCGGG
>Gibbon|GL397336.1:1769161-1769272:+
GCGGTACTCTAATTCGGGTTGCTGGGATACACTAATACACTAATACACGAATAATGGTAATTTTAAAAGAGCATCATCAAGGAGACAGACTTTCCAGCCTTGGCCTTCAGG
>Rhesus_Macaque|chr20:16141331-16141226:-
GTACTACTCTAATTCGGGTGGGGGGAGGTTGCTGA------AATACATTCATAAGGGTAGTTTTAAAAGAGCATCATCAAAGAGACAGGTTTTCCAGTCTCGGTCTTGGGG

#
>16:21118924-21119041
TGGCAGAGAAAATGTTCCATTACTGGGACTACCAGGTCTAACTGGCCACTTTTCAAACATAAGACTGAAAAATGATGTTATTATACAGATAATTTGAATATGCTCTAATTTATGCAAA
>Chimpanzee|16:20932373-20932490:+
TGGCAGAGAAAATGTTCCATTACTGGGACTACCAGGTCTAACTGGCCACTTTTCAAACATAAGACTGAAAAATGATGTTATTATACAGATAATTTGAATATGCTCTAATTTATGCAAA
>Gorilla|16:21726874-21726991:+
TGGCAGAGAAAATGTTCCATTACTGGGACTACCAGGTCTAACTGGCCACTTTTCAAACATAAGACTGAAAAATGATGTTATTATACAGATAATTTGAATATGCTCTAATTTATGCAAA
>Orangutan|16:20527410-20527527:+
TGGCAGAGAAAATGTTCCATTACTGGGACTACCAGGTCTAACTGGCCACTTTTCAAACATAAGACTGAAAAATGATGTTATTATACAGATAATTTGAATATGCTCTAATTTATGCAAA
>Gibbon|GL397283.1:7178081-7177970:-
TGGCATAGAAAATGTTCCATTACTGGGACAACCAGGTCTAAATGGCCACTTTTCA----TAAGACTGAAAAATGATGTTAT---ACAGATAATTTGAATACGCTCTAACTTATGCAAA
>Rhesus_Macaque|
-

#
>10:26975413-26975516
ATCAATCATAGACTTACAAAATAAAACAAGCAAACAAACAAAAATGTAATTTTCTAACCTCAGTATCTCTAGTTCACCATAATGAGCCAAAATTTCTAATGATC
>Chimpanzee|10:27039101-27039204:+
ATCAATCATAGACTTACAAAATAAAACAAGCAAACAAACAAAAATGTAATTTTCTAACCTCAGTATCTCTAGTTCACCATAATGAGCCAAAATTTCTAATGATC
>Gorilla|10:29889218-29889321:+
ATCAATCATAGACTTACAAAATAAAACAAGCAAACAAACAAAAATGTAATTTTCTAACCTCAGTATCTCTAGTTCACCATAATGAGCCAAAATTTCTAATGATC
>Orangutan|10:27593958-27594061:+
ATCAATCATAGACTTACAAAATAAAACAAGCAAACAAACAAAAATGTAATTTTCTAACCTCAGTATCTCTAGTTCACCATAATGAGCCAAAATTTCTAATGATC
>Gibbon|GL397323.1:9985624-9985728:+
ATCAATCATAGACTTACCAAATAAAACAAGCAAACAAACAAAAATGTAATTTTCTAACCTCAGTAAATCTAGTTCACCATAACGAGCCAAAATTTCTAATGATC
>Rhesus_Macaque|chr9:26797817-26797915:+
ATCAATCATAGAC--ATAAAATAAAACAAGCAAAC----AAAAATGTAATTTTCTAACCTCGATAAATCTAGTTCACCATAATGAGCCAAAATTTCTAACGATC

#
>10:22532605-22532707
TACCAGTGACAGGTGCTGATAGGAAGTGATTAGTGAATGAGAGAGGTGAGAGAAAGTTATCCCACCTTATATTAAGCCTTACACCTTATCACAGTGCATTGGT
>Chimpanzee|10:22585455-22585557:+
TACCAGTGACAGGTGCTGATAGGAAGTGATTAGTGAATGAGAGAGGTGAGAGAAAGTTATCCCACCTTATATTAAGCCTTACACCTTATCACAGTGCATTGGT
>Gorilla|10:25334089-25334191:+
TACCAGTGACAGGTGCTGATAGGAAGTGATTAGTGAATGAGAGAGGTGAGAGAAAGTTATCCCACCTTATATTAAGCCTTACACCTTATCACAGTGCATTGGT
>Orangutan|10:23194269-23194371:+
TACCAGTGACAGGTGCTGATAGGAAGTGATTAGTGAATGAGAGAGGTGAGAGAAAGTTATCCCACCTTATATTAAGCCTTACACCTTATCACAGTGCATTGGT
>Gibbon|GL397271.1:21082282-21082381:+
TACCAGTGACAGGTGCTGATAGGAAGTGGTTAGTGAATGAGAGAGGTGA----AAGTTATCCCACCTTATATTAAGCCTTACACCTTATCACAGTGCATTGGT
>Rhesus_Macaque|chr9:22440071-22440178:+
TACCAGTGACAGTTGCTGATAGGAAGTGGCTAGTGAATAAGAGAGGTGAGAGAAAGTTATCCCACCTTATATTAAACCTTACACCTTATCACAGTGCATTGTT

#
>Human|9:125441769-125441896
GCTTTGCCCAATTGAGGCCCAATTCTGAGTTTCTCTTATCCCAATTCAATAATTTCTCCATGACTTCTGTTATAATTTAGCCCCATTTATTCATTTCATACCCCTCCTGGCTGTCATTGCTCCCTCCA
>Chimpanzee|9:121726063-121726190:+
GCTTTGCCCAATTGAGGCCCAATTCTGAGTTTCTCTTATCCCAATTCAATAATTTCTCCATGACTTCTGTTATAATTTAGCCCCATTTATTCATTTCATACCCCTCCTGGCTGTCATTGCTCCCTCCA
>Gorilla|9:105989982-105990109:+
GCTTTGCCCAATTGAGGCCCAATTCTGAGTTTCTCTTATCCCAATTCAATAATTTCTCCATGACTTCTGTTATAATTTAGCCCCATTTATTCATTTCATACCCCTCCTGGCTGTCATTGCTCCCTCCA
>Orangutan|9:119530915-119531042:+
GCTTTGCCCAATTGAGGCCCAATTCTGAGTTTCTCTTATCCCAATTCAATAATTTCTCCATGACTTCTGTTATAATTTAGCCCCATTTATTCATTTCATACCCCTCCTGGCTGTCATTGCTCCCTCCA
>Gibbon|
-
>Rhesus_Macaque|
-

#
>Human|10:23712130-23712230
TGGTGTAAGGAACAGCCTTGTTGTGCCAGTTCAGTTGTTGTTCTTCATTCTGTGCCACATCCATGAAGATGTATTCACAAGTTTTACTAGTTCATATTTTA
>Chimpanzee|10:23796220-23796320:+
TGGTGTAAGGAACAGCCTTGTTGTGCCAGTTCAGTTGTTGTTCTTCATTCTGTGCCACATCCATGAAGATGTATTCACAAGTTTTACTAGTTCATATTTTA
>Gorilla|10:26545020-26545120:+
TGGTGTAAGGAACAGCCTTGTTGTGCCAGTTCAGTTGTTGTTCTTCATTCTGTGCCACATCCATGAAGATGTATTCACAAGTTTTACTAGTTCATATTTTA
>Orangutan|10:24406030-24406130:+
TGGTGTAAGGAACAGCCTTGTTGTGCCAGTTCAGTTGTTGTTCTTCATTCTGTGCCACATCCATGAAGATGTATTCACAAGTTTTACTAGTTCATATTTTA
>Gibbon|
-
>Rhesus_Macaque|
-

#
>Human|9:130354361-130354465
GGAATGAGGAATGCTGATGGACATAGCACTATCAGAGGACTTGATCCTGTTTCTCAGAGAGGAAGACAGACACTCTTAGCATAATGAGGGTCAAAAGTTGGGCCA
>Chimpanzee|9:126733713-126733817:+
GGAATGAGGAATGCTGATGGACATAGCACTATCAGAGGACTTGATCCTGTTTCTCAGAGAGGAAGACAGACACTCTTAGCATAATGAGGGTCAAAAGTTGGGCCA
>Gorilla|9:111119878-111119982:+
GGAATGAGGAATGCTGATGGACATAGCACTATCAGAGGACTTGATCCTGTTTCTCAGAGAGGAAGACAGACACTCTTAGCATAATGAGGGTCAAAAGTTGGGCCA
>Orangutan|9_random:12537061-12537165:+
GGAATGAGGAATGCTGATGGACATAGCACTATCAGAGGACTTGATCCTGTTTCTCAGAGAGGAAGACAGACACTCTTAGCATAATGAGGGTCAAAAGTTGGGCCA
>Gibbon|
-
>Rhesus_Macaque|
-

#
>Human|12:10982987-10983086
ATTATTACAGAGACAAGATTGTTACCTAGAGGAAATAAGTGGTTTTCATTCTATTTTGCTTACTTCTGTTAAATTTCTAACATCCACCTTCTGTAGATCT
>Chimpanzee|12:11047196-11047295:+
ATTATTACAGAGACAAGATTGTTACCTAGAGGAAATAAGTGGTTTTCATTCTATTTTGCTTACTTCTGTTAAATTTCTAACATCCACCTTCTGTAGATCT
>Gorilla|12:10876002-10876101:+
ATTATTACAGAGACAAGATTGTTACCTAGAGGAAATAAGTGGTTTTCATTCTATTTTGCTTACTTCTGTTAAATTTCTAACATCCACCTTCTGTAGATCT
>Orangutan|12:11151806-11151905:+
ATTATTACAGAGACAAGATTGTTACCTAGAGGAAATAAGTGGTTTTCATTCTATTTTGCTTACTTCTGTTAAATTTCTAACATCCACCTTCTGTAGATCT
>Gibbon|
-
>Rhesus_Macaque|
-

#
>Human|12:10694677-10694822
AATATGCATCTATATTATTTTATTTTTCAACTATTAACATTTGTCTTATTTGTGAAAATGTTTAAACTCTGCAAGTGATCAAATAGGAATAACAGAAATTAGGCTCATTCCATCTGCAGGCACTTAATTCACTTCTCAAAGAAAAG
>Chimpanzee|12:10753261-10753406:+
AATATGCATCTATATTATTTTATTTTTCAACTATTAACATTTGTCTTATTTGTGAAAATGTTTAAACTCTGCAAGTGATCAAATAGGAATAACAGAAATTAGGCTCATTCCATCTGCAGGCACTTAATTCACTTCTCAAAGAAAAG
>Gorilla|12:10574095-10574240:+
AATATGCATCTATATTATTTTATTTTTCAACTATTAACATTTGTCTTATTTGTGAAAATGTTTAAACTCTGCAAGTGATCAAATAGGAATAACAGAAATTAGGCTCATTCCATCTGCAGGCACTTAATTCACTTCTCAAAGAAAAG
>Orangutan|12:10844438-10844583:+
AATATGCATCTATATTATTTTATTTTTCAACTATTAACATTTGTCTTATTTGTGAAAATGTTTAAACTCTGCAAGTGATCAAATAGGAATAACAGAAATTAGGCTCATTCCATCTGCAGGCACTTAATTCACTTCTCAAAGAAAAG
>Gibbon|
-
>Rhesus_Macaque|
-

#
>9:128044003-128044102
TGTGTAATTTTTAATTAGATTGTCTTGAATTAGATACATTAATGTATGTGTGTGGATGAAGCACACTATATTACTCATAATGCTCTTA-----AAGATAATTGGC
>Chimpanzee|9:124377377-124377476:+
TGTGTAATTTTTAATTAGATTGTCTTGAATTAGATACATTAATGTATGTGTGTGGATGAAGCACACTATATTACTCATAATGCTCTTA-----AAGATAATTGGC
>Gorilla|9:108698628-108698727:+
TGTGTAATTTTTAATTAGATTGTCTTGAATTAGATACATTAATGTATGTGTGTGGATGAAGCACACTATATTACTCATAATGCTCTTA-----AAGATAATTGGC
>Orangutan|9:122174020-122174119:+
TGTGTAATTTTTAATTAGATTGTCTTGAATTAGATACATTAATGTATGTGTGTGGATGAAGCACACTATATTACTCATAATGCTCTTA-----AAGATAATTGGC
>Gibbon|
-
>Rhesus_Macaque|chr15:101354941-101354838:-
TGTGTAATTTTTAATTAGATTGTCTTGAATTAGATACATTCATGTATGTGTGTGGATGAAGCACACTCT--TACTCATAATGCTCTTAGATTAAAGATAATTGGC

#
>12:3034487-3034597
TGACTGATGATGGCCTGACCTCCAGTTCCAATATAGTGTGGTGTTTGCAAAAGCAC-AGGCAGGGGAGATGCAGAATTGCTCTGCTAGGGCAATGAGAAGAGACAAGAGAGG
>Chimpanzee|12:3010688-3010798:+
TGACTGATGATGGCCTGACCTCCAGTTCCAATATAGTGTGGTGTTTGCAAAAGCAC-AGGCAGGGGAGATGCAGAATTGCTCTGCTAGGGCAATGAGAAGAGACAAGAGAGG
>Gorilla|12:3011149-3011259:+
TGACTGATGATGGCCTGACCTCCAGTTCCAATATAGTGTGGTGTTTGCAAAAGCAC-AGGCAGGGGAGATGCAGAATTGCTCTGCTAGGGCAATGAGAAGAGACAAGAGAGG
>Orangutan|12:2961814-2961924:+
TGACTGATGATGGCCTGACCTCCAGTTCCAATATAGTGTGGTGTTTGCAAAAGCAC-AGGCAGGGGAGATGCAGAATTGCTCTGCTAGGGCAATGAGAAGAGACAAGAGAGG
>Gibbon|GL397358.1:2947448-2947555:+
TGAC---TGATGGCCTGACCTCCACTTCCAATATAGTGTGGTGTTTGCAAAAGCACAAGGCAGGGGAGATGCAGAATTGCTCTGCTAGGGCAATGAGAAGAGAC--GAGAGG
>Rhesus_Macaque|
-


#
>12:702514-702614
AGAAGCATCACAGGCAGGGCGCAGTGGCTCATG---CCTGTGATGAAGCTCCCAGCTTCATCAGAAATTTGTGAGTTACAAGGATATCAGTAGATGAAGCTCCC
>Chimpanzee|12:597859-597959:+
AGAAGCATCACAGGCAGGGCGCAGTGGCTCATG---CCTGTGATGAAGCTCCCAGCTTCATCAGAAATTTGTGAGTTACAAGGATATCAGTAGATGAAGCTCCC
>Gorilla|12:575461-575561:+
AGAAGCATCACAGGCAGGGCGCAGTGGCTCATG---CCTGTGATGAAGCTCCCAGCTTCATCAGAAATTTGTGAGTTACAAGGATATCAGTAGATGAAGCTCCC
>Orangutan|12:602804-602904:+
AGAAGCATCACAGGCAGGGCGCAGTGGCTCATG---CCTGTGATGAAGCTCCCAGCTTCATCAGAAATTTGTGAGTTACAAGGATATCAGTAGATGAAGCTCCC
>Gibbon|GL397358.1:619413-619504:+
AGAAGCGTCACAGGCAGGGCGCAGTGGTTCATG---CCTGTGATGAAGCTCCCAGCGTCATCAGAAATTTGTGAGTTACAAGGAT----------GAAGCTCCC
>Rhesus_Macaque|chr11:577735-577776:+
-

#
>Human|12:7425807-7425969
CTAGTGAAATATTATTTCCATCAGAACCAATAGATCCCCAGCCCTGTAAGGCCCTTCACTGCTGTGGCCTTGTCATTTGTGCCCCTGCCCTTCCTGCTGGACTGGGCACTCCTCAGGGTCAGGGATGGTGATGTGCCTGTGCCTCTTTGTGTCCCCTCTCATT
>Chimpanzee|12:7512696-7512858:+
CTAGTGAAATATTATTTCCATCAGAACCAATAGATCCCCAGCCCTGTAAGGCCCTTCACTGCTGTGGCCTTGTCATTTGTGCCCCTGCCCTTCCTGCTGGACTGGGCACTCCTCAGGGTCAGGGATGGTGATGTGCCTGTGCCTCTTTGTGTCCCCTCTCATT
>Gorilla|12:7465991-7466153:+
CTAGTGAAATATTATTTCCATCAGAACCAATAGATCCCCAGCCCTGTAAGGCCCTTCACTGCTGTGGCCTTGTCATTTGTGCCCCTGCCCTTCCTGCTGGACTGGGCACTCCTCAGGGTCAGGGATGGTGATGTGCCTGTGCCTCTTTGTGTCCCCTCTCATT
>Orangutan|12:7555205-7555367:+
CTAGTGAAATATTATTTCCATCAGAACCAATAGATCCCCAGCCCTGTAAGGCCCTTCACTGCTGTGGCCTTGTCATTTGTGCCCCTGCCCTTCCTGCTGGACTGGGCACTCCTCAGGGTCAGGGATGGTGATGTGCCTGTGCCTCTTTGTGTCCCCTCTCATT
>Gibbon|
-
>Rhesus_Macaque|
-

#
>12:7053899-7054000
GCGGTTGTCCCCTTTCTCGCCACACGGCGGCAGCCACAATCTGACTAACATTCTTGGCACTCAGAGCCCAGGGTCTACCCTGAGCTTGTGCGTCCGAGTTGC
>Chimpanzee|12:7113629-7113730:+
GCGGTTGTCCCCTTTCTCGCCACACGGCGGCAGCCACAATCTGACTAACATTCTTGGCACTCAGAGCCCAGGGTCTACCCTGAGCTTGTGCGTCCGAGTTGC
>Gorilla|12:7146274-7146375:+
GCGGTTGTCCCCTTTCTCGCCACACGGCGGCAGCCACAATCTGACTAACATTCTTGGCACTCAGAGCCCAGGGTCTACCCTGAGCTTGTGCGTCCGAGTTGC
>Orangutan|12:7177795-7177896:+
GCGGTTGTCCCCTTTCTCGCCACACGGCGGCAGCCACAATCTGACTAACATTCTTGGCACTCAGAGCCCAGGGTCTACCCTGAGCTTGTGCGTCCGAGTTGC
>Gibbon|GL397358.1:6879138-6879240:+
GCGGTTGTCCCCTTTCTCGCCACACGGCGGCAGCCACAATCTGACTAACATTGTTACCACCCAGAGCCCAGGGTCTACCCTGAGCTTGTGCGCCCCAGTTGC
>Rhesus_Macaque|chr11:7126383-7126467:+
GTGGTTGTCCCCTTTCTCGCCACACGGCGACAG------------------TGTTGGCACTCAGAGCTCAGGGTCTACCCTGAGCTTGTGCCTCCGAGTTGC

#
>Human|12:10674112-10674272
CTATATCCAAATATATCCTTCTTCACCTCCACTTAATACCTACATTTATATAAATAACACTTCTGCAAAACCATAAAATAATCTCTCTCCCTCAGAAACCATAAATAAATAAGAAAAAGAATCTGAATCAATGAAAATATTTCCTTTTCTAAGTTAACTAA
>Chimpanzee|12:10732500-10732660:+
CTATATCCAAATATATCCTTCTTCACCTCCACTTAATACCTACATTTATATAAATAACACTTCTGCAAAACCATAAAATAATCTCTCTCCCTCAGAAACCATAAATAAATAAGAAAAAGAATCTGAATCAATGAAAATATTTCCTTTTCTAAGTTAACTAA
>Gorilla|12:10554087-10554247:+
CTATATCCAAATATATCCTTCTTCACCTCCACTTAATACCTACATTTATATAAATAACACTTCTGCAAAACCATAAAATAATCTCTCTCCCTCAGAAACCATAAATAAATAAGAAAAAGAATCTGAATCAATGAAAATATTTCCTTTTCTAAGTTAACTAA
>Orangutan|12:10824306-10824466:+
CTATATCCAAATATATCCTTCTTCACCTCCACTTAATACCTACATTTATATAAATAACACTTCTGCAAAACCATAAAATAATCTCTCTCCCTCAGAAACCATAAATAAATAAGAAAAAGAATCTGAATCAATGAAAATATTTCCTTTTCTAAGTTAACTAA
>Gibbon|
-
>Rhesus_Macaque|
-

#
>12:8591173-8591285
ACTTTAGAGAAAATCCACTGAAGAATATTAGAAGACCAAAACGTCATATATAACAAATCCGTGATCTCAGTAAAATACGGCCTACTCTTTTCAGAAAAAA-TACAATGCAATGA
>Chimpanzee|12:8648067-8648179:+
ACTTTAGAGAAAATCCACTGAAGAATATTAGAAGACCAAAACGTCATATATAACAAATCCGTGATCTCAGTAAAATACGGCCTACTCTTTTCAGAAAAAA-TACAATGCAATGA
>Gorilla|11:3540370-3540482:+
ACTTTAGAGAAAATCCACTGAAGAATATTAGAAGACCAAAACGTCATATATAACAAATCCGTGATCTCAGTAAAATACGGCCTACTCTTTTCAGAAAAAA-TACAATGCAATGA
>Orangutan|3_random:834509-834621:+
ACTTTAGAGAAAATCCACTGAAGAATATTAGAAGACCAAAACGTCATATATAACAAATCCGTGATCTCAGTAAAATACGGCCTACTCTTTTCAGAAAAAA-TACAATGCAATGA
>Gibbon|GL397337.1:10737490-10737603:+
ACTTTACAGAAAAACCACTGAAGAATGTTAGAAGACCAAAACGTAATATATAACAAATCCATGATCTCAGTAAAATACGGCCTACTCTTTTCAGAAAAAA-TAAAACGCAATAA
>Rhesus_Macaque|chr14:85171260-85171375:+
ACTTTAGAGAAAATCCACCAAAGAATGTTAGAAGACCAAAACGTAACATGTAACAAATCCATGATCTCAGTAAAATACGGCCTACTCTTTTCAGAAAAAAATAAAATGCAATAA

#
>Human|12:10677165-10677291
ACCTCTGTACATTTTTTTAATCAAGTTGTAGTCACTTTTATGTTTACTGCAAGATTTTTTCCTACACTTTTCACTGCTGCCTTGTGGTTTTAGAACACAAATCTGTTTGCATTCTCTTTTGTTTTGT
>Chimpanzee|12:10735563-10735689:+
ACCTCTGTACATTTTTTTAATCAAGTTGTAGTCACTTTTATGTTTACTGCAAGATTTTTTCCTACACTTTTCACTGCTGCCTTGTGGTTTTAGAACACAAATCTGTTTGCATTCTCTTTTGTTTTGT
>Gorilla|12:10557147-10557273:+
ACCTCTGTACATTTTTTTAATCAAGTTGTAGTCACTTTTATGTTTACTGCAAGATTTTTTCCTACACTTTTCACTGCTGCCTTGTGGTTTTAGAACACAAATCTGTTTGCATTCTCTTTTGTTTTGT
>Orangutan|12:10827344-10827470:+
ACCTCTGTACATTTTTTTAATCAAGTTGTAGTCACTTTTATGTTTACTGCAAGATTTTTTCCTACACTTTTCACTGCTGCCTTGTGGTTTTAGAACACAAATCTGTTTGCATTCTCTTTTGTTTTGT
>Gibbon|
-
>Rhesus_Macaque|
-

#
>Human|12:10677015-10677163
AGAAATTCAAAGGTTTTATAAGAATTGTTCACAAGAATTCCAAATAACCTTGGGCCTTTTTATTCCTTAAATACTTAATAACTTGGCCCTAACTCCTCTCCCACAGCCAAGCCAGTTCTTCTTTCCCCCTTGTCCTTTCATTCTTCATT
>Chimpanzee|12:10735413-10735561:+
AGAAATTCAAAGGTTTTATAAGAATTGTTCACAAGAATTCCAAATAACCTTGGGCCTTTTTATTCCTTAAATACTTAATAACTTGGCCCTAACTCCTCTCCCACAGCCAAGCCAGTTCTTCTTTCCCCCTTGTCCTTTCATTCTTCATT
>Gorilla|12:10556997-10557145:+
AGAAATTCAAAGGTTTTATAAGAATTGTTCACAAGAATTCCAAATAACCTTGGGCCTTTTTATTCCTTAAATACTTAATAACTTGGCCCTAACTCCTCTCCCACAGCCAAGCCAGTTCTTCTTTCCCCCTTGTCCTTTCATTCTTCATT
>Orangutan|12:10827194-10827342:+
AGAAATTCAAAGGTTTTATAAGAATTGTTCACAAGAATTCCAAATAACCTTGGGCCTTTTTATTCCTTAAATACTTAATAACTTGGCCCTAACTCCTCTCCCACAGCCAAGCCAGTTCTTCTTTCCCCCTTGTCCTTTCATTCTTCATT
>Gibbon|
-
>Rhesus_Macaque|
-

#
>10:45698632-45698785
TCAGCTTATTAATTAAAGTACCTTTGATGTCTTAATAATGTTGACCCTGCCTAATCATGTAATGTCATAATTTT-CATTTATACAAATCTATTTTGATGTTTTCAAGAAATATTTTGCAACAATTCCATACAAATTGA----TTTAAAATAATTGTTCA
>Chimpanzee|GL391664.1:3652-3805:+
TCAGCTTATTAATTAAAGTACCTTTGATGTCTTAATAATGTTGACCCTGCCTAATCATGTAATGTCATAATTTT-CATTTATACAAATCTATTTTGATGTTTTCAAGAAATATTTTGCAACAATTCCATACAAATTGA----TTTAAAATAATTGTTCA
>Gorilla|10:57068265-57068418:+
TCAGCTTATTAATTAAAGTACCTTTGATGTCTTAATAATGTTGACCCTGCCTAATCATGTAATGTCATAATTTT-CATTTATACAAATCTATTTTGATGTTTTCAAGAAATATTTTGCAACAATTCCATACAAATTGA----TTTAAAATAATTGTTCA
>Orangutan|10:43806388-43806541:+
TCAGCTTATTAATTAAAGTACCTTTGATGTCTTAATAATGTTGACCCTGCCTAATCATGTAATGTCATAATTTT-CATTTATACAAATCTATTTTGATGTTTTCAAGAAATATTTTGCAACAATTCCATACAAATTGA----TTTAAAATAATTGTTCA
>Gibbon|
-
>Rhesus_Macaque|chr9:27019404-27019245:-
TCAACTTATTAATTAAAGTACCTTTGATGTCTTAACAATGCTTATCCTGCCTAATCATGTAATGTCTTAATTTTTCATTTATACAAATCTATTTTTACGTTTTAAAGAAATATTTTGCACCAATTCAATACTAATTGAATCATTTAAAATAATTTTCTT

#
>10:46242923-46243038
TTGTAAACTTCTATACTTTTAAACATACTGAGTATGATACTGTCATAGTCTCTAAATGTATAAGGGAAAGAGTTTATTTCTAGAGTTGTATTTTTGATGTAATAATGTATTCAATA
>Chimpanzee|10:45788493-45788608:+
TTGTAAACTTCTATACTTTTAAACATACTGAGTATGATACTGTCATAGTCTCTAAATGTATAAGGGAAAGAGTTTATTTCTAGAGTTGTATTTTTGATGTAATAATGTATTCAATA
>Gorilla|10:57593743-57593858:+
TTGTAAACTTCTATACTTTTAAACATACTGAGTATGATACTGTCATAGTCTCTAAATGTATAAGGGAAAGAGTTTATTTCTAGAGTTGTATTTTTGATGTAATAATGTATTCAATA
>Orangutan|10:44523219-44523334:+
TTGTAAACTTCTATACTTTTAAACATACTGAGTATGATACTGTCATAGTCTCTAAATGTATAAGGGAAAGAGTTTATTTCTAGAGTTGTATTTTTGATGTAATAATGTATTCAATA
>Gibbon|GL397335.1:4215392-4215508:+
TTGTAAACTTCTATACCTTTAAACATACCGAATGTGATATTGTCATAATCTCTAAATGTATAAGGGAAAGAGTTTATTTCTAGAGTTGTGTTTTTGATGTAATAATGTATTCAATA
>Rhesus_Macaque|
-

#
>Human|11:134481866-134481970
AAGAGCCATCCAGGAATCTGAGAAATGGGCGCTCATTGTCCTAGCCCTGGCATGGCTGATGATGGAGGCTGGTTGACTTCAGCTGGAGAGGTCACTCTGTCTGCT
>Chimpanzee|11:132717559-132717663:+
AAGAGCCATCCAGGAATCTGAGAAATGGGCGCTCATTGTCCTAGCCCTGGCATGGCTGATGATGGAGGCTGGTTGACTTCAGCTGGAGAGGTCACTCTGTCTGCT
>Gorilla|11:132991782-132991886:+
AAGAGCCATCCAGGAATCTGAGAAATGGGCGCTCATTGTCCTAGCCCTGGCATGGCTGATGATGGAGGCTGGTTGACTTCAGCTGGAGAGGTCACTCTGTCTGCT
>Orangutan|11:131535219-131535323:+
AAGAGCCATCCAGGAATCTGAGAAATGGGCGCTCATTGTCCTAGCCCTGGCATGGCTGATGATGGAGGCTGGTTGACTTCAGCTGGAGAGGTCACTCTGTCTGCT
>Gibbon|
-
>Rhesus_Macaque|
-

#
>11:133994853-133994966
CTCTCCTCAGTTACCTCTGCG--GCAGCGGCGACGAC-ACCCCCCAGCCTCAGCGCGCGACACCC-GCCCGGTGGCGGCGGCGCGTCTCCACGAGTCTGTCTTGCTGCTGCTCCTGCA
>Chimpanzee|11:132221668-132221781:+
CTCTCCTCAGTTACCTCTGCG--GCAGCGGCGACGAC-ACCCCCCAGCCTCAGCGCGCGACACCC-GCCCGGTGGCGGCGGCGCGTCTCCACGAGTCTGTCTTGCTGCTGCTCCTGCA
>Gorilla|11:132492702-132492815:+
CTCTCCTCAGTTACCTCTGCG--GCAGCGGCGACGAC-ACCCCCCAGCCTCAGCGCGCGACACCC-GCCCGGTGGCGGCGGCGCGTCTCCACGAGTCTGTCTTGCTGCTGCTCCTGCA
>Orangutan|11:131205320-131205433:+
CTCTCCTCAGTTACCTCTGCG--GCAGCGGCGACGAC-ACCCCCCAGCCTCAGCGCGCGACACCC-GCCCGGTGGCGGCGGCGCGTCTCCACGAGTCTGTCTTGCTGCTGCTCCTGCA
>Gibbon|GL397521.1:233790-233881:+
CTGCCCTCAGTTACCTCTGCGCGGCCGCGGCTACGAC-ACCCCCCAGCCTCAGTGCGCGACACCCGCTGCAGCCGCCGC----TGCCCCCGCTGCC----------------------
>Rhesus_Macaque|chr14:132130133-132130237:+
CTCTCCTCAGTCACCTCAGCG--GCGGCGGTGGCGGCGACACCCCAGCCTCGGCGCGCGGTACCCAGCCCGGTGGCGGTGCCGCGTCTCCACGAGTCTGTCTTGCT------------

#
>Human|10:49009141-49009304
ATTGGATGAAAGTATATGCAATATATTAAGAAATAATCTCTGACTTTATAGTTTTTTATTTGTAGTTTTTACTAGAACATGAAATCAATATGTGAACCCTGGCTGGAGTTTGCATCTAAATGTAATAAAATAAAAGAAAGTTTAATATTATCATTGAAGCATTA
>Chimpanzee|10:86897181-86897344:+
ATTGGATGAAAGTATATGCAATATATTAAGAAATAATCTCTGACTTTATAGTTTTTTATTTGTAGTTTTTACTAGAACATGAAATCAATATGTGAACCCTGGCTGGAGTTTGCATCTAAATGTAATAAAATAAAAGAAAGTTTAATATTATCATTGAAGCATTA
>Gorilla|10:100447735-100447898:+
ATTGGATGAAAGTATATGCAATATATTAAGAAATAATCTCTGACTTTATAGTTTTTTATTTGTAGTTTTTACTAGAACATGAAATCAATATGTGAACCCTGGCTGGAGTTTGCATCTAAATGTAATAAAATAAAAGAAAGTTTAATATTATCATTGAAGCATTA
>Orangutan|10_random:36597475-36597638:+
ATTGGATGAAAGTATATGCAATATATTAAGAAATAATCTCTGACTTTATAGTTTTTTATTTGTAGTTTTTACTAGAACATGAAATCAATATGTGAACCCTGGCTGGAGTTTGCATCTAAATGTAATAAAATAAAAGAAAGTTTAATATTATCATTGAAGCATTA
>Gibbon|
-
>Rhesus_Macaque|
-

#
>Human|10:55129392-55129534
CAAACAATTCTACACAAGTGGAACAAGTAAAACAACTGCCTATCAGGATAACAGAGTGCAGGATATGAAAATACATAAACTATTTTTTAAACTGAATGCAAACTCTTACATTCAATAAAGACCATGGAATGGTCCAGTCTAGT
>Chimpanzee|10:51791917-51792059:+
CAAACAATTCTACACAAGTGGAACAAGTAAAACAACTGCCTATCAGGATAACAGAGTGCAGGATATGAAAATACATAAACTATTTTTTAAACTGAATGCAAACTCTTACATTCAATAAAGACCATGGAATGGTCCAGTCTAGT
>Gorilla|10:65668465-65668607:+
CAAACAATTCTACACAAGTGGAACAAGTAAAACAACTGCCTATCAGGATAACAGAGTGCAGGATATGAAAATACATAAACTATTTTTTAAACTGAATGCAAACTCTTACATTCAATAAAGACCATGGAATGGTCCAGTCTAGT
>Orangutan|10:82879080-82879222:-
CAAACAATTCTACACAAGTGGAACAAGTAAAACAACTGCCTATCAGGATAACAGAGTGCAGGATATGAAAATACATAAACTATTTTTTAAACTGAATGCAAACTCTTACATTCAATAAAGACCATGGAATGGTCCAGTCTAGT
>Gibbon|
-
>Rhesus_Macaque|
-

#
>10:56469554-56469659
TGAATGAGTCAATAAACACAGAATGAAAGATTGCTGAACTTATGGTTTTACTTTAACCAGATTTTTAGGAATTTTCCACTCATGCAATTGACTAGGATAATGTATA
>Chimpanzee|10:53137246-53137351:+
TGAATGAGTCAATAAACACAGAATGAAAGATTGCTGAACTTATGGTTTTACTTTAACCAGATTTTTAGGAATTTTCCACTCATGCAATTGACTAGGATAATGTATA
>Gorilla|10:67018005-67018110:+
TGAATGAGTCAATAAACACAGAATGAAAGATTGCTGAACTTATGGTTTTACTTTAACCAGATTTTTAGGAATTTTCCACTCATGCAATTGACTAGGATAATGTATA
>Orangutan|10:81392846-81392951:-
TGAATGAGTCAATAAACACAGAATGAAAGATTGCTGAACTTATGGTTTTACTTTAACCAGATTTTTAGGAATTTTCCACTCATGCAATTGACTAGGATAATGTATA
>Gibbon|GL397265.1:16509045-16508939:-
TGAATGAGTCAATAAACATAGACTGAAAGATTGCTGAACTTATGGTTTTACTTTAACCAGATTTTTAGGAATTTTCCACTGATGCAGTTGACTAGGACAATATATA
>Rhesus_Macaque|chr9:82601530-82601424:-
TGAATGAGTCAATAGACACAGGATGAAAGACTGATGAACTTATGGTTTTACTGTAATCAGATTTTTAGAAATTTTCCACTCATGCAACTGACTAGGATAATATGTA

#
>11:127132836-127132982
CTCTGTATTCCTAAATATCAGGAAGGAGATAAAAATTAATATAGATTCATTTGACTAACATTTACTAAGAACCCACCGTAAAACACAATATCTCAGCAAAGTGTTAATTTGCTGAGATTTTGTTAATTCCCTTAACAAAAACATGTT
>Chimpanzee|11:125261775-125261921:+
CTCTGTATTCCTAAATATCAGGAAGGAGATAAAAATTAATATAGATTCATTTGACTAACATTTACTAAGAACCCACCGTAAAACACAATATCTCAGCAAAGTGTTAATTTGCTGAGATTTTGTTAATTCCCTTAACAAAAACATGTT
>Gorilla|11:125469376-125469522:+
CTCTGTATTCCTAAATATCAGGAAGGAGATAAAAATTAATATAGATTCATTTGACTAACATTTACTAAGAACCCACCGTAAAACACAATATCTCAGCAAAGTGTTAATTTGCTGAGATTTTGTTAATTCCCTTAACAAAAACATGTT
>Orangutan|11:124320681-124320827:+
CTCTGTATTCCTAAATATCAGGAAGGAGATAAAAATTAATATAGATTCATTTGACTAACATTTACTAAGAACCCACCGTAAAACACAATATCTCAGCAAAGTGTTAATTTGCTGAGATTTTGTTAATTCCCTTAACAAAAACATGTT
>Gibbon|GL397262.1:60784676-60784823:+
TTCTGAATTCCTAAATATCAGGAAGGAGATTAAAGTTAATATAGATTCATTTGACTAACGTTTACTAAGAACCCACTGTGAAACACAGTATCTCAGCAAAGTGTTAATTTGCTGAGATTTTGTTAATTCCCTTAACAAAAACATGTT
>Rhesus_Macaque|chr14:125407108-125407254:+
CTCTGTATTCTTAAATATTAGGAAGGAGATAAAAATTAA-GTAGATTAATTTGACTGACATTTACTATGAGATCTTCGTAAAACACAGTATCTCAGCAAAGCGTTAATTTGCTGAGATTTTGTTAACTCCTTTAACAGAAACATGTT

#
>Human|10:58953040-58953203
ATGTGCATGGTTTTATTAAATAAATAAAATTATTGTCTTATATAAGGGAAGCAAGGTTTTAAGCTAATGTTTTAGAAATCATGTATTCCCTCACACATGTGCCAAACTTAGATACAACTTATTCCAAATATTCCCACTAAATTTTATGCAATTCTCAAAATACT
>Chimpanzee|10:55553041-55553204:+
ATGTGCATGGTTTTATTAAATAAATAAAATTATTGTCTTATATAAGGGAAGCAAGGTTTTAAGCTAATGTTTTAGAAATCATGTATTCCCTCACACATGTGCCAAACTTAGATACAACTTATTCCAAATATTCCCACTAAATTTTATGCAATTCTCAAAATACT
>Gorilla|10:69402662-69402825:+
ATGTGCATGGTTTTATTAAATAAATAAAATTATTGTCTTATATAAGGGAAGCAAGGTTTTAAGCTAATGTTTTAGAAATCATGTATTCCCTCACACATGTGCCAAACTTAGATACAACTTATTCCAAATATTCCCACTAAATTTTATGCAATTCTCAAAATACT
>Orangutan|10:78757612-78757775:-
ATGTGCATGGTTTTATTAAATAAATAAAATTATTGTCTTATATAAGGGAAGCAAGGTTTTAAGCTAATGTTTTAGAAATCATGTATTCCCTCACACATGTGCCAAACTTAGATACAACTTATTCCAAATATTCCCACTAAATTTTATGCAATTCTCAAAATACT
>Gibbon|
-
>Rhesus_Macaque|
-

#
>11:124165379-124165515
-----------------------------------------------TCCTCTCCTGAGCTATAAGC-TGGTGCCATAAACTATTA----AAATAATAATATATAAAGACAGTTAATGGCTGCAAGGGTGCCAGGAAAACTTCTCCAAACTTGGAAGCATGAATCTGTGAGTGATATTTTTTCCCTTAC
>Chimpanzee|11:122272929-122273065:+
-----------------------------------------------TCCTCTCCTGAGCTATAAGC-TGGTGCCATAAACTATTA----AAATAATAATATATAAAGACAGTTAATGGCTGCAAGGGTGCCAGGAAAACTTCTCCAAACTTGGAAGCATGAATCTGTGAGTGATATTTTTTCCCTTAC
>Gorilla|11:122437454-122437590:+
-----------------------------------------------TCCTCTCCTGAGCTATAAGC-TGGTGCCATAAACTATTA----AAATAATAATATATAAAGACAGTTAATGGCTGCAAGGGTGCCAGGAAAACTTCTCCAAACTTGGAAGCATGAATCTGTGAGTGATATTTTTTCCCTTAC
>Orangutan|11:121211546-121211682:+
-----------------------------------------------TCCTCTCCTGAGCTATAAGC-TGGTGCCATAAACTATTA----AAATAATAATATATAAAGACAGTTAATGGCTGCAAGGGTGCCAGGAAAACTTCTCCAAACTTGGAAGCATGAATCTGTGAGTGATATTTTTTCCCTTAC
>Gibbon|
-
>Rhesus_Macaque|chr14:122443270-122443458:+
CTGTCTCCTGAGCTATAACCTGGTGCCATAAACTCATGTTGTGCACATGTACCCTAGAACCTAAAGTATAATAAAAAAAATAAATACAAGAAAGAATAATATATAAAGACAGTTAATGGATGCAAGGATGCCAGGAAAACTTTTCCAAATTTGGAAGTATGAATCTGTGAGTGAT-TTTTTCCCCTTAC

#
>11:123866236-123866363
TAAATTAATTGATAAAGGAAGATCTGTTCCATTGTTTTCCTTCAGTTTGATCTCTGATATGTATACCAGAGAGTTAGCTTGCATCTTATTGATTTTCTAGGAACATCAGAGTTGTGATTATATTTCCT
>Chimpanzee|11:121979756-121979883:+
TAAATTAATTGATAAAGGAAGATCTGTTCCATTGTTTTCCTTCAGTTTGATCTCTGATATGTATACCAGAGAGTTAGCTTGCATCTTATTGATTTTCTAGGAACATCAGAGTTGTGATTATATTTCCT
>Gorilla|11:122131257-122131384:+
TAAATTAATTGATAAAGGAAGATCTGTTCCATTGTTTTCCTTCAGTTTGATCTCTGATATGTATACCAGAGAGTTAGCTTGCATCTTATTGATTTTCTAGGAACATCAGAGTTGTGATTATATTTCCT
>Orangutan|11:120927781-120927908:+
TAAATTAATTGATAAAGGAAGATCTGTTCCATTGTTTTCCTTCAGTTTGATCTCTGATATGTATACCAGAGAGTTAGCTTGCATCTTATTGATTTTCTAGGAACATCAGAGTTGTGATTATATTTCCT
>Gibbon|GL397262.1:57506806-57506934:+
TAAATTAATTGATAAAGGAAGATCCGTTCCATTGTTTTCCTTCAGTTTGATCCCTGATCTGTACACCAGAGAGTTAGCTTGCATCTTATTGATTTTCTAGGAACATCTGAGTTGTGATTATATTTCCT
>Rhesus_Macaque|
-

#
>Human|11:130090775-130090881
TGGGTGGGCATGACTGGTGGTTACAGAGCATTCCGATGACATGGGGAGGACTAGGGGTCCAAAGGTTCTCTCTTACTCAACTGGGGAGGCCTCTCCTTCAGTTTTCC
>Chimpanzee|11:128244265-128244371:+
TGGGTGGGCATGACTGGTGGTTACAGAGCATTCCGATGACATGGGGAGGACTAGGGGTCCAAAGGTTCTCTCTTACTCAACTGGGGAGGCCTCTCCTTCAGTTTTCC
>Gorilla|11:128529347-128529453:+
TGGGTGGGCATGACTGGTGGTTACAGAGCATTCCGATGACATGGGGAGGACTAGGGGTCCAAAGGTTCTCTCTTACTCAACTGGGGAGGCCTCTCCTTCAGTTTTCC
>Orangutan|11:127394552-127394658:+
TGGGTGGGCATGACTGGTGGTTACAGAGCATTCCGATGACATGGGGAGGACTAGGGGTCCAAAGGTTCTCTCTTACTCAACTGGGGAGGCCTCTCCTTCAGTTTTCC
>Gibbon|
-
>Rhesus_Macaque|
-

#
>11:129785048-129785151
TATGCCTGTACTTCCTGGGGTAACATAATGCTATGAAAGCAGGGAAGAGGGTGGGGAAGAAGTAAAACCTCACCTGACCTCACACCATCAGCAAGGTCTCAATA
>Chimpanzee|11:127935646-127935749:+
TATGCCTGTACTTCCTGGGGTAACATAATGCTATGAAAGCAGGGAAGAGGGTGGGGAAGAAGTAAAACCTCACCTGACCTCACACCATCAGCAAGGTCTCAATA
>Gorilla|11:128206612-128206715:+
TATGCCTGTACTTCCTGGGGTAACATAATGCTATGAAAGCAGGGAAGAGGGTGGGGAAGAAGTAAAACCTCACCTGACCTCACACCATCAGCAAGGTCTCAATA
>Orangutan|11:127081414-127081517:+
TATGCCTGTACTTCCTGGGGTAACATAATGCTATGAAAGCAGGGAAGAGGGTGGGGAAGAAGTAAAACCTCACCTGACCTCACACCATCAGCAAGGTCTCAATA
>Gibbon|GL397262.1:63517787-63517891:+
TGTGCCTGTACTTCCTGGGGTAACATAATGCTGTGAAAGCAGGGAAGAGGGTGGGGAAGAAGTAAAACCTCACCCAACTTCACACCACCAGCAAGGTCTCAATA
>Rhesus_Macaque|chr14:127991578-127991682:+
TATGCCTGTACTTCCTGGGGTAACATAATGCTATGAAAGCAGGAAAGAGGGTGGGAATGAAGTAAAGCCTCACCTGGTCTCACACCACCAGCAAGGTCTCAACA

#
>11:128469850-128469950
ACTTAATTGTTTACATTCAGAGTGATGACTATGTTTTACTCATCTTCATATTCTTAGCATTTTGCTTGGTAACTAAGTTCTTAGGAACTTCTCAGTATAGG
>Chimpanzee|11:126612717-126612817:+
ACTTAATTGTTTACATTCAGAGTGATGACTATGTTTTACTCATCTTCATATTCTTAGCATTTTGCTTGGTAACTAAGTTCTTAGGAACTTCTCAGTATAGG
>Gorilla|11:126834954-126835054:+
ACTTAATTGTTTACATTCAGAGTGATGACTATGTTTTACTCATCTTCATATTCTTAGCATTTTGCTTGGTAACTAAGTTCTTAGGAACTTCTCAGTATAGG
>Orangutan|11:125692004-125692104:+
ACTTAATTGTTTACATTCAGAGTGATGACTATGTTTTACTCATCTTCATATTCTTAGCATTTTGCTTGGTAACTAAGTTCTTAGGAACTTCTCAGTATAGG
>Gibbon|GL397262.1:62180389-62180490:+
ACTTAATTGTTTACATTCAGAGTGATGACTATGTTTTACTCATCTTCATATTCTTGGCATTTTGCTTGGTGCCTAAGTTCTTAGGAACTTCTCAGTATGGG
>Rhesus_Macaque|
-

#
>11:127465294-127465396
GGGGGTAGGTGGAGGATTCCTGTTCAAAGTGTCAGAGTAAGCAATGGAGGAAGCCAGGGTGGAGGAATGCCAAGATTCCATCCTTCATGGAGACT---TCAGCAAC------
>Chimpanzee|11:125601461-125601563:+
GGGGGTAGGTGGAGGATTCCTGTTCAAAGTGTCAGAGTAAGCAATGGAGGAAGCCAGGGTGGAGGAATGCCAAGATTCCATCCTTCATGGAGACT---TCAGCAAC------
>Gorilla|11:125804832-125804934:+
GGGGGTAGGTGGAGGATTCCTGTTCAAAGTGTCAGAGTAAGCAATGGAGGAAGCCAGGGTGGAGGAATGCCAAGATTCCATCCTTCATGGAGACT---TCAGCAAC------
>Orangutan|11:124668910-124669012:+
GGGGGTAGGTGGAGGATTCCTGTTCAAAGTGTCAGAGTAAGCAATGGAGGAAGCCAGGGTGGAGGAATGCCAAGATTCCATCCTTCATGGAGACT---TCAGCAAC------
>Gibbon|GL397262.1:61135364-61135466:+
GGGGGTAGGTGGAGGATTCCTGTTCAAAGTGTCAGAGTAA-CAGTGGAGGAAGCCAGGGTGGTGGAATGCCAAGATTCTATCCTTCATGGAGACT---TCAGCAGC------
>Rhesus_Macaque|chr14:125723061-125723173:+
GGGGGTAGGTGGAGGAGTCTTGCTCAAAGTCTCAGAGTAAGCAATGGAGGAAGCCAAGGTGGAGGAATGCCAAGATTCCATTCTTCATGGAGACCAGCCTGGCCACAGCAAC

#
>Human|6:132221364-132221493
TATATTGTCTCCTCTGAAAGCACATTGAAAATGTTCCTGTTCTTTCATTAAGTTCTATTCCATCAGTAGTTGCATTCTAAACCAGTTATTCTGGCTTGAATTCTGCTGCACTGCACAAGACATTTGTTTT
>Chimpanzee|6:133207238-133207367:+
TATATTGTCTCCTCTGAAAGCACATTGAAAATGTTCCTGTTCTTTCATTAAGTTCTATTCCATCAGTAGTTGCATTCTAAACCAGTTATTCTGGCTTGAATTCTGCTGCACTGCACAAGACATTTGTTTT
>Gorilla|6:132508684-132508813:+
TATATTGTCTCCTCTGAAAGCACATTGAAAATGTTCCTGTTCTTTCATTAAGTTCTATTCCATCAGTAGTTGCATTCTAAACCAGTTATTCTGGCTTGAATTCTGCTGCACTGCACAAGACATTTGTTTT
>Orangutan|6:134721280-134721409:+
TATATTGTCTCCTCTGAAAGCACATTGAAAATGTTCCTGTTCTTTCATTAAGTTCTATTCCATCAGTAGTTGCATTCTAAACCAGTTATTCTGGCTTGAATTCTGCTGCACTGCACAAGACATTTGTTTT
>Gibbon|
-
>Rhesus_Macaque|
-

#
>6:133731086-133731187
TCCTCCCCCCATATAAAATTTCTGTTCCCTTCTTCAGAGTCATTTAAGTGGATATTTAAAAAATAGAGTTATTAAGCTTTTGAAACACTTCAAATACGTCAG
>Chimpanzee|6:134719447-134719548:+
TCCTCCCCCCATATAAAATTTCTGTTCCCTTCTTCAGAGTCATTTAAGTGGATATTTAAAAAATAGAGTTATTAAGCTTTTGAAACACTTCAAATACGTCAG
>Gorilla|6:134049983-134050084:+
TCCTCCCCCCATATAAAATTTCTGTTCCCTTCTTCAGAGTCATTTAAGTGGATATTTAAAAAATAGAGTTATTAAGCTTTTGAAACACTTCAAATACGTCAG
>Orangutan|6:136257427-136257528:+
TCCTCCCCCCATATAAAATTTCTGTTCCCTTCTTCAGAGTCATTTAAGTGGATATTTAAAAAATAGAGTTATTAAGCTTTTGAAACACTTCAAATACGTCAG
>Gibbon|GL397266.1:25107620-25107723:+
CCCTCCCCGCATATAAAATTTCTGTTCCCTTCTTCAGAGCCATTTAAGTAGATATTTAAAAAA--GAGTTATTAAGCTTTTGAAACACTTCAAATACAACAT
>Rhesus_Macaque|chr4:130476134-130476032:-
-CCCTCCCCCATATAAAATTTCTGTTCCCTTCTTCAGAGTCATTTAAGTGGATATTTAAAAAA--GAGTTATTAAGCTTTTGAAACACTTTAAATACAATGT

#
>6:128481935-128482039
ACAAATAAAAACATTAAGGCTAATCTTCCAAAGCCTAAAACATGTTACAAGATGAACTTAATACTAAAATAATCTGAATATAAAATAGGATCCTTTAATGCTTTA
>Chimpanzee|6:129447903-129448007:+
ACAAATAAAAACATTAAGGCTAATCTTCCAAAGCCTAAAACATGTTACAAGATGAACTTAATACTAAAATAATCTGAATATAAAATAGGATCCTTTAATGCTTTA
>Gorilla|6:128685266-128685370:+
ACAAATAAAAACATTAAGGCTAATCTTCCAAAGCCTAAAACATGTTACAAGATGAACTTAATACTAAAATAATCTGAATATAAAATAGGATCCTTTAATGCTTTA
>Orangutan|6:130783113-130783217:+
ACAAATAAAAACATTAAGGCTAATCTTCCAAAGCCTAAAACATGTTACAAGATGAACTTAATACTAAAATAATCTGAATATAAAATAGGATCCTTTAATGCTTTA
>Gibbon|GL397266.1:19910794-19910895:+
----ACAAACACATTAAGGCTAATCTTCCAAAGCCTAAAACATGTTACAAGATGAACTTAATACTAAAATAATCTGAATATAAAATAGGATCTTTTAATGCTTTA
>Rhesus_Macaque|chr4:135728361-135728260:-
----ACAAAAACATTAAGGCTAATCTTCCAAAGCCTAAGACATGTTAGAAGATTAACTTAATACTAAAATAAACTGAATATAAAATAGGATCCTTTAACACTTTA

#
>Human|X:65069348-65069510
GGACTCAGCCCTTACCTCTCTCCAATACACTGGGTAGTTTGCTCTTGTGCTTCAAAATAAATTTAAATTGCTTGTCCTCAGGCACCTGACTCAGAGATGTGGGGTCAAGGTAGCCCTGAGTGGTCCTGGAGGTGATTGGCTGGGGCACATGGCACAGGTTTGT
>Chimpanzee|X:65446693-65446855:+
GGACTCAGCCCTTACCTCTCTCCAATACACTGGGTAGTTTGCTCTTGTGCTTCAAAATAAATTTAAATTGCTTGTCCTCAGGCACCTGACTCAGAGATGTGGGGTCAAGGTAGCCCTGAGTGGTCCTGGAGGTGATTGGCTGGGGCACATGGCACAGGTTTGT
>Gorilla|X:63066182-63066344:+
GGACTCAGCCCTTACCTCTCTCCAATACACTGGGTAGTTTGCTCTTGTGCTTCAAAATAAATTTAAATTGCTTGTCCTCAGGCACCTGACTCAGAGATGTGGGGTCAAGGTAGCCCTGAGTGGTCCTGGAGGTGATTGGCTGGGGCACATGGCACAGGTTTGT
>Orangutan|X:63201270-63201432:+
GGACTCAGCCCTTACCTCTCTCCAATACACTGGGTAGTTTGCTCTTGTGCTTCAAAATAAATTTAAATTGCTTGTCCTCAGGCACCTGACTCAGAGATGTGGGGTCAAGGTAGCCCTGAGTGGTCCTGGAGGTGATTGGCTGGGGCACATGGCACAGGTTTGT
>Gibbon|
-
>Rhesus_Macaque|
-

#
>11:104943827-104943950
AAAAACTTTCTTGTGTCATTACCTTGTTATCTTTGGAGAATAAGGACCAGGAGTCACAAAAACATCCACCTTTTGACATGTGGGCCACCAATGTTACTTCCTGTGCTCTAAGCGATGAGTTAAA
>Chimpanzee|11:102962754-102962865:+
AAAAACTTTCTTGTGTCATTACCTTGTTATCTTTGGAGAATAAGGACCAGGAGTCACAAAAACATCCACCTTTTGACATGTGGGCCACCAATGTTACTTCCTGTGCTCTAAGCGATGAGTTAAA
>Gorilla|11:102692415-102692526:+
AAAAACTTTCTTGTGTCATTACCTTGTTATCTTTGGAGAATAAGGACCAGGAGTCACAAAAACATCCACCTTTTGACATGTGGGCCACCAATGTTACTTCCTGTGCTCTAAGCGATGAGTTAAA
>Orangutan|11:101519443-101519554:+
AAAAACTTTCTTGTGTCATTACCTTGTTATCTTTGGAGAATAAGGACCAGGAGTCACAAAAACATCCACCTTTTGACATGTGGGCCACCAATGTTACTTCCTGTGCTCTAAGCGATGAGTTAAA
>Gibbon|GL397262.1:38127072-38127196:+
AAAAATTCTCCTGAGTAGTTACCTTAATATTTTTGGAGATTAAAGACCCAGAGTTAGAAAAACATCCACCTTTTGACATGTGGGCTACCAGTTTTATTTCCTGTGCTCTAGGTGAAAGGTTAAG
>Rhesus_Macaque|chr14:103647194-103647317:+
AAAAATTTTCTTGTGATATTACCTTTTTATCTTTGGAGAATAAGGACCCAGAGTTACAAAAACGTCCATATTTTGACATGTGGGTCACCAGTTTTACTTCCTGTTCTTTA-GTGAAGAGTTAAG

#
>Human|11:104973734-104973840
CTTTCTTGTGTCATTACCTTGTTATCTTTGGAGAATAAGGACCAGGAGTCACAAAAACATCCACCTTTTGACATGTGGGCCACCAATGTTACTTCCTGTGCTCTAAG
>Chimpanzee|11:102962759-102962865:+
CTTTCTTGTGTCATTACCTTGTTATCTTTGGAGAATAAGGACCAGGAGTCACAAAAACATCCACCTTTTGACATGTGGGCCACCAATGTTACTTCCTGTGCTCTAAG
>Gorilla|11:102692420-102692526:+
CTTTCTTGTGTCATTACCTTGTTATCTTTGGAGAATAAGGACCAGGAGTCACAAAAACATCCACCTTTTGACATGTGGGCCACCAATGTTACTTCCTGTGCTCTAAG
>Orangutan|11:101519448-101519554:+
CTTTCTTGTGTCATTACCTTGTTATCTTTGGAGAATAAGGACCAGGAGTCACAAAAACATCCACCTTTTGACATGTGGGCCACCAATGTTACTTCCTGTGCTCTAAG
>Gibbon|
-
>Rhesus_Macaque|
-

#
>11:105458718-105458820
AGTCTTGTTTATTTTCTTTTATTTAATTCAGCAATTAAAAATGCAACTCAATTCATTTGCAAATAAGTTTTTGAATGATATATGCA-----------------------TGGCACTGTAGTGTATC
>Chimpanzee|11:103398109-103398211:+
AGTCTTGTTTATTTTCTTTTATTTAATTCAGCAATTAAAAATGCAACTCAATTCATTTGCAAATAAGTTTTTGAATGATATATGCA-----------------------TGGCACTGTAGTGTATC
>Gorilla|11:103203457-103203559:+
AGTCTTGTTTATTTTCTTTTATTTAATTCAGCAATTAAAAATGCAACTCAATTCATTTGCAAATAAGTTTTTGAATGATATATGCA-----------------------TGGCACTGTAGTGTATC
>Orangutan|11:102083867-102083969:+
AGTCTTGTTTATTTTCTTTTATTTAATTCAGCAATTAAAAATGCAACTCAATTCATTTGCAAATAAGTTTTTGAATGATATATGCA-----------------------TGGCACTGTAGTGTATC
>Gibbon|GL397262.1:38602232-38602348:+
AGTC-TGTTTATTTTCTTTTATTTAATTCAGCAATTAAAAATGCAACTCAATTCATTTGCAAATAAGTTTTTGAATGATATATGCATATAT---ATATATGCA------TGGCACTGTAGTGAATC
>Rhesus_Macaque|chr14:104193325-104193450:+
AGTCTTGTTTATTTTATTTTA-TTAGTTCAGCAATTAAAAATGCAACTCAATCCATTTGCAAATAAGTTTTTGAATGATATATGCATATATACAATATATACAAATGACTGGCACTGTAGTGTATG


#
>11:104994099-104994199
TTGCCTGAAGAAAGAGAAGAAACTCTAGTATTTCTGCTCCAGCTGAGGCATGTTTTGGAATTCATCTATTTTCCATACACTTCATTGTAATTTT-AGTGAAT
>Chimpanzee|11:102922812-102922912:+
TTGCCTGAAGAAAGAGAAGAAACTCTAGTATTTCTGCTCCAGCTGAGGCATGTTTTGGAATTCATCTATTTTCCATACACTTCATTGTAATTTT-AGTGAAT
>Gorilla|11:102715985-102716085:+
TTGCCTGAAGAAAGAGAAGAAACTCTAGTATTTCTGCTCCAGCTGAGGCATGTTTTGGAATTCATCTATTTTCCATACACTTCATTGTAATTTT-AGTGAAT
>Orangutan|Un:33138715-33138815:-
TTGCCTGAAGAAAGAGAAGAAACTCTAGTATTTCTGCTCCAGCTGAGGCATGTTTTGGAATTCATCTATTTTCCATACACTTCATTGTAATTTT-AGTGAAT
>Gibbon|
-
>Rhesus_Macaque|chr14:103638117-103638218:+
TTGCCTGAAGAAAGAGAAGAAACCCTAGTGCTTCTGCTCCAGGTGAGGCATGTTGTGGAATTCATCTATTTTCCATA-ACTTCATTGTAATTTTTAGTGAAT

#
>11:107973896-107974003
TTTCTGATAACTCTTATTGTAAACTTAACAGTAATTAAGGAAATCATCAAGAAAAATTTTGATAAAATGACCTAGATGAAAAAGATTTATTTCTTTAGAAACTTAAAA
>Chimpanzee|11:105963410-105963517:+
TTTCTGATAACTCTTATTGTAAACTTAACAGTAATTAAGGAAATCATCAAGAAAAATTTTGATAAAATGACCTAGATGAAAAAGATTTATTTCTTTAGAAACTTAAAA
>Gorilla|11:105792426-105792533:+
TTTCTGATAACTCTTATTGTAAACTTAACAGTAATTAAGGAAATCATCAAGAAAAATTTTGATAAAATGACCTAGATGAAAAAGATTTATTTCTTTAGAAACTTAAAA
>Orangutan|11:104733092-104733199:+
TTTCTGATAACTCTTATTGTAAACTTAACAGTAATTAAGGAAATCATCAAGAAAAATTTTGATAAAATGACCTAGATGAAAAAGATTTATTTCTTTAGAAACTTAAAA
>Gibbon|GL397262.1:41209420-41209528:+
TTTCTAATAACTTTTACTGTAAACTTAACAGTAATTAAGGAAATCATCATGAAAAATTGTGATAAAATGACCTAGATGAAAAATACTTATTTCTTTAGAAACTTAAAA
>Rhesus_Macaque|
-

#
>11:107551798-107551921
TATTTACTTTTAGGTTCAGGTCCTGGCAAGAAGTTTGGTAGGGCAGCCTATTTTAAATAAAGACCTGGAATTGAGTCTCTTAGTAGCCTAACCTGAGACATGCACTCATCCCTTGAACAATGAC
>Chimpanzee|11:105535251-105535374:+
TATTTACTTTTAGGTTCAGGTCCTGGCAAGAAGTTTGGTAGGGCAGCCTATTTTAAATAAAGACCTGGAATTGAGTCTCTTAGTAGCCTAACCTGAGACATGCACTCATCCCTTGAACAATGAC
>Gorilla|11:105348105-105348228:+
TATTTACTTTTAGGTTCAGGTCCTGGCAAGAAGTTTGGTAGGGCAGCCTATTTTAAATAAAGACCTGGAATTGAGTCTCTTAGTAGCCTAACCTGAGACATGCACTCATCCCTTGAACAATGAC
>Orangutan|11:104307671-104307794:+
TATTTACTTTTAGGTTCAGGTCCTGGCAAGAAGTTTGGTAGGGCAGCCTATTTTAAATAAAGACCTGGAATTGAGTCTCTTAGTAGCCTAACCTGAGACATGCACTCATCCCTTGAACAATGAC
>Gibbon|GL397262.1:40764160-40764284:+
TATTTAATTTTAGGTTCGGGTCCTGGCAAGAAGTTTGGTAGGGCGGCCTATTTTAAATAATGACCTGGAATTGAGTCTCTTAGTAGCGTAACGTGAGACATGCACTCATCCCTTGAACAATGAC
>Rhesus_Macaque|chr14:106277436-106277560:+
TATTTACTTTTAAGTTCAGGTCCTGGCAAGAAGTTTGGAAGGGCAGCCTGTGTTAAATAAAGACCTGGAATTGAGTCACTTAGTAGCCTAATTTGAGACATCCACTCATCTCTTGAACAATGAC

#
>11:108554679-108554785
CTCATAGATTAAACATCTTTTTATGTCCTTGAATCAATAGAAATTTTTATATTTAATATTCATCTTGTGTCATCCCAAACTTCGCTAGTAGATGCTTCAAGTTATTA
>Chimpanzee|11:106545499-106545605:+
CTCATAGATTAAACATCTTTTTATGTCCTTGAATCAATAGAAATTTTTATATTTAATATTCATCTTGTGTCATCCCAAACTTCGCTAGTAGATGCTTCAAGTTATTA
>Gorilla|11:106391347-106391453:+
CTCATAGATTAAACATCTTTTTATGTCCTTGAATCAATAGAAATTTTTATATTTAATATTCATCTTGTGTCATCCCAAACTTCGCTAGTAGATGCTTCAAGTTATTA
>Orangutan|11:105320704-105320810:+
CTCATAGATTAAACATCTTTTTATGTCCTTGAATCAATAGAAATTTTTATATTTAATATTCATCTTGTGTCATCCCAAACTTCGCTAGTAGATGCTTCAAGTTATTA
>Gibbon|GL397262.1:41822271-41822378:+
CTCATAGATTAAACATCTTTTTATGTCCTTGAATCAATAGAAATTTTTATATTTAATATTCACCTTGTGTCATCCCAAACTTCGCCAGTAGATGGTTCAAGTTATTA
>Rhesus_Macaque|chr14:107255381-107255487:+
CTCA-GATTTAAACATCTTTTTATGTCCTTGAATCAATAAAAATTTTTATATTTAATATTCATCTTGTGTCATCCCAAACTTCGCTAGTAGTTGCTTCAAGTTAATA

#
>11:108267654-108267766
CAGGTTTGCAAGTAGAAA--GTGTTTCAAATATAGTGATCAGAAATAAAAGATCACTTTATAAACATAATTTGTTTTATAAACAAACTAATGATCTTTTAAAAAGACCTAAAATT
>Chimpanzee|11:106262169-106262281:+
CAGGTTTGCAAGTAGAAA--GTGTTTCAAATATAGTGATCAGAAATAAAAGATCACTTTATAAACATAATTTGTTTTATAAACAAACTAATGATCTTTTAAAAAGACCTAAAATT
>Gorilla|11:106104538-106104650:+
CAGGTTTGCAAGTAGAAA--GTGTTTCAAATATAGTGATCAGAAATAAAAGATCACTTTATAAACATAATTTGTTTTATAAACAAACTAATGATCTTTTAAAAAGACCTAAAATT
>Orangutan|11:105018046-105018158:+
CAGGTTTGCAAGTAGAAA--GTGTTTCAAATATAGTGATCAGAAATAAAAGATCACTTTATAAACATAATTTGTTTTATAAACAAACTAATGATCTTTTAAAAAGACCTAAAATT
>Gibbon|GL397262.1:41509744-41509851:+
CAGGTTTGCAAGTAGAAA--GTGTTTCAAATATAGTGATCAGAAATAAAAGATCACTT------CATAATTTGTTTTATAAACAAACTAATGAACTTTTAAAAAGACCTAAAATT
>Rhesus_Macaque|chr14:106967188-106967303:+
CAGGTTTGCAAGCAGCAACAGTGTTTCAAATAGAGTGATCAGAAATAAAAGATCACTTTATAAACATAATTTGTTTTATAAACAAACTAGTGATTTTTTTAAAAGACACAAAATT

#
>Human|X:63228797-63228900
TGTACATTCTAATGCAACAATTGATTTTTGAAATTCATGAGTTTTCCTACTCAAGTGAAGAGCATAAATAATTTTTTCCAAAGGTTGCATTTCATTTATTTTGA
>Chimpanzee|X:63539954-63540057:+
TGTACATTCTAATGCAACAATTGATTTTTGAAATTCATGAGTTTTCCTACTCAAGTGAAGAGCATAAATAATTTTTTCCAAAGGTTGCATTTCATTTATTTTGA
>Gorilla|X:61241630-61241733:+
TGTACATTCTAATGCAACAATTGATTTTTGAAATTCATGAGTTTTCCTACTCAAGTGAAGAGCATAAATAATTTTTTCCAAAGGTTGCATTTCATTTATTTTGA
>Orangutan|X:61339753-61339856:+
TGTACATTCTAATGCAACAATTGATTTTTGAAATTCATGAGTTTTCCTACTCAAGTGAAGAGCATAAATAATTTTTTCCAAAGGTTGCATTTCATTTATTTTGA
>Gibbon|
-
>Rhesus_Macaque|
-

#
>Human|X:63242534-63242651
TCTAGAGTTTTATATGCTTCCATCCTGAACTCCAGCGACCAAGGTTCTGGAAATAAAGAAAACTGAACCATAGTGGAATGATATATGCATAAAGCCCAGTCACAGTGGCCTGAAGACC
>Chimpanzee|X:63548467-63548584:+
TCTAGAGTTTTATATGCTTCCATCCTGAACTCCAGCGACCAAGGTTCTGGAAATAAAGAAAACTGAACCATAGTGGAATGATATATGCATAAAGCCCAGTCACAGTGGCCTGAAGACC
>Gorilla|X:61256523-61256640:+
TCTAGAGTTTTATATGCTTCCATCCTGAACTCCAGCGACCAAGGTTCTGGAAATAAAGAAAACTGAACCATAGTGGAATGATATATGCATAAAGCCCAGTCACAGTGGCCTGAAGACC
>Orangutan|X:61348762-61348879:+
TCTAGAGTTTTATATGCTTCCATCCTGAACTCCAGCGACCAAGGTTCTGGAAATAAAGAAAACTGAACCATAGTGGAATGATATATGCATAAAGCCCAGTCACAGTGGCCTGAAGACC
>Gibbon|
-
>Rhesus_Macaque|
-

#
>X:63665525-63665639
AATATGTGGTTATCACTTGGTGATGAAATAAATGATGTTTTGCCCCAACATTTTTATAGTATAAGCAGC---GAGATTTCAAATAACTATAT--GAAACAGCTGGGCAGAACATAGCAAA
>Chimpanzee|X:63963744-63963858:+
AATATGTGGTTATCACTTGGTGATGAAATAAATGATGTTTTGCCCCAACATTTTTATAGTATAAGCAGC---GAGATTTCAAATAACTATAT--GAAACAGCTGGGCAGAACATAGCAAA
>Gorilla|X:61686104-61686218:+
AATATGTGGTTATCACTTGGTGATGAAATAAATGATGTTTTGCCCCAACATTTTTATAGTATAAGCAGC---GAGATTTCAAATAACTATAT--GAAACAGCTGGGCAGAACATAGCAAA
>Orangutan|X:61798405-61798519:+
AATATGTGGTTATCACTTGGTGATGAAATAAATGATGTTTTGCCCCAACATTTTTATAGTATAAGCAGC---GAGATTTCAAATAACTATAT--GAAACAGCTGGGCAGAACATAGCAAA
>Gibbon|GL397348.1:2703558-2703673:+
AATATGTGTTTATCACTTGGTGATGAAATGAATGATGTTTTGCCCTGACATTTTTATAGTATAAGCAGC---GAGATTTCAAATAACTATAC--GAAACAGCTGGGCAGAACATTGCAAA
>Rhesus_Macaque|chrX:63268041-63268161:+
AATATGTGGTTATCACTTGGTCATGAAATAAATGATGTTTTGCCCCAACCTTTTTATGGTATAAGCAGCAATGAGATTTCAAATAACTATATATGAAACAGCTGGGCAGAACACAGCACG

#
>Human|X:63830801-63830940
ATTTGAGGATAGCTATTACTTTGGTCTCTAAGATTTATATGTTGAGGAGCTTGCATTCTTTTTATTTTTGCTATTATTATCATCATTAGAGAATATTTAAAATATGAAAATACACATTCTGTCTTAATATAAACTATTAA
>Chimpanzee|X:64124243-64124382:+
ATTTGAGGATAGCTATTACTTTGGTCTCTAAGATTTATATGTTGAGGAGCTTGCATTCTTTTTATTTTTGCTATTATTATCATCATTAGAGAATATTTAAAATATGAAAATACACATTCTGTCTTAATATAAACTATTAA
>Gorilla|X:61847539-61847678:+
ATTTGAGGATAGCTATTACTTTGGTCTCTAAGATTTATATGTTGAGGAGCTTGCATTCTTTTTATTTTTGCTATTATTATCATCATTAGAGAATATTTAAAATATGAAAATACACATTCTGTCTTAATATAAACTATTAA
>Orangutan|X:61971934-61972073:+
ATTTGAGGATAGCTATTACTTTGGTCTCTAAGATTTATATGTTGAGGAGCTTGCATTCTTTTTATTTTTGCTATTATTATCATCATTAGAGAATATTTAAAATATGAAAATACACATTCTGTCTTAATATAAACTATTAA
>Gibbon|
-
>Rhesus_Macaque|
-

#
>Human|X:63831426-63831541
CAACATGCAGGAAAATGACGCTACAGAAAATTTTCAGAGAATTTCAAATCTGCCAAGCCCAGCTGAAGCTGTGGAAGGTTACACATCAAAATTTGGCCTACAGATTCCAGAATTTA
>Chimpanzee|X:64124864-64124979:+
CAACATGCAGGAAAATGACGCTACAGAAAATTTTCAGAGAATTTCAAATCTGCCAAGCCCAGCTGAAGCTGTGGAAGGTTACACATCAAAATTTGGCCTACAGATTCCAGAATTTA
>Gorilla|X:61848164-61848279:+
CAACATGCAGGAAAATGACGCTACAGAAAATTTTCAGAGAATTTCAAATCTGCCAAGCCCAGCTGAAGCTGTGGAAGGTTACACATCAAAATTTGGCCTACAGATTCCAGAATTTA
>Orangutan|X:61972559-61972674:+
CAACATGCAGGAAAATGACGCTACAGAAAATTTTCAGAGAATTTCAAATCTGCCAAGCCCAGCTGAAGCTGTGGAAGGTTACACATCAAAATTTGGCCTACAGATTCCAGAATTTA
>Gibbon|
-
>Rhesus_Macaque|
-

#
>3:10956468-10956585
GCTGGGCCAAGTCTGACCCCCTTGGGAGTTCTTTCAAATGTACACTGTCTGTGTACAGTATCACCCCATCGGTGGCTTACGGTCAGCATGGGGACCTCTGTGCTGGGCCCTTCAGAGA
>Chimpanzee|3:11121267-11121384:+
GCTGGGCCAAGTCTGACCCCCTTGGGAGTTCTTTCAAATGTACACTGTCTGTGTACAGTATCACCCCATCGGTGGCTTACGGTCAGCATGGGGACCTCTGTGCTGGGCCCTTCAGAGA
>Gorilla|3:11227861-11227978:+
GCTGGGCCAAGTCTGACCCCCTTGGGAGTTCTTTCAAATGTACACTGTCTGTGTACAGTATCACCCCATCGGTGGCTTACGGTCAGCATGGGGACCTCTGTGCTGGGCCCTTCAGAGA
>Orangutan|3:58981624-58981741:-
GCTGGGCCAAGTCTGACCCCCTTGGGAGTTCTTTCAAATGTACACTGTCTGTGTACAGTATCACCCCATCGGTGGCTTACGGTCAGCATGGGGACCTCTGTGCTGGGCCCTTCAGAGA
>Gibbon|GL397298.1:18492915-18493029:+
GCTGGACCAAGTCTGACCCCCTTGGGAGTTCTTTCAAATGTACACTGT----GTACAGTATCACCCCATCGGTGGCTTGCAGTCAGCATGGGGACCCCTGTGCTGGGCCCTTCAGAGA
>Rhesus_Macaque|chr2:50106094-50105978:-
GCTGGGCCAAGTCTGACCCCCTTGGGA--TACCAGAGAGGGCTACTGTCTGTGTACAATAACACCCCATCAGTGGCTTATGGTCAGCATGGGGACCTCTGTGCTGGGACCTTCAGAGA

#
>Human|11:63131582-63131681
AGAAAACACAGATATTGCTGTGGATCATAAAGTAAACCATTTATCATATTATGCACATATTAAACTGTGTTGAAAAATTATAGTAGGCTAGGCATGAAGC
>Chimpanzee|11:61285435-61285534:+
AGAAAACACAGATATTGCTGTGGATCATAAAGTAAACCATTTATCATATTATGCACATATTAAACTGTGTTGAAAAATTATAGTAGGCTAGGCATGAAGC
>Gorilla|11:60165301-60165400:+
AGAAAACACAGATATTGCTGTGGATCATAAAGTAAACCATTTATCATATTATGCACATATTAAACTGTGTTGAAAAATTATAGTAGGCTAGGCATGAAGC
>Orangutan|11:12680971-12681070:-
AGAAAACACAGATATTGCTGTGGATCATAAAGTAAACCATTTATCATATTATGCACATATTAAACTGTGTTGAAAAATTATAGTAGGCTAGGCATGAAGC
>Gibbon|
-
>Rhesus_Macaque|
-

#
>11:63137322-63137426
AAACGGCTACCTATCTGACCCCAAAACGACTTGAGGAAACTGTTTCCACGGTCCTGCTGCAGAGGGGAAGCACAGTC-GTCAAGAAGAGAGTGGGGTCAGGATCAA
>Chimpanzee|11:61291170-61291274:+
AAACGGCTACCTATCTGACCCCAAAACGACTTGAGGAAACTGTTTCCACGGTCCTGCTGCAGAGGGGAAGCACAGTC-GTCAAGAAGAGAGTGGGGTCAGGATCAA
>Gorilla|11:60171039-60171143:+
AAACGGCTACCTATCTGACCCCAAAACGACTTGAGGAAACTGTTTCCACGGTCCTGCTGCAGAGGGGAAGCACAGTC-GTCAAGAAGAGAGTGGGGTCAGGATCAA
>Orangutan|11:12670064-12670168:-
AAACGGCTACCTATCTGACCCCAAAACGACTTGAGGAAACTGTTTCCACGGTCCTGCTGCAGAGGGGAAGCACAGTC-GTCAAGAAGAGAGTGGGGTCAGGATCAA
>Gibbon|GL397360.1:2218540-2218434:-
AAACAGATACCTACCTGACCCCAAAACGACTTGAGGAAATTGCTTCCATGACCTTGCTGCAGAGGGGAGAGAGGGCCCATTAAGAAGAGAGTGGGCTCAGGATCAA
>Rhesus_Macaque|
-

#
>Human|11:63139543-63139648
TGATACTGTCCTGGGAAAATGCAGATAGACCAATTTTAATAGATCACAGGGTGGTAAAAGAAGGGGTAGGAGATGCCAGGCAGGAGATGACAGTGGAGAATCAGCT
>Chimpanzee|11:61293390-61293495:+
TGATACTGTCCTGGGAAAATGCAGATAGACCAATTTTAATAGATCACAGGGTGGTAAAAGAAGGGGTAGGAGATGCCAGGCAGGAGATGACAGTGGAGAATCAGCT
>Gorilla|11:60173260-60173365:+
TGATACTGTCCTGGGAAAATGCAGATAGACCAATTTTAATAGATCACAGGGTGGTAAAAGAAGGGGTAGGAGATGCCAGGCAGGAGATGACAGTGGAGAATCAGCT
>Orangutan|11:12667590-12667695:-
TGATACTGTCCTGGGAAAATGCAGATAGACCAATTTTAATAGATCACAGGGTGGTAAAAGAAGGGGTAGGAGATGCCAGGCAGGAGATGACAGTGGAGAATCAGCT
>Gibbon|
-
>Rhesus_Macaque|
-

#
>Human|11:63140654-63140779
TTGTTCTATGGATGTTCCTTTCACATCAGTATACCCATAGCCTGCACTGTCCTAGACTTCTACATCTAGATTTAGATGTCTTATAGGCTATGCCCTGCTCAGGCTCTCTACTATGCTAAAGTACAT
>Chimpanzee|11:61294507-61294632:+
TTGTTCTATGGATGTTCCTTTCACATCAGTATACCCATAGCCTGCACTGTCCTAGACTTCTACATCTAGATTTAGATGTCTTATAGGCTATGCCCTGCTCAGGCTCTCTACTATGCTAAAGTACAT
>Gorilla|11:60174369-60174494:+
TTGTTCTATGGATGTTCCTTTCACATCAGTATACCCATAGCCTGCACTGTCCTAGACTTCTACATCTAGATTTAGATGTCTTATAGGCTATGCCCTGCTCAGGCTCTCTACTATGCTAAAGTACAT
>Orangutan|11:12666472-12666597:-
TTGTTCTATGGATGTTCCTTTCACATCAGTATACCCATAGCCTGCACTGTCCTAGACTTCTACATCTAGATTTAGATGTCTTATAGGCTATGCCCTGCTCAGGCTCTCTACTATGCTAAAGTACAT
>Gibbon|
-
>Rhesus_Macaque|
-

#
>Human|11:61932282-61932395
CCCAGTGAGGACTCCTATAACTAATTATTTAACTCAGAAAGTGCCCCAGAGGTGCTGGGGGTGCAGCAGAAAGGACTGGAGGGGTGCAGCCACTACTGCGGGAATGGTAGGGAA
>Chimpanzee|11:60079337-60079450:+
CCCAGTGAGGACTCCTATAACTAATTATTTAACTCAGAAAGTGCCCCAGAGGTGCTGGGGGTGCAGCAGAAAGGACTGGAGGGGTGCAGCCACTACTGCGGGAATGGTAGGGAA
>Gorilla|11:58935022-58935135:+
CCCAGTGAGGACTCCTATAACTAATTATTTAACTCAGAAAGTGCCCCAGAGGTGCTGGGGGTGCAGCAGAAAGGACTGGAGGGGTGCAGCCACTACTGCGGGAATGGTAGGGAA
>Orangutan|11:14085245-14085358:-
CCCAGTGAGGACTCCTATAACTAATTATTTAACTCAGAAAGTGCCCCAGAGGTGCTGGGGGTGCAGCAGAAAGGACTGGAGGGGTGCAGCCACTACTGCGGGAATGGTAGGGAA
>Gibbon|
-
>Rhesus_Macaque|
-

#
>3:11209412-11209531
TGTAGGCTGCCCTGTAAATAGCCTGTGAATGATTGTGTTTGGGCAAGTGCTCATGGGTAGTC--------------------ATGACATCACGTGCTCAGCTCTCCTGAGAGGGAGGCTTGGGGCCTGCCAGGCCTTGCC
>Chimpanzee|3:11380106-11380225:+
TGTAGGCTGCCCTGTAAATAGCCTGTGAATGATTGTGTTTGGGCAAGTGCTCATGGGTAGTC--------------------ATGACATCACGTGCTCAGCTCTCCTGAGAGGGAGGCTTGGGGCCTGCCAGGCCTTGCC
>Gorilla|3:11478894-11479013:+
TGTAGGCTGCCCTGTAAATAGCCTGTGAATGATTGTGTTTGGGCAAGTGCTCATGGGTAGTC--------------------ATGACATCACGTGCTCAGCTCTCCTGAGAGGGAGGCTTGGGGCCTGCCAGGCCTTGCC
>Orangutan|3:58735194-58735313:-
TGTAGGCTGCCCTGTAAATAGCCTGTGAATGATTGTGTTTGGGCAAGTGCTCATGGGTAGTC--------------------ATGACATCACGTGCTCAGCTCTCCTGAGAGGGAGGCTTGGGGCCTGCCAGGCCTTGCC
>Gibbon|
-
>Rhesus_Macaque|chr2:49857252-49857113:-
CGTAGGCTGCC-TGTCAGTAGCCTGTGAATGACTGTGTTTGGGCAGGTGCTCATGGGCGGTCCAGTCCTCAGTAACGGGGTCATGATATCACGTGCTCAGCTCTCCTCAGAGGGAGACTTGGAGCCCAGCAGGCCTTGCC

#
>11:62987188-62987306
GTCAACTTCAGCTGGTTCTCCACTGTCATCTCCTGCCTGGTACCACTACCTTATCTTGCACCACCCTATGATCCATTAAAATTGGTTTATCTGCATTTTCTCATGGCACTGTCCCAGAG
>Chimpanzee|11:61141266-61141384:+
GTCAACTTCAGCTGGTTCTCCACTGTCATCTCCTGCCTGGTACCACTACCTTATCTTGCACCACCCTATGATCCATTAAAATTGGTTTATCTGCATTTTCTCATGGCACTGTCCCAGAG
>Gorilla|11:60013285-60013403:+
GTCAACTTCAGCTGGTTCTCCACTGTCATCTCCTGCCTGGTACCACTACCTTATCTTGCACCACCCTATGATCCATTAAAATTGGTTTATCTGCATTTTCTCATGGCACTGTCCCAGAG
>Orangutan|11:12885821-12885939:-
GTCAACTTCAGCTGGTTCTCCACTGTCATCTCCTGCCTGGTACCACTACCTTATCTTGCACCACCCTATGATCCATTAAAATTGGTTTATCTGCATTTTCTCATGGCACTGTCCCAGAG
>Gibbon|GL397360.1:2208385-2208491:+
ATCAACTTCAGCTGGTTCTCC------------TGCCTGGTACCACTACCTTATCTTGTACCACC-TATGATCCATTAAAATTGGTTTATCTCCATTTTCTCATGGCACTGTCCCAGAG
>Rhesus_Macaque|
-

#
>11:43684111-43684217
TTAAGAGGACACCTGTTATATCTCAAATCAGAGCAAAGCTGAAATGAGACTTAAAACAAGGGCAAAGTTGTAATTGTAACATGGATTTAAATTTAAGCATGGATTCA
>Chimpanzee|11:43758423-43758529:+
TTAAGAGGACACCTGTTATATCTCAAATCAGAGCAAAGCTGAAATGAGACTTAAAACAAGGGCAAAGTTGTAATTGTAACATGGATTTAAATTTAAGCATGGATTCA
>Gorilla|11:44400924-44401030:+
TTAAGAGGACACCTGTTATATCTCAAATCAGAGCAAAGCTGAAATGAGACTTAAAACAAGGGCAAAGTTGTAATTGTAACATGGATTTAAATTTAAGCATGGATTCA
>Orangutan|11:25086868-25086974:-
TTAAGAGGACACCTGTTATATCTCAAATCAGAGCAAAGCTGAAATGAGACTTAAAACAAGGGCAAAGTTGTAATTGTAACATGGATTTAAATTTAAGCATGGATTCA
>Gibbon|GL397264.1:58110293-58110398:+
--TTGAGGACACCTGTTATGTCTCAAATCAGAGTAAAGCTGAAATGAGACTTAAAACAAGGGCAAAGTTGTAATTCTAACATGGATTTAAATTTAAGCATGGATTCA
>Rhesus_Macaque|
-

#
>11:41155972-41156079
AGAATAAACTTCTTTAAAATAT-----AA-----------CCACTAACATAGTAGTCATCCTAGGAATCTCCTCATTGTATGGTCAATAACTTTCCAGGTTAATTTCTCTTAAAAGGTAGAATA
>Chimpanzee|11:41212355-41212462:+
AGAATAAACTTCTTTAAAATAT-----AA-----------CCACTAACATAGTAGTCATCCTAGGAATCTCCTCATTGTATGGTCAATAACTTTCCAGGTTAATTTCTCTTAAAAGGTAGAATA
>Gorilla|11:41803252-41803359:+
AGAATAAACTTCTTTAAAATAT-----AA-----------CCACTAACATAGTAGTCATCCTAGGAATCTCCTCATTGTATGGTCAATAACTTTCCAGGTTAATTTCTCTTAAAAGGTAGAATA
>Orangutan|11:27809693-27809800:-
AGAATAAACTTCTTTAAAATAT-----AA-----------CCACTAACATAGTAGTCATCCTAGGAATCTCCTCATTGTATGGTCAATAACTTTCCAGGTTAATTTCTCTTAAAAGGTAGAATA
>Gibbon|GL397264.1:55617346-55617454:+
AAAATAAACTTCTTTAAAATAT-----AA-----------CAGCTAACATAGTAGTCATCCTAGGAATCTCCTCATTGTATGGTCAATAATTTTACAGGTTAATTTCTCTTAAGAGGTAGAATA
>Rhesus_Macaque|chr14:30863872-30863748:-
AGAATAAACTTCTTTAAAATATTTTACAGAGTTGGTTGTTCCATTAACATAGTAGTCATCCTAGGAATTTCCTCATTGTACAGTCAATAATTTTCCAAGTTAATTTGTCTTAAAAGGTAGTGTA

#
>Human|11:37923343-37923442
TAGTTTTAATAAGGTTATGACATTCTACTCTTAATACCTTTTGGGTATATGGAGAAAATACATGTTTTTACTTCTTCAGTGATTACTACAATATTTCTGA
>Chimpanzee|11:37921145-37921244:+
TAGTTTTAATAAGGTTATGACATTCTACTCTTAATACCTTTTGGGTATATGGAGAAAATACATGTTTTTACTTCTTCAGTGATTACTACAATATTTCTGA
>Gorilla|11:38543225-38543324:+
TAGTTTTAATAAGGTTATGACATTCTACTCTTAATACCTTTTGGGTATATGGAGAAAATACATGTTTTTACTTCTTCAGTGATTACTACAATATTTCTGA
>Orangutan|11:31290559-31290658:-
TAGTTTTAATAAGGTTATGACATTCTACTCTTAATACCTTTTGGGTATATGGAGAAAATACATGTTTTTACTTCTTCAGTGATTACTACAATATTTCTGA
>Gibbon|
-
>Rhesus_Macaque|
-

#
>Human|11:37920972-37921072
ATGCCAGAATATGTATACAAGGATGTTTATTTTTAATAATAAGACAAGGAAATTATCAAATAAATTAACATCCAATTATATTATGGTAGACTGTGCAGGTA
>Chimpanzee|11:37918806-37918906:+
ATGCCAGAATATGTATACAAGGATGTTTATTTTTAATAATAAGACAAGGAAATTATCAAATAAATTAACATCCAATTATATTATGGTAGACTGTGCAGGTA
>Gorilla|11:38540865-38540965:+
ATGCCAGAATATGTATACAAGGATGTTTATTTTTAATAATAAGACAAGGAAATTATCAAATAAATTAACATCCAATTATATTATGGTAGACTGTGCAGGTA
>Orangutan|11:31291812-31291912:-
ATGCCAGAATATGTATACAAGGATGTTTATTTTTAATAATAAGACAAGGAAATTATCAAATAAATTAACATCCAATTATATTATGGTAGACTGTGCAGGTA
>Gibbon|
-
>Rhesus_Macaque|
-

#
>3:14132416-14132527
CACCAAAATAGCA-GACTTTCAACAATCTCTGTTCTTAGGACATTGATGGGATTTAAAGTCTTTTCTCTGAATCCCTGAAGATAGTTATGTAGTTAAAACTCATGCCAGAAAA
>Chimpanzee|3:14303550-14303661:+
CACCAAAATAGCA-GACTTTCAACAATCTCTGTTCTTAGGACATTGATGGGATTTAAAGTCTTTTCTCTGAATCCCTGAAGATAGTTATGTAGTTAAAACTCATGCCAGAAAA
>Gorilla|3:14481246-14481357:+
CACCAAAATAGCA-GACTTTCAACAATCTCTGTTCTTAGGACATTGATGGGATTTAAAGTCTTTTCTCTGAATCCCTGAAGATAGTTATGTAGTTAAAACTCATGCCAGAAAA
>Orangutan|3:1567714-1567825:+
CACCAAAATAGCA-GACTTTCAACAATCTCTGTTCTTAGGACATTGATGGGATTTAAAGTCTTTTCTCTGAATCCCTGAAGATAGTTATGTAGTTAAAACTCATGCCAGAAAA
>Gibbon|GL397298.1:21552182-21552069:-
TGCCAAAATAGTAAGACTTTCAACAATCTCTGTTCTTAGGACATTGATGGAATTTAAAACTTTTTATCTGAATCCCTGAAGATATTTATATAGTTGGAACTCATGCCAGAAAA
>Rhesus_Macaque|chr2:47116421-47116533:+
TGCTAAAATAGTA-GACTTTCAACAATCTCTGTTCTTAGCACATTGATGGAATTTAAAGCTTTTTCTCTGAATCCCTAAAAATATGTATATAGTTGAAACTCATGCCAGAAAA

#
>11:33988786-33988909
ATTTACAATTGAATAAAT----GTGGTTCAAATAAGTGAAAATACACACCATAATAAACCTTACTGCTGTGGTTAATGACAGCCTAACTCATACCCAAGCTCTTTACTGTATACTATATAAGGAGACA
>Chimpanzee|11:33941756-33941879:+
ATTTACAATTGAATAAAT----GTGGTTCAAATAAGTGAAAATACACACCATAATAAACCTTACTGCTGTGGTTAATGACAGCCTAACTCATACCCAAGCTCTTTACTGTATACTATATAAGGAGACA
>Gorilla|11:34529833-34529956:+
ATTTACAATTGAATAAAT----GTGGTTCAAATAAGTGAAAATACACACCATAATAAACCTTACTGCTGTGGTTAATGACAGCCTAACTCATACCCAAGCTCTTTACTGTATACTATATAAGGAGACA
>Orangutan|11:35368020-35368143:-
ATTTACAATTGAATAAAT----GTGGTTCAAATAAGTGAAAATACACACCATAATAAACCTTACTGCTGTGGTTAATGACAGCCTAACTCATACCCAAGCTCTTTACTGTATACTATATAAGGAGACA
>Gibbon|GL397264.1:48666917-48667034:+
ATTTACAATTGAATAAAT----GTGGTTCAAATAAGTAAAAATACACACCAAAATAAGCCTTACTGCTGTGGTTAATGACAGCCTGACTCATACCCAGGCTCTTTACTGTATA-------AGGAGACA
>Rhesus_Macaque|chr14:37849804-37849676:-
ATTTACAATTGAATAAATAAATGTGGTTCAAATAAGTTAAAATACACACTCTAATAAACCTTACTGCTGTGATTAATGACAGCCTGACTCACACCCAAGCTCTTTACTGTAGTCTATATAAGGAGACA

#
>Human|11:27374129-27374250
ATATCAAAAATTTTCCAAAATAGTCCCAAATTTTATTTTCAAGAAAAGTAATTATTTAAATGTATAACTAAAGACATGATTGACTATATATTTATGTACCTTTTAAGATTCTTCATTTACCT
>Chimpanzee|11:27222784-27222905:+
ATATCAAAAATTTTCCAAAATAGTCCCAAATTTTATTTTCAAGAAAAGTAATTATTTAAATGTATAACTAAAGACATGATTGACTATATATTTATGTACCTTTTAAGATTCTTCATTTACCT
>Gorilla|11:27733041-27733162:+
ATATCAAAAATTTTCCAAAATAGTCCCAAATTTTATTTTCAAGAAAAGTAATTATTTAAATGTATAACTAAAGACATGATTGACTATATATTTATGTACCTTTTAAGATTCTTCATTTACCT
>Orangutan|11:42225208-42225329:-
ATATCAAAAATTTTCCAAAATAGTCCCAAATTTTATTTTCAAGAAAAGTAATTATTTAAATGTATAACTAAAGACATGATTGACTATATATTTATGTACCTTTTAAGATTCTTCATTTACCT
>Gibbon|
-
>Rhesus_Macaque|
-

#
>17:57201365-57201468
AGAAATATAAAGGAAATACCATAAGACACTGAGATGA-GTGGTATCCTTCTTGAGGGTGGGAGTGTGAAGCATTATTCTTTGTAATTATAAGCTTTATATTTCTG
>Chimpanzee|17:57836699-57836802:+
AGAAATATAAAGGAAATACCATAAGACACTGAGATGA-GTGGTATCCTTCTTGAGGGTGGGAGTGTGAAGCATTATTCTTTGTAATTATAAGCTTTATATTTCTG
>Gorilla|5:24756178-24756281:-
AGAAATATAAAGGAAATACCATAAGACACTGAGATGA-GTGGTATCCTTCTTGAGGGTGGGAGTGTGAAGCATTATTCTTTGTAATTATAAGCTTTATATTTCTG
>Orangutan|17_random:2465369-2465472:-
AGAAATATAAAGGAAATACCATAAGACACTGAGATGA-GTGGTATCCTTCTTGAGGGTGGGAGTGTGAAGCATTATTCTTTGTAATTATAAGCTTTATATTTCTG
>Gibbon|GL397344.1:8698117-8698222:+
AGAAATATAAAAGAAATACCATAAGACACTGAGATGAAGTGGTATCCTTCTTGAGGGTGGGAGTGTGAAACATTATTCTTTATAATTATAAGCTTTATATTTCTG
>Rhesus_Macaque|chr16:43370775-43370877:+
AGAAATATAAAGGAAATACCATAAGACACTGAGATGAAGTGGTATCCTCC---AAGGTGGGAATGTGAAGCATTATTCTTTGTAATTATAAGCTTTATATTTCTG

#
>Human|11:26832938-26833076
GGTCCAGCTCACTAAAGCTGCATCACTCTGCACCACTTCCACGATGTAGAAGAACAACAAAGGAATATTTCAACTTGGTTATGGTGAAGAATGATGAAAGCATGAAAGAACAGGCACATCAAGTCACAATTCAACCAAT
>Chimpanzee|11:26677580-26677718:+
GGTCCAGCTCACTAAAGCTGCATCACTCTGCACCACTTCCACGATGTAGAAGAACAACAAAGGAATATTTCAACTTGGTTATGGTGAAGAATGATGAAAGCATGAAAGAACAGGCACATCAAGTCACAATTCAACCAAT
>Gorilla|11:27160673-27160811:+
GGTCCAGCTCACTAAAGCTGCATCACTCTGCACCACTTCCACGATGTAGAAGAACAACAAAGGAATATTTCAACTTGGTTATGGTGAAGAATGATGAAAGCATGAAAGAACAGGCACATCAAGTCACAATTCAACCAAT
>Orangutan|11:42768591-42768729:-
GGTCCAGCTCACTAAAGCTGCATCACTCTGCACCACTTCCACGATGTAGAAGAACAACAAAGGAATATTTCAACTTGGTTATGGTGAAGAATGATGAAAGCATGAAAGAACAGGCACATCAAGTCACAATTCAACCAAT
>Gibbon|
-
>Rhesus_Macaque|
-

#
>5:173569221-173569323
ATGCTGAGCCTCACGTGAGTGCCCGAGCCTTTCCTCCACGTTCTGTCATCCCTACACTGATAAGACCTAGGACAAAGGGCTATAAAAGATGATGGAGTTTTCT
>Chimpanzee|5:175188226-175188328:+
ATGCTGAGCCTCACGTGAGTGCCCGAGCCTTTCCTCCACGTTCTGTCATCCCTACACTGATAAGACCTAGGACAAAGGGCTATAAAAGATGATGGAGTTTTCT
>Gorilla|5:158615162-158615264:+
ATGCTGAGCCTCACGTGAGTGCCCGAGCCTTTCCTCCACGTTCTGTCATCCCTACACTGATAAGACCTAGGACAAAGGGCTATAAAAGATGATGGAGTTTTCT
>Orangutan|5:176845684-176845786:+
ATGCTGAGCCTCACGTGAGTGCCCGAGCCTTTCCTCCACGTTCTGTCATCCCTACACTGATAAGACCTAGGACAAAGGGCTATAAAAGATGATGGAGTTTTCT
>Gibbon|GL397354.1:6270953-6271056:+
ATGCTGAGCCTCACATGAGTGCCCGAGCCTTTCCTCCACAGTCTGTGATCCCTACACTGATAAGACCTAGGACAAAGGGCTATAAAAGATGATGGAGTTTTCT
>Rhesus_Macaque|chr6:170542717-170542819:+
GTGCTGAGCCTCACATGGGTGCCCGAGTCTTTCCCCCATGTTCTGTTGTCCCCACACTGATAAGACCTAGGACAAAGGGCTATAAAA-ATGATGGAGTTTTCT

#
>19:38991106-38991233
ACGAGGGCTGGAAACTCTAGACAGCCTCCTGAGAAAGAGGCCTGCTCTACCCTCCTGTGTGGTAAGGGAGGGAGCAGAGCAGTCACTGAGTGGGGCACCAGCGCCTGATGAGTGCCCCTCTCCCTCCC
>Chimpanzee|19:43710601-43710728:+
ACGAGGGCTGGAAACTCTAGACAGCCTCCTGAGAAAGAGGCCTGCTCTACCCTCCTGTGTGGTAAGGGAGGGAGCAGAGCAGTCACTGAGTGGGGCACCAGCGCCTGATGAGTGCCCCTCTCCCTCCC
>Gorilla|19:35877523-35877650:+
ACGAGGGCTGGAAACTCTAGACAGCCTCCTGAGAAAGAGGCCTGCTCTACCCTCCTGTGTGGTAAGGGAGGGAGCAGAGCAGTCACTGAGTGGGGCACCAGCGCCTGATGAGTGCCCCTCTCCCTCCC
>Orangutan|19:39366699-39366826:+
ACGAGGGCTGGAAACTCTAGACAGCCTCCTGAGAAAGAGGCCTGCTCTACCCTCCTGTGTGGTAAGGGAGGGAGCAGAGCAGTCACTGAGTGGGGCACCAGCGCCTGATGAGTGCCCCTCTCCCTCCC
>Gibbon|
-
>Rhesus_Macaque|chr19:44839308-44839434:+
ATGAGGGCTGGAAACCCTAGACAGCCTGCTGA--AAGAGGCCTGCTCTACCCCCCTGTATGGGAAGGGAGGGAGCGGAGCAGTCACTGAGCGGGGCACCAGCGCCTGATGAGTGCCCTTCTCCCTCCC

#
>13:19266680-19266792
TTAGTCTATTGTTGATGGTTTGATGACCTAATTCTCATGGTGGTTTTAACCCATGCTCCCTTTTAATAAACATAAAATGTTGTAAAATTATATACTTTTT-CTCATAGACAACT
>Chimpanzee|13:18203825-18203937:+
TTAGTCTATTGTTGATGGTTTGATGACCTAATTCTCATGGTGGTTTTAACCCATGCTCCCTTTTAATAAACATAAAATGTTGTAAAATTATATACTTTTT-CTCATAGACAACT
>Gorilla|21:1991989-1992101:+
TTAGTCTATTGTTGATGGTTTGATGACCTAATTCTCATGGTGGTTTTAACCCATGCTCCCTTTTAATAAACATAAAATGTTGTAAAATTATATACTTTTT-CTCATAGACAACT
>Orangutan|9_random:1521197-1521309:-
TTAGTCTATTGTTGATGGTTTGATGACCTAATTCTCATGGTGGTTTTAACCCATGCTCCCTTTTAATAAACATAAAATGTTGTAAAATTATATACTTTTT-CTCATAGACAACT
>Gibbon|GL397401.1:3926341-3926456:+
TCAGTCTATTGTTGATGGTTTGATGACATAATTCTCATGGTGATTTTAACCCATGCTCCCTTTTAATAAACATAAAATATTGTAAAATTGTATATTTTTTTCTCATAGACAACT
>Rhesus_Macaque|chr13:114154383-114154269:-
TTAGTCTATTGTTGATGGTTTAATGACCTAATTCTCATGGTGGTTTTAACCCCTGCTCTCTTTTAATAAAAATAAAATGTTGTAAAATTATATATTTTTTTCTGATGGACAGCT

#
>Human|3:23244785-23244908
ACAGGCGTGGTCGGGTGCGTGGTGCGTGGGTCCGGCTTTCGGTGACTAGACGGTCCGCAGGGGACATCCCGTCCCTGGGGCCTCCCCAGTCTCCCTCCCCCTCGCGCCTGGGCAGCTCTCTCCC
>Chimpanzee|3:23593488-23593611:+
ACAGGCGTGGTCGGGTGCGTGGTGCGTGGGTCCGGCTTTCGGTGACTAGACGGTCCGCAGGGGACATCCCGTCCCTGGGGCCTCCCCAGTCTCCCTCCCCCTCGCGCCTGGGCAGCTCTCTCCC
>Gorilla|3:23925555-23925678:+
ACAGGCGTGGTCGGGTGCGTGGTGCGTGGGTCCGGCTTTCGGTGACTAGACGGTCCGCAGGGGACATCCCGTCCCTGGGGCCTCCCCAGTCTCCCTCCCCCTCGCGCCTGGGCAGCTCTCTCCC
>Orangutan|3:124147490-124147613:-
ACAGGCGTGGTCGGGTGCGTGGTGCGTGGGTCCGGCTTTCGGTGACTAGACGGTCCGCAGGGGACATCCCGTCCCTGGGGCCTCCCCAGTCTCCCTCCCCCTCGCGCCTGGGCAGCTCTCTCCC
>Gibbon|
-
>Rhesus_Macaque|
-

#
>5:166897492-166897613
GGCTATTTTCCTCAAAATCTATTTGCAATTAATTTAGTCTGGCTTTTATTTTTGCTTTTAAATTTAGAAAAATAGATTCTTTCTGAACTGTAGGATTAAGGAAAGCATTATA-----ATAATATTTT
>Chimpanzee|5:168469470-168469591:+
GGCTATTTTCCTCAAAATCTATTTGCAATTAATTTAGTCTGGCTTTTATTTTTGCTTTTAAATTTAGAAAAATAGATTCTTTCTGAACTGTAGGATTAAGGAAAGCATTATA-----ATAATATTTT
>Gorilla|5:151840152-151840273:+
GGCTATTTTCCTCAAAATCTATTTGCAATTAATTTAGTCTGGCTTTTATTTTTGCTTTTAAATTTAGAAAAATAGATTCTTTCTGAACTGTAGGATTAAGGAAAGCATTATA-----ATAATATTTT
>Orangutan|5:170086297-170086418:+
GGCTATTTTCCTCAAAATCTATTTGCAATTAATTTAGTCTGGCTTTTATTTTTGCTTTTAAATTTAGAAAAATAGATTCTTTCTGAACTGTAGGATTAAGGAAAGCATTATA-----ATAATATTTT
>Gibbon|GL397318.1:11980250-11980372:+
GGCTATTTTCCTCAAAATCTATTTGCAATTAATTTAGTCTGGTTTTTATTTTTTCTTTTAAATTTAGAAAAATAGATTCATTCTGAACTGTAGGATTAAGAAAAGCATTATA-----ATAATATTTT
>Rhesus_Macaque|chr6:163831823-163831949:+
GGCTCTTTTCCTCAAAATCTATTTGCAATCAGTTTAGTCTGGCTTTTATTTTTGTTTTTAAATTTAGAAAAG-AGATCCTTTCTGAAGTGCAGAATTAAGGAAAGCATTATATTATAATAATATTTT

#
>Human|19:38959434-38959541
GCAAATGTGAGGAAAGATGGAGACACTGTGGGGTGACCCCTCTTCCATACCACCTGCCCTGAACCTGACACTTCGAATGTCTGTCTTCATATATCTCTCCCTCCCTGC
>Chimpanzee|19:43676473-43676580:+
GCAAATGTGAGGAAAGATGGAGACACTGTGGGGTGACCCCTCTTCCATACCACCTGCCCTGAACCTGACACTTCGAATGTCTGTCTTCATATATCTCTCCCTCCCTGC
>Gorilla|19:35844793-35844900:+
GCAAATGTGAGGAAAGATGGAGACACTGTGGGGTGACCCCTCTTCCATACCACCTGCCCTGAACCTGACACTTCGAATGTCTGTCTTCATATATCTCTCCCTCCCTGC
>Orangutan|19_random:4134565-4134672:+
GCAAATGTGAGGAAAGATGGAGACACTGTGGGGTGACCCCTCTTCCATACCACCTGCCCTGAACCTGACACTTCGAATGTCTGTCTTCATATATCTCTCCCTCCCTGC
>Gibbon|
-
>Rhesus_Macaque|
-

#
>13:20212778-20212891
TGTTCTTTTTCTGATATTTCTTGAGTTCAGATTCTACTCAGTGCTTGTACTTGATCTTTCTACACAGATAACTGAATGATTGAAGGGCAGTGTGGGTACAATTGAAGGGTAAAA
>Chimpanzee|13:19152850-19152963:+
TGTTCTTTTTCTGATATTTCTTGAGTTCAGATTCTACTCAGTGCTTGTACTTGATCTTTCTACACAGATAACTGAATGATTGAAGGGCAGTGTGGGTACAATTGAAGGGTAAAA
>Gorilla|13:1268820-1268933:+
TGTTCTTTTTCTGATATTTCTTGAGTTCAGATTCTACTCAGTGCTTGTACTTGATCTTTCTACACAGATAACTGAATGATTGAAGGGCAGTGTGGGTACAATTGAAGGGTAAAA
>Orangutan|13:18705139-18705252:+
TGTTCTTTTTCTGATATTTCTTGAGTTCAGATTCTACTCAGTGCTTGTACTTGATCTTTCTACACAGATAACTGAATGATTGAAGGGCAGTGTGGGTACAATTGAAGGGTAAAA
>Gibbon|GL397453.1:744134-744236:+
TGTTCTTTTTCCAATATTTCTTGAGTTCAGATTCTACTCAATGCTCATACTTGATCTTTCTACACAGATAACTGAATG------------TGTGGGTACAATTGAAGGGTAAAA
>Rhesus_Macaque|
-

#
>17:15571267-15571374
CCCACAGTAGCCACTATCTTATAACCCTTGAGTGATCTCACCTAGCTCATGTTCAGCTTGCCTCTCAACCTTCGGCTTACAAGGGACCTATCCATGTACTCGTGTACG
>Chimpanzee|GL392665.1:46291-46398:-
CCCACAGTAGCCACTATCTTATAACCCTTGAGTGATCTCACCTAGCTCATGTTCAGCTTGCCTCTCAACCTTCGGCTTACAAGGGACCTATCCATGTACTCGTGTACG
>Gorilla|17:16244341-16244448:+
CCCACAGTAGCCACTATCTTATAACCCTTGAGTGATCTCACCTAGCTCATGTTCAGCTTGCCTCTCAACCTTCGGCTTACAAGGGACCTATCCATGTACTCGTGTACG
>Orangutan|17:15884487-15884594:+
CCCACAGTAGCCACTATCTTATAACCCTTGAGTGATCTCACCTAGCTCATGTTCAGCTTGCCTCTCAACCTTCGGCTTACAAGGGACCTATCCATGTACTCGTGTACG
>Gibbon|
-
>Rhesus_Macaque|chr16:15383702-15383810:+
CCCACAGTAGCCGCTATCTCGTAACTCTTGAGTGATCCCACCTAGCTCACATTCAGCTTGCTTCTCAACCTTTGACTTACAAGGGACTTATCCATGTACTTGTGGACG

#
>1:82310898-82311032
ATTTAATTATACAAATTTAATACAAATTATTTAATCCTCCTTTTCTACTTGCCAGCCATTTGTACTTAATTTCTTTCAAGTATAAGTA-AAATACATATCTATATAATTATTTTTCCTTCACAACTGGTTATTTCC
>Chimpanzee|1:82549527-82549661:+
ATTTAATTATACAAATTTAATACAAATTATTTAATCCTCCTTTTCTACTTGCCAGCCATTTGTACTTAATTTCTTTCAAGTATAAGTA-AAATACATATCTATATAATTATTTTTCCTTCACAACTGGTTATTTCC
>Gorilla|1:84130655-84130789:+
ATTTAATTATACAAATTTAATACAAATTATTTAATCCTCCTTTTCTACTTGCCAGCCATTTGTACTTAATTTCTTTCAAGTATAAGTA-AAATACATATCTATATAATTATTTTTCCTTCACAACTGGTTATTTCC
>Orangutan|1:147208668-147208802:-
ATTTAATTATACAAATTTAATACAAATTATTTAATCCTCCTTTTCTACTTGCCAGCCATTTGTACTTAATTTCTTTCAAGTATAAGTA-AAATACATATCTATATAATTATTTTTCCTTCACAACTGGTTATTTCC
>Gibbon|GL397278.1:14663239-14663368:+
ATTTAATTATACAAATTTAATACCAATTATTTAATCCTCCTTTTCTACTTACCAGCCATTTGTACTTAATTTCTTTCAAGTA-------AAATACATATCTATATAATTATTTTTCCTTCACAACTGGTTATTTCC
>Rhesus_Macaque|chr1:84645578-84645714:+
ATTTAATTATACAAATTTAATACAAATTATTTAATCCTCCTTTTCTACTTAGTAGCCATTTGTACTTAAGTTTTTTCAAGTATAAGTAAAAATATGTATCTATATAATTATTTTTCTTTCACAACTGGTTATTTCC

#
>18:46897369-46897493
GCTAAGATAGGTAACCCTGAGGATGAATGCCAGTTAGAATGAAGCCCACT-------GACTAAGCCTCAGTCAGTGGCAAGGAATGGGGCCTGAACCTGAGACTCCACATTAAGTCAAGAATTGCTGCAGGA
>Chimpanzee|18:45295350-45295474:+
GCTAAGATAGGTAACCCTGAGGATGAATGCCAGTTAGAATGAAGCCCACT-------GACTAAGCCTCAGTCAGTGGCAAGGAATGGGGCCTGAACCTGAGACTCCACATTAAGTCAAGAATTGCTGCAGGA
>Gorilla|18:47088556-47088680:+
GCTAAGATAGGTAACCCTGAGGATGAATGCCAGTTAGAATGAAGCCCACT-------GACTAAGCCTCAGTCAGTGGCAAGGAATGGGGCCTGAACCTGAGACTCCACATTAAGTCAAGAATTGCTGCAGGA
>Orangutan|18:61755122-61755246:+
GCTAAGATAGGTAACCCTGAGGATGAATGCCAGTTAGAATGAAGCCCACT-------GACTAAGCCTCAGTCAGTGGCAAGGAATGGGGCCTGAACCTGAGACTCCACATTAAGTCAAGAATTGCTGCAGGA
>Gibbon|GL397310.1:11899915-11900047:+
GCTAAGATAGGTAACCCTGAGGATGAATGCCAGTTAGAATGAAGCCCACTATGGGGAGACTAAGCCTCAATCAGTGGCAAGGAATGGGGCCTGAACCTGAGACTCCACATTAAGTCAAGAATTGTTGCAGGA
>Rhesus_Macaque|chr18:42407634-42407766:+
TCTAAGGTACGTAACCCAGAAGACGAATGCCAGTTAGAATGGAGCCCACTACGGGGAGACTAAGCCTCAGTCAGTGGCAAGGAATGGGGCCTGAACCTGAGACTCCATATTAAGTCAAGAATCGCTGCAGGA

#
>Human|18:43885207-43885335
TGGGATTTGCATTTCCATTTCTAGTGGTTTCCTCCTTTCTCCACCCATTTTCCAGCCTTGCTCTTCTAAATTACCTCCTGTTTTCCCCAAAGCTAGAGCTCTGGAGCTGGGCTGCTCAGAGAATGTCAA
>Chimpanzee|18:42255413-42255541:+
TGGGATTTGCATTTCCATTTCTAGTGGTTTCCTCCTTTCTCCACCCATTTTCCAGCCTTGCTCTTCTAAATTACCTCCTGTTTTCCCCAAAGCTAGAGCTCTGGAGCTGGGCTGCTCAGAGAATGTCAA
>Gorilla|18:43833468-43833596:+
TGGGATTTGCATTTCCATTTCTAGTGGTTTCCTCCTTTCTCCACCCATTTTCCAGCCTTGCTCTTCTAAATTACCTCCTGTTTTCCCCAAAGCTAGAGCTCTGGAGCTGGGCTGCTCAGAGAATGTCAA
>Orangutan|18:58796417-58796545:+
TGGGATTTGCATTTCCATTTCTAGTGGTTTCCTCCTTTCTCCACCCATTTTCCAGCCTTGCTCTTCTAAATTACCTCCTGTTTTCCCCAAAGCTAGAGCTCTGGAGCTGGGCTGCTCAGAGAATGTCAA
>Gibbon|
-
>Rhesus_Macaque|
-

#
>Human|18:56100982-56101089
AACATCTTTATACAATCTGGATTGAAGAAGACATCCCATCAATTCAGACATCCAGTTCTAATTAAAATCTTGCTCTTAAAACATGAGAATCTATTTGAATGCTTTTTC
>Chimpanzee|18:54528814-54528921:+
AACATCTTTATACAATCTGGATTGAAGAAGACATCCCATCAATTCAGACATCCAGTTCTAATTAAAATCTTGCTCTTAAAACATGAGAATCTATTTGAATGCTTTTTC
>Gorilla|18:56392005-56392112:+
AACATCTTTATACAATCTGGATTGAAGAAGACATCCCATCAATTCAGACATCCAGTTCTAATTAAAATCTTGCTCTTAAAACATGAGAATCTATTTGAATGCTTTTTC
>Orangutan|18:71117531-71117638:+
AACATCTTTATACAATCTGGATTGAAGAAGACATCCCATCAATTCAGACATCCAGTTCTAATTAAAATCTTGCTCTTAAAACATGAGAATCTATTTGAATGCTTTTTC
>Gibbon|
-
>Rhesus_Macaque|
-

#
>Human|18:48484713-48484842
ATTGTAACAGATCATCTGTCCCAATTTCACTTAGAAAAGAGTCACTACAGATTTGGAAGGATAGTATTTAAAAATGCTATCAAGAAGGGTATGGAAATAGTTCATTTGAGTGAAATCCAAGTGCCACTAT
>Chimpanzee|18:46896579-46896708:+
ATTGTAACAGATCATCTGTCCCAATTTCACTTAGAAAAGAGTCACTACAGATTTGGAAGGATAGTATTTAAAAATGCTATCAAGAAGGGTATGGAAATAGTTCATTTGAGTGAAATCCAAGTGCCACTAT
>Gorilla|18:48712927-48713056:+
ATTGTAACAGATCATCTGTCCCAATTTCACTTAGAAAAGAGTCACTACAGATTTGGAAGGATAGTATTTAAAAATGCTATCAAGAAGGGTATGGAAATAGTTCATTTGAGTGAAATCCAAGTGCCACTAT
>Orangutan|18:63418423-63418552:+
ATTGTAACAGATCATCTGTCCCAATTTCACTTAGAAAAGAGTCACTACAGATTTGGAAGGATAGTATTTAAAAATGCTATCAAGAAGGGTATGGAAATAGTTCATTTGAGTGAAATCCAAGTGCCACTAT
>Gibbon|
-
>Rhesus_Macaque|
-

#
>Human|18:29442380-29442526
CTGCATCTAAAAGAGAACCTGGTATGGATACTTTCAGAATATTAATATAATAGAAAGATGGCATAATGAGTTGCCCACATTCTATTAATGGTACTGGAACTAAAAAACAAAGTTTGAGCCTTATCTCTTGACAACCAGAAACTGGCA
>Chimpanzee|18:27595852-27595998:+
CTGCATCTAAAAGAGAACCTGGTATGGATACTTTCAGAATATTAATATAATAGAAAGATGGCATAATGAGTTGCCCACATTCTATTAATGGTACTGGAACTAAAAAACAAAGTTTGAGCCTTATCTCTTGACAACCAGAAACTGGCA
>Gorilla|18:29074758-29074904:+
CTGCATCTAAAAGAGAACCTGGTATGGATACTTTCAGAATATTAATATAATAGAAAGATGGCATAATGAGTTGCCCACATTCTATTAATGGTACTGGAACTAAAAAACAAAGTTTGAGCCTTATCTCTTGACAACCAGAAACTGGCA
>Orangutan|18:43881244-43881390:+
CTGCATCTAAAAGAGAACCTGGTATGGATACTTTCAGAATATTAATATAATAGAAAGATGGCATAATGAGTTGCCCACATTCTATTAATGGTACTGGAACTAAAAAACAAAGTTTGAGCCTTATCTCTTGACAACCAGAAACTGGCA
>Gibbon|
-
>Rhesus_Macaque|
-

#
>18:29028661-29028767
AGATATCAAAATAGTTAAATATACCTTAAAAATGAATGTCAAAACAATTCCTAATGCTAATTTGTATGGTTTCCATGATAAGCTGGGTTGGCCTAGGCATCAATTTA
>Chimpanzee|18:27172170-27172276:+
AGATATCAAAATAGTTAAATATACCTTAAAAATGAATGTCAAAACAATTCCTAATGCTAATTTGTATGGTTTCCATGATAAGCTGGGTTGGCCTAGGCATCAATTTA
>Gorilla|18:28653502-28653608:+
AGATATCAAAATAGTTAAATATACCTTAAAAATGAATGTCAAAACAATTCCTAATGCTAATTTGTATGGTTTCCATGATAAGCTGGGTTGGCCTAGGCATCAATTTA
>Orangutan|18:43433566-43433672:+
AGATATCAAAATAGTTAAATATACCTTAAAAATGAATGTCAAAACAATTCCTAATGCTAATTTGTATGGTTTCCATGATAAGCTGGGTTGGCCTAGGCATCAATTTA
>Gibbon|GL397285.1:5880727-5880620:-
AGATATCAAAATAGTTAAATATACCTTAAAAATGAATGTCAAAACAATTCCTAATGCGAATTCATATGGTTTCCACGATAAGCTGGGTTGGCCTAGACGTCAATTTA
>Rhesus_Macaque|chr18:24369696-24369803:+
AGATATCAAAGTAGTTAAACATACCTTAAAAATGAACATCAAAACAATTTCTAATGCTAATTCTAATGGTTCCTATGATAAGCTGGGTTGGCCTAGGCATCAATTTA

#
>Human|18:43426835-43426938
GAAAAGGGCTGTCTTCAGAAGAGAAGCATTTTCGGAGAAAGATCGTTTCTTTCAGAGGGTCCCCACAAAGATGCCCACTGGTCTGGAGACAGCTAACTTGGCTG
>Chimpanzee|18:41780540-41780643:+
GAAAAGGGCTGTCTTCAGAAGAGAAGCATTTTCGGAGAAAGATCGTTTCTTTCAGAGGGTCCCCACAAAGATGCCCACTGGTCTGGAGACAGCTAACTTGGCTG
>Gorilla|18:43389210-43389313:+
GAAAAGGGCTGTCTTCAGAAGAGAAGCATTTTCGGAGAAAGATCGTTTCTTTCAGAGGGTCCCCACAAAGATGCCCACTGGTCTGGAGACAGCTAACTTGGCTG
>Orangutan|18:58321242-58321345:+
GAAAAGGGCTGTCTTCAGAAGAGAAGCATTTTCGGAGAAAGATCGTTTCTTTCAGAGGGTCCCCACAAAGATGCCCACTGGTCTGGAGACAGCTAACTTGGCTG
>Gibbon|
-
>Rhesus_Macaque|
-

#
>18:58270018-58270130
TGACCTGATATATCCTGCTAAACCTTAATTCCTAAAATACAAAGAAA-GTTGATTGGTT---TTACTATCCATTCCAAATATATTTCATTCAGAGTTATGGATTAAGTTGTTTCCTT
>Chimpanzee|18:56699437-56699549:+
TGACCTGATATATCCTGCTAAACCTTAATTCCTAAAATACAAAGAAA-GTTGATTGGTT---TTACTATCCATTCCAAATATATTTCATTCAGAGTTATGGATTAAGTTGTTTCCTT
>Gorilla|18:58740468-58740580:+
TGACCTGATATATCCTGCTAAACCTTAATTCCTAAAATACAAAGAAA-GTTGATTGGTT---TTACTATCCATTCCAAATATATTTCATTCAGAGTTATGGATTAAGTTGTTTCCTT
>Orangutan|18:73329611-73329723:+
TGACCTGATATATCCTGCTAAACCTTAATTCCTAAAATACAAAGAAA-GTTGATTGGTT---TTACTATCCATTCCAAATATATTTCATTCAGAGTTATGGATTAAGTTGTTTCCTT
>Gibbon|GL397295.1:6160778-6160894:+
TGACCTGATATATCCTGCTAAACCTTAAATCCTAAAATACAAAGAAA-GTTGATTGGTTTAATTACTATCCATTCCAAATATATTTCATTCAGAGTTATGGATTAAGTTGTTTCCTT
>Rhesus_Macaque|chr18:53902515-53902632:+
TGATCTGATATATCCTGCTAAACCTTAATTCCTAAAATACAAAAAAAAGTTGATTGGTTTAATTACTATCTATTCCAAATATATTTCATTCAGAGTTATGGATTAAGTTGTCTCCTT

#
>Human|18:56630365-56630474
TGAAGGCAGGGGACACAACTCTCTGGATGTTGGATTTACAGCATTAGTAAGTCTGTTCAATATAATTTAAAGCCTGATTATAAATGATTTTAGGATGTCTTAATGTTTCT
>Chimpanzee|18:55063644-55063753:+
TGAAGGCAGGGGACACAACTCTCTGGATGTTGGATTTACAGCATTAGTAAGTCTGTTCAATATAATTTAAAGCCTGATTATAAATGATTTTAGGATGTCTTAATGTTTCT
>Gorilla|18:56959578-56959687:+
TGAAGGCAGGGGACACAACTCTCTGGATGTTGGATTTACAGCATTAGTAAGTCTGTTCAATATAATTTAAAGCCTGATTATAAATGATTTTAGGATGTCTTAATGTTTCT
>Orangutan|18:71672125-71672234:+
TGAAGGCAGGGGACACAACTCTCTGGATGTTGGATTTACAGCATTAGTAAGTCTGTTCAATATAATTTAAAGCCTGATTATAAATGATTTTAGGATGTCTTAATGTTTCT
>Gibbon|
-
>Rhesus_Macaque|
-

#
>11:63142970-63143070
GTCAAAGAGAATGTGAGTTTACATTTCCTGGTAAAACCAAACAAGTGGTGGATATTAGCTTGGAGGGAGAAGACATCTTAAGAAAAAACTAATGTAAGAAA
>Chimpanzee|11:61296823-61296923:+
GTCAAAGAGAATGTGAGTTTACATTTCCTGGTAAAACCAAACAAGTGGTGGATATTAGCTTGGAGGGAGAAGACATCTTAAGAAAAAACTAATGTAAGAAA
>Gorilla|11:60176682-60176782:+
GTCAAAGAGAATGTGAGTTTACATTTCCTGGTAAAACCAAACAAGTGGTGGATATTAGCTTGGAGGGAGAAGACATCTTAAGAAAAAACTAATGTAAGAAA
>Orangutan|11:12664193-12664293:-
GTCAAAGAGAATGTGAGTTTACATTTCCTGGTAAAACCAAACAAGTGGTGGATATTAGCTTGGAGGGAGAAGACATCTTAAGAAAAAACTAATGTAAGAAA
>Gibbon|GL397360.1:2173824-2173720:-
GCACAAGAGAATGTAGGCTTTTATTTCCTGGTATAACCAAACAAGAGGTGGGTGTTAGCTTGGAGGGGAAAGGCATCTCAGGATAAATGTTACGTGAAAAA
>Rhesus_Macaque|
-

#
>Human|11:63545211-63545323
CCATTCCAATTAATAGCAAGACACAGTAACAGGAGTGAGGCACATCTTAGGGGTTGGCCCTTCCATTCTATCCCTTCACAGCCCTGTAGGAAATGGCTCTCCTCTGCTCTCTG
>Chimpanzee|11:61704198-61704310:+
CCATTCCAATTAATAGCAAGACACAGTAACAGGAGTGAGGCACATCTTAGGGGTTGGCCCTTCCATTCTATCCCTTCACAGCCCTGTAGGAAATGGCTCTCCTCTGCTCTCTG
>Gorilla|11:60580588-60580700:+
CCATTCCAATTAATAGCAAGACACAGTAACAGGAGTGAGGCACATCTTAGGGGTTGGCCCTTCCATTCTATCCCTTCACAGCCCTGTAGGAAATGGCTCTCCTCTGCTCTCTG
>Orangutan|11:12210755-12210867:-
CCATTCCAATTAATAGCAAGACACAGTAACAGGAGTGAGGCACATCTTAGGGGTTGGCCCTTCCATTCTATCCCTTCACAGCCCTGTAGGAAATGGCTCTCCTCTGCTCTCTG
>Gibbon|
-
>Rhesus_Macaque|
-

#
>15:21083023-21083122
CAGGAGGCGCCGAAGACGCTGCTGAAGGCCCTAAAGAAACTTCAGCAGAACCGGAACTC--CCCTTGCAGGTCCAGCCGCGGGCCCTGCGCCCTCCCGCTCA
>Chimpanzee|GL393519.1:48960-49059:+
CAGGAGGCGCCGAAGACGCTGCTGAAGGCCCTAAAGAAACTTCAGCAGAACCGGAACTC--CCCTTGCAGGTCCAGCCGCGGGCCCTGCGCCCTCCCGCTCA
>Gorilla|15:1030918-1031017:+
CAGGAGGCGCCGAAGACGCTGCTGAAGGCCCTAAAGAAACTTCAGCAGAACCGGAACTC--CCCTTGCAGGTCCAGCCGCGGGCCCTGCGCCCTCCCGCTCA
>Orangutan|Un:7109605-7109704:+
CAGGAGGCGCCGAAGACGCTGCTGAAGGCCCTAAAGAAACTTCAGCAGAACCGGAACTC--CCCTTGCAGGTCCAGCCGCGGGCCCTGCGCCCTCCCGCTCA
>Gibbon|
-
>Rhesus_Macaque|chr7:5781287-5781388:+
CTCGAGGCGCTGAAGATACTGTTGAGGGCCCTGAAGAAACTTCGGCAGGGCAGGGCCTCTCCCCTTGCAGGCCGAGC-GCGGGCCCTGCGCCCTCCCCCTCC

#
>15:20544006-20544110
TGAGGGGGCAGGAATCCAGAGACTTTGACCGCAGTTGGCAGATTTATTGTGGTACAGACATGAAGGCAAGCAGTGTTCTCTCTGATTCTACGAACCGTACAGCCC
>Chimpanzee|22:20758532-20758636:-
TGAGGGGGCAGGAATCCAGAGACTTTGACCGCAGTTGGCAGATTTATTGTGGTACAGACATGAAGGCAAGCAGTGTTCTCTCTGATTCTACGAACCGTACAGCCC
>Gorilla|22:6076482-6076586:-
TGAGGGGGCAGGAATCCAGAGACTTTGACCGCAGTTGGCAGATTTATTGTGGTACAGACATGAAGGCAAGCAGTGTTCTCTCTGATTCTACGAACCGTACAGCCC
>Orangutan|Un:12575149-12575253:-
TGAGGGGGCAGGAATCCAGAGACTTTGACCGCAGTTGGCAGATTTATTGTGGTACAGACATGAAGGCAAGCAGTGTTCTCTCTGATTCTACGAACCGTACAGCCC
>Gibbon|GL398230.1:3073-3178:+
CGAGGGGGCAGGAATCCAGAGGCTTTGACCGTAGTGGGCAGATTTATTGTGGTACAGACCTGAAGGCAAGCAGTGTTCTCTTTGATTCTACGAACCGTATAGCCA
>Rhesus_Macaque|
-

#
>Human|15:21267806-21267910
GACAAAGTGGAGAAAACATACAAATCTTTGCATGGTGCTAACATTTGGACTGTGGCTTCATTGTTTCTTATTAACATTTTAGTGAAATATTGCTAGAAGGAGACT
>Chimpanzee|15:18462110-18462214:+
GACAAAGTGGAGAAAACATACAAATCTTTGCATGGTGCTAACATTTGGACTGTGGCTTCATTGTTTCTTATTAACATTTTAGTGAAATATTGCTAGAAGGAGACT
>Gorilla|15:1201365-1201469:+
GACAAAGTGGAGAAAACATACAAATCTTTGCATGGTGCTAACATTTGGACTGTGGCTTCATTGTTTCTTATTAACATTTTAGTGAAATATTGCTAGAAGGAGACT
>Orangutan|15:18273193-18273297:+
GACAAAGTGGAGAAAACATACAAATCTTTGCATGGTGCTAACATTTGGACTGTGGCTTCATTGTTTCTTATTAACATTTTAGTGAAATATTGCTAGAAGGAGACT
>Gibbon|
-
>Rhesus_Macaque|
-

#
>Human|X:79647856-79647955
TAACTCTTTGAAATAAACGTTATGCTTTTCCACAAATAACTTTGAGGCACTATTGAAGACCATTCTTAATGGGCCAATTTCTGTGATCTTACTTGGTTTC
>Chimpanzee|X:80151044-80151143:+
TAACTCTTTGAAATAAACGTTATGCTTTTCCACAAATAACTTTGAGGCACTATTGAAGACCATTCTTAATGGGCCAATTTCTGTGATCTTACTTGGTTTC
>Gorilla|X:77484626-77484725:+
TAACTCTTTGAAATAAACGTTATGCTTTTCCACAAATAACTTTGAGGCACTATTGAAGACCATTCTTAATGGGCCAATTTCTGTGATCTTACTTGGTTTC
>Orangutan|X:78219239-78219338:+
TAACTCTTTGAAATAAACGTTATGCTTTTCCACAAATAACTTTGAGGCACTATTGAAGACCATTCTTAATGGGCCAATTTCTGTGATCTTACTTGGTTTC
>Gibbon|
-
>Rhesus_Macaque|
-

#
>Human|15:20191811-20191934
CTTTATGTTGTTTTGAAAAATTAAACCAAAGCATAATAAAAGGAAGTGTTTTTGTGTTTATTTGGTACAACAACAGCATGTTGAGAAAACTGAAGAGACCTGTAATCCTGAGGAGGAGGCCTAA
>Chimpanzee|15:18390807-18390930:+
CTTTATGTTGTTTTGAAAAATTAAACCAAAGCATAATAAAAGGAAGTGTTTTTGTGTTTATTTGGTACAACAACAGCATGTTGAGAAAACTGAAGAGACCTGTAATCCTGAGGAGGAGGCCTAA
>Gorilla|15:181053-181176:+
CTTTATGTTGTTTTGAAAAATTAAACCAAAGCATAATAAAAGGAAGTGTTTTTGTGTTTATTTGGTACAACAACAGCATGTTGAGAAAACTGAAGAGACCTGTAATCCTGAGGAGGAGGCCTAA
>Orangutan|Un:8038007-8038130:+
CTTTATGTTGTTTTGAAAAATTAAACCAAAGCATAATAAAAGGAAGTGTTTTTGTGTTTATTTGGTACAACAACAGCATGTTGAGAAAACTGAAGAGACCTGTAATCCTGAGGAGGAGGCCTAA
>Gibbon|
-
>Rhesus_Macaque|
-

#
>13:114437078-114437180
TGAGACACAGCCATACCCTCTAGGACCCTGTGGTCAGGTGGAAGGGTCAGGCCACGTGCAGTGTGACTAACTTAGGACAGGGCCACAGGTGACCAGGGAGCAG
>Chimpanzee|13:114430374-114430476:+
TGAGACACAGCCATACCCTCTAGGACCCTGTGGTCAGGTGGAAGGGTCAGGCCACGTGCAGTGTGACTAACTTAGGACAGGGCCACAGGTGACCAGGGAGCAG
>Gorilla|unplaced:57563264-57563366:+
TGAGACACAGCCATACCCTCTAGGACCCTGTGGTCAGGTGGAAGGGTCAGGCCACGTGCAGTGTGACTAACTTAGGACAGGGCCACAGGTGACCAGGGAGCAG
>Orangutan|1_random:5551749-5551851:-
TGAGACACAGCCATACCCTCTAGGACCCTGTGGTCAGGTGGAAGGGTCAGGCCACGTGCAGTGTGACTAACTTAGGACAGGGCCACAGGTGACCAGGGAGCAG
>Gibbon|GL399736.1:1187-1084:-
TGAGATACAGCCATGCCCTCTAGGACCCTGTGGTCAGGTGGAAGGGTCAGGCCACGTGCAGTGTGACTAACTTAGGACAGGGCCAGGGGTGACCAGGGAGCAG
>Rhesus_Macaque|chr17:93873124-93873227:+
TGAGACACAGCCATGCCCTCTAGAACCCTGTGGTCAGGTGGAAGGGTCAGTCCACATGCAGTGTGACTAACTTAGGACAGGGCCACGGGTGACTAGAGAGCAG

#
>Human|15:20316261-20316363
GGACCCTGTGCAAATCCTTCTGAAATATCCCCCGTTTACTGGGCTCCTAGGGGTGGGGAAGAAAAATTCCCTGACATTTCGGCCTCAGGGAAAGAGAGAGACA
>Chimpanzee|22:20754848-20754950:+
GGACCCTGTGCAAATCCTTCTGAAATATCCCCCGTTTACTGGGCTCCTAGGGGTGGGGAAGAAAAATTCCCTGACATTTCGGCCTCAGGGAAAGAGAGAGACA
>Gorilla|22:6058020-6058122:+
GGACCCTGTGCAAATCCTTCTGAAATATCCCCCGTTTACTGGGCTCCTAGGGGTGGGGAAGAAAAATTCCCTGACATTTCGGCCTCAGGGAAAGAGAGAGACA
>Orangutan|Un:12571293-12571395:+
GGACCCTGTGCAAATCCTTCTGAAATATCCCCCGTTTACTGGGCTCCTAGGGGTGGGGAAGAAAAATTCCCTGACATTTCGGCCTCAGGGAAAGAGAGAGACA
>Gibbon|
-
>Rhesus_Macaque|
-

#
>Human|15:20270137-20270241
TGAAGGAAAGGCAACTTTTATTGCCTTTATTTATGAGGCTTTATTTATGGGCATGATGACAGCAGTTTTAAAAGTCACATTCCGACATAGTGATGGGCTGGATGA
>Chimpanzee|15:18471156-18471260:+
TGAAGGAAAGGCAACTTTTATTGCCTTTATTTATGAGGCTTTATTTATGGGCATGATGACAGCAGTTTTAAAAGTCACATTCCGACATAGTGATGGGCTGGATGA
>Gorilla|15:265905-266009:+
TGAAGGAAAGGCAACTTTTATTGCCTTTATTTATGAGGCTTTATTTATGGGCATGATGACAGCAGTTTTAAAAGTCACATTCCGACATAGTGATGGGCTGGATGA
>Orangutan|15:18699829-18699933:+
TGAAGGAAAGGCAACTTTTATTGCCTTTATTTATGAGGCTTTATTTATGGGCATGATGACAGCAGTTTTAAAAGTCACATTCCGACATAGTGATGGGCTGGATGA
>Gibbon|
-
>Rhesus_Macaque|
-

#
>13:112023832-112023942
CAAATCTAAAAGCCACACTCAGTTTAGTTCTTGTGCTTACAGGGCAAGGCTTGTTGGCTCTGGGTTCCATTTTGCTGCTGCCCTGTTCTGAGTGTGGGTTGAGATTGAGGG
>Chimpanzee|13:111755423-111755533:+
CAAATCTAAAAGCCACACTCAGTTTAGTTCTTGTGCTTACAGGGCAAGGCTTGTTGGCTCTGGGTTCCATTTTGCTGCTGCCCTGTTCTGAGTGTGGGTTGAGATTGAGGG
>Gorilla|13:94699803-94699913:+
CAAATCTAAAAGCCACACTCAGTTTAGTTCTTGTGCTTACAGGGCAAGGCTTGTTGGCTCTGGGTTCCATTTTGCTGCTGCCCTGTTCTGAGTGTGGGTTGAGATTGAGGG
>Orangutan|13:114115833-114115943:+
CAAATCTAAAAGCCACACTCAGTTTAGTTCTTGTGCTTACAGGGCAAGGCTTGTTGGCTCTGGGTTCCATTTTGCTGCTGCCCTGTTCTGAGTGTGGGTTGAGATTGAGGG
>Gibbon|
-
>Rhesus_Macaque|chr17:91353489-91353600:+
CACATCTAAAAGCCACACTGAGTTTAGTTCTTGTGCTTACAGGGCAAGGCTTACTGGCTCTGGCTTCCATTTTGCTGCTGCCCGGTTCTGAGTGCACGTTGAGATTGAGAA

#
>X:84032598-84032702
CTAATAATAGGTCATGAGTGTTGCATGAACATGGTCCTTGTCCTTTAGGGAAAACAGCCAAAATTGTAATGGAAAAATATTGATCAGTTCATAAGTAGATATAAC
>Chimpanzee|X:84763049-84763153:+
CTAATAATAGGTCATGAGTGTTGCATGAACATGGTCCTTGTCCTTTAGGGAAAACAGCCAAAATTGTAATGGAAAAATATTGATCAGTTCATAAGTAGATATAAC
>Gorilla|X:81893873-81893977:+
CTAATAATAGGTCATGAGTGTTGCATGAACATGGTCCTTGTCCTTTAGGGAAAACAGCCAAAATTGTAATGGAAAAATATTGATCAGTTCATAAGTAGATATAAC
>Orangutan|X:83150972-83151076:+
CTAATAATAGGTCATGAGTGTTGCATGAACATGGTCCTTGTCCTTTAGGGAAAACAGCCAAAATTGTAATGGAAAAATATTGATCAGTTCATAAGTAGATATAAC
>Gibbon|
-
>Rhesus_Macaque|chrX:83612195-83612300:+
CTAATAATATGTAATGAGTGTTGCATGAACATGGTCCCTGTCCTTTAGGGAAAACAGCCAAGATTGTAATGGAAAAATATTGATTAATTTGTAAGTAGATATAAC

#
>Human|13:113221324-113221432
AACTGTAATCAAATTTCAAATGTCTAAGCATTCATAAAACATGACAAATTAACAGTGCCTATCACAGGAAAGGACTATAGGTGCTGAAGGAGGTGGTGCTCACTGGAGG
>Chimpanzee|13:113299852-113299960:+
AACTGTAATCAAATTTCAAATGTCTAAGCATTCATAAAACATGACAAATTAACAGTGCCTATCACAGGAAAGGACTATAGGTGCTGAAGGAGGTGGTGCTCACTGGAGG
>Gorilla|13:95765352-95765460:+
AACTGTAATCAAATTTCAAATGTCTAAGCATTCATAAAACATGACAAATTAACAGTGCCTATCACAGGAAAGGACTATAGGTGCTGAAGGAGGTGGTGCTCACTGGAGG
>Orangutan|13_random:6566177-6566285:+
AACTGTAATCAAATTTCAAATGTCTAAGCATTCATAAAACATGACAAATTAACAGTGCCTATCACAGGAAAGGACTATAGGTGCTGAAGGAGGTGGTGCTCACTGGAGG
>Gibbon|
-
>Rhesus_Macaque|
-

#
>13:113359338-113359449
GCATCTCCTTTTCTCTCTAGAAAGTGCAGTGAGGTGACGTGATTTCACTCAGATAAATGGAGACAAACCATTAAAATATTAGGTAACCATCAAGTATA----CACGTGCTTTTTTG
>Chimpanzee|13:113443086-113443197:+
GCATCTCCTTTTCTCTCTAGAAAGTGCAGTGAGGTGACGTGATTTCACTCAGATAAATGGAGACAAACCATTAAAATATTAGGTAACCATCAAGTATA----CACGTGCTTTTTTG
>Gorilla|13:95914242-95914353:+
GCATCTCCTTTTCTCTCTAGAAAGTGCAGTGAGGTGACGTGATTTCACTCAGATAAATGGAGACAAACCATTAAAATATTAGGTAACCATCAAGTATA----CACGTGCTTTTTTG
>Orangutan|13:115344859-115344970:+
GCATCTCCTTTTCTCTCTAGAAAGTGCAGTGAGGTGACGTGATTTCACTCAGATAAATGGAGACAAACCATTAAAATATTAGGTAACCATCAAGTATA----CACGTGCTTTTTTG
>Gibbon|GL397472.1:808857-808969:+
---GCATCTCTTCTCTCTAGAAAGTGCAG-GAGGTGACGTGACTTCACTCAGATAAATGGAGACAAACCATTAAGATATTAGGTAACCATCAAGTATACATACACGTGCTTTTTTG
>Rhesus_Macaque|chr17:92839816-92839930:+
GCACCTCCACTTCTCTTTAGAAAGTGCAGTGAGGTGGCGTGATTTCACTCAGACAAATGGAGACAAGCCGTTAAAATATTAGGTAACCATCAAGTACACACGTGCCTTTTTTTT--

#
>Human|15:21322877-21322979
GGACCCTGTGCAAATCCTTCTGAAATATCCCCCGTTTACTGGGCTCCTAGGGGTGGGGAAGAAAAATTCCCTGACATTTCGGCCTCAGGGAAAGAGAGAGACA
>Chimpanzee|22:20754848-20754950:+
GGACCCTGTGCAAATCCTTCTGAAATATCCCCCGTTTACTGGGCTCCTAGGGGTGGGGAAGAAAAATTCCCTGACATTTCGGCCTCAGGGAAAGAGAGAGACA
>Gorilla|22:6058020-6058122:+
GGACCCTGTGCAAATCCTTCTGAAATATCCCCCGTTTACTGGGCTCCTAGGGGTGGGGAAGAAAAATTCCCTGACATTTCGGCCTCAGGGAAAGAGAGAGACA
>Orangutan|Un:12571293-12571395:+
GGACCCTGTGCAAATCCTTCTGAAATATCCCCCGTTTACTGGGCTCCTAGGGGTGGGGAAGAAAAATTCCCTGACATTTCGGCCTCAGGGAAAGAGAGAGACA
>Gibbon|
-
>Rhesus_Macaque|
-

#
>Human|15:21277332-21277436
TGAAGGAAAGGCAACTTTTATTGCCTTTATTTATGAGGCTTTATTTATGGGCATGATGACAGCAGTTTTAAAAGTCACATTCCGACATAGTGATGGGCTGGATGA
>Chimpanzee|15:18471156-18471260:+
TGAAGGAAAGGCAACTTTTATTGCCTTTATTTATGAGGCTTTATTTATGGGCATGATGACAGCAGTTTTAAAAGTCACATTCCGACATAGTGATGGGCTGGATGA
>Gorilla|15:265905-266009:+
TGAAGGAAAGGCAACTTTTATTGCCTTTATTTATGAGGCTTTATTTATGGGCATGATGACAGCAGTTTTAAAAGTCACATTCCGACATAGTGATGGGCTGGATGA
>Orangutan|15:18699829-18699933:+
TGAAGGAAAGGCAACTTTTATTGCCTTTATTTATGAGGCTTTATTTATGGGCATGATGACAGCAGTTTTAAAAGTCACATTCCGACATAGTGATGGGCTGGATGA
>Gibbon|
-
>Rhesus_Macaque|
-

#
>Human|13:108911711-108911814
ACCCACACATTTGGCAGTAAGTGCTGGCAGGTGGTTCAGGCACTTTAGTGGTTTTCAATGTATCTTCTCATCCTCCAGTAAGCTAGACTGACTTTCTTGCATGC
>Chimpanzee|13:108617731-108617834:+
ACCCACACATTTGGCAGTAAGTGCTGGCAGGTGGTTCAGGCACTTTAGTGGTTTTCAATGTATCTTCTCATCCTCCAGTAAGCTAGACTGACTTTCTTGCATGC
>Gorilla|10:117882421-117882524:+
ACCCACACATTTGGCAGTAAGTGCTGGCAGGTGGTTCAGGCACTTTAGTGGTTTTCAATGTATCTTCTCATCCTCCAGTAAGCTAGACTGACTTTCTTGCATGC
>Orangutan|13:110873472-110873575:+
ACCCACACATTTGGCAGTAAGTGCTGGCAGGTGGTTCAGGCACTTTAGTGGTTTTCAATGTATCTTCTCATCCTCCAGTAAGCTAGACTGACTTTCTTGCATGC
>Gibbon|
-
>Rhesus_Macaque|
-

#
>Human|X:84184891-84185009
CTTTGCCTTGACAGCCTTTGCCTTGGGCAATGAAATAAGGCTGACTCTTTGTGGAATTAAATATATGTTTCATTAAGATACCATATTGAAAAGATACTTATATCATTTTTATTCCTAAA
>Chimpanzee|X:84914902-84915020:+
CTTTGCCTTGACAGCCTTTGCCTTGGGCAATGAAATAAGGCTGACTCTTTGTGGAATTAAATATATGTTTCATTAAGATACCATATTGAAAAGATACTTATATCATTTTTATTCCTAAA
>Gorilla|X:82047624-82047742:+
CTTTGCCTTGACAGCCTTTGCCTTGGGCAATGAAATAAGGCTGACTCTTTGTGGAATTAAATATATGTTTCATTAAGATACCATATTGAAAAGATACTTATATCATTTTTATTCCTAAA
>Orangutan|X:83296827-83296945:+
CTTTGCCTTGACAGCCTTTGCCTTGGGCAATGAAATAAGGCTGACTCTTTGTGGAATTAAATATATGTTTCATTAAGATACCATATTGAAAAGATACTTATATCATTTTTATTCCTAAA
>Gibbon|
-
>Rhesus_Macaque|
-

#
>8:102550014-102550113
AGACAAAAATTCCATAAAACACAAACAAACCAATGTCCTTGTAGAAATGGATATGAGAAGTTGATTAAAAGTAATAATTTGTGTGCATACTTCACCATCC
>Chimpanzee|8:99821944-99822043:+
AGACAAAAATTCCATAAAACACAAACAAACCAATGTCCTTGTAGAAATGGATATGAGAAGTTGATTAAAAGTAATAATTTGTGTGCATACTTCACCATCC
>Gorilla|8:100711505-100711604:+
AGACAAAAATTCCATAAAACACAAACAAACCAATGTCCTTGTAGAAATGGATATGAGAAGTTGATTAAAAGTAATAATTTGTGTGCATACTTCACCATCC
>Orangutan|8:108073125-108073224:+
AGACAAAAATTCCATAAAACACAAACAAACCAATGTCCTTGTAGAAATGGATATGAGAAGTTGATTAAAAGTAATAATTTGTGTGCATACTTCACCATCC
>Gibbon|GL397267.1:15394415-15394511:+
AGACAAAAATTCCATAAAACACAAAC----CAATGTCCTTGTAGAAATGGATATGAGAAGTTGATTAAAAGTAATAATTTGTGTGCATACTTCACCATCC
>Rhesus_Macaque|chr8:104044202-104044298:+
AGACAAAAATTCCGTAAAACACAAAC----CAATGTCCTTGTAGAAATGGATATAAGAAGTTGATTAAAAGTAATAATTTGTGTGCGTACTTCACTGTCC

#
>X:84190546-84190668
GCAGTCTGTTTTGAACTGACATCAGTTGGGAAAAGCAAGATGAAGATTAATAAAGCTCGTATTCATTTTATTCTGAAGAACC-TGTGTCTTAAGTTGTTTTGATTTTGACCATGAATAATATTA
>Chimpanzee|X:84921286-84921408:+
GCAGTCTGTTTTGAACTGACATCAGTTGGGAAAAGCAAGATGAAGATTAATAAAGCTCGTATTCATTTTATTCTGAAGAACC-TGTGTCTTAAGTTGTTTTGATTTTGACCATGAATAATATTA
>Gorilla|X:82056427-82056549:+
GCAGTCTGTTTTGAACTGACATCAGTTGGGAAAAGCAAGATGAAGATTAATAAAGCTCGTATTCATTTTATTCTGAAGAACC-TGTGTCTTAAGTTGTTTTGATTTTGACCATGAATAATATTA
>Orangutan|X:83302819-83302941:+
GCAGTCTGTTTTGAACTGACATCAGTTGGGAAAAGCAAGATGAAGATTAATAAAGCTCGTATTCATTTTATTCTGAAGAACC-TGTGTCTTAAGTTGTTTTGATTTTGACCATGAATAATATTA
>Gibbon|
-
>Rhesus_Macaque|chrX:83766317-83766404:+
GCAGTCTGTTTTGAACTGACATCAGTTGGGAAAAGCAAGATGAAGGTTAATAAAGCTCGTATTCATTTTATTCTGAAGAACTATTCA-------------------------------------

#
>Human|X:84916657-84916815
CAAGAATCTGTAGTTTTAATACACCATGAAGTATTCAGTGATCCCATTATTTATGATCATTCAGATCACTTCCAATTTTTGTACTGTTGAAATTCAGGCTGCATATATATCAATCTTTATGTAGTGATATTCTTTCTCTATGCTAGCAATAACAGGTCA
>Chimpanzee|X:85655941-85656099:+
CAAGAATCTGTAGTTTTAATACACCATGAAGTATTCAGTGATCCCATTATTTATGATCATTCAGATCACTTCCAATTTTTGTACTGTTGAAATTCAGGCTGCATATATATCAATCTTTATGTAGTGATATTCTTTCTCTATGCTAGCAATAACAGGTCA
>Gorilla|X:82817432-82817590:+
CAAGAATCTGTAGTTTTAATACACCATGAAGTATTCAGTGATCCCATTATTTATGATCATTCAGATCACTTCCAATTTTTGTACTGTTGAAATTCAGGCTGCATATATATCAATCTTTATGTAGTGATATTCTTTCTCTATGCTAGCAATAACAGGTCA
>Orangutan|X:84057164-84057322:+
CAAGAATCTGTAGTTTTAATACACCATGAAGTATTCAGTGATCCCATTATTTATGATCATTCAGATCACTTCCAATTTTTGTACTGTTGAAATTCAGGCTGCATATATATCAATCTTTATGTAGTGATATTCTTTCTCTATGCTAGCAATAACAGGTCA
>Gibbon|
-
>Rhesus_Macaque|
-

#
>Human|8:100617259-100617386
CTTCTATGCCAGGCATTTCTAAGTCTTTCAGAGCTTTAGTCTTTTCATTTGCAATATGTGAGATTTGCACTATGTTATTTGGCCTTCACCTCCCTTACTAGTCTTTCATTAGTGATGTTGATGACCTG
>Chimpanzee|8:97882100-97882227:+
CTTCTATGCCAGGCATTTCTAAGTCTTTCAGAGCTTTAGTCTTTTCATTTGCAATATGTGAGATTTGCACTATGTTATTTGGCCTTCACCTCCCTTACTAGTCTTTCATTAGTGATGTTGATGACCTG
>Gorilla|8:98731486-98731613:+
CTTCTATGCCAGGCATTTCTAAGTCTTTCAGAGCTTTAGTCTTTTCATTTGCAATATGTGAGATTTGCACTATGTTATTTGGCCTTCACCTCCCTTACTAGTCTTTCATTAGTGATGTTGATGACCTG
>Orangutan|8:106090972-106091099:+
CTTCTATGCCAGGCATTTCTAAGTCTTTCAGAGCTTTAGTCTTTTCATTTGCAATATGTGAGATTTGCACTATGTTATTTGGCCTTCACCTCCCTTACTAGTCTTTCATTAGTGATGTTGATGACCTG
>Gibbon|
-
>Rhesus_Macaque|
-

#
>Human|5:34383814-34383959
TACTTAATATATTAGAAAACCTTTGTACCATAATTGGCAATAAAATTAAGAATTTTAAGAGGTTTTAGTCCATCTATTTCCAAATTCTACTTATCTTGAGGAAGGTTTACATTTAAGTGATATATTTCATTTCAAAGACTTTCTTA
>Chimpanzee|5:94563151-94563296:+
TACTTAATATATTAGAAAACCTTTGTACCATAATTGGCAATAAAATTAAGAATTTTAAGAGGTTTTAGTCCATCTATTTCCAAATTCTACTTATCTTGAGGAAGGTTTACATTTAAGTGATATATTTCATTTCAAAGACTTTCTTA
>Gorilla|17:59343150-59343295:-
TACTTAATATATTAGAAAACCTTTGTACCATAATTGGCAATAAAATTAAGAATTTTAAGAGGTTTTAGTCCATCTATTTCCAAATTCTACTTATCTTGAGGAAGGTTTACATTTAAGTGATATATTTCATTTCAAAGACTTTCTTA
>Orangutan|5:21680880-21681025:-
TACTTAATATATTAGAAAACCTTTGTACCATAATTGGCAATAAAATTAAGAATTTTAAGAGGTTTTAGTCCATCTATTTCCAAATTCTACTTATCTTGAGGAAGGTTTACATTTAAGTGATATATTTCATTTCAAAGACTTTCTTA
>Gibbon|
-
>Rhesus_Macaque|
-

#
>14:67231746-67231854
TAACATGTGATGTCAGAACCACTGTTAATCTTTTAGAAATCTGTTGATTATCTTTGAGTAAAAA-GAACAGAAGGGTGAACCTTGATTGACCACTTCCCATTCTTTCTGA
>Chimpanzee|14:65896087-65896195:+
TAACATGTGATGTCAGAACCACTGTTAATCTTTTAGAAATCTGTTGATTATCTTTGAGTAAAAA-GAACAGAAGGGTGAACCTTGATTGACCACTTCCCATTCTTTCTGA
>Gorilla|14:47844911-47845019:+
TAACATGTGATGTCAGAACCACTGTTAATCTTTTAGAAATCTGTTGATTATCTTTGAGTAAAAA-GAACAGAAGGGTGAACCTTGATTGACCACTTCCCATTCTTTCTGA
>Orangutan|14:67706640-67706748:+
TAACATGTGATGTCAGAACCACTGTTAATCTTTTAGAAATCTGTTGATTATCTTTGAGTAAAAA-GAACAGAAGGGTGAACCTTGATTGACCACTTCCCATTCTTTCTGA
>Gibbon|GL397292.1:1016236-1016341:+
TAACATGTGATGGTAGAACCACTGTTAATCTTTTAGAAATCTGTT----ATCTTTGAGTAAAAA-GAACAGAAGGGTGAACCTTGATTGACCACTTCCCATTCTTTCTGA
>Rhesus_Macaque|chr7:129851685-129851795:+
TAACATGTGATGTCAGAACCACTGTTAATGTTTTAGAAATCTATTGATTATACTTGAGAAAAAAAGAACAGAAGGGGGAACCTTAATTGACCACCTCCCATTCTTTCTGA

#
>20:25828196-25828325
TCTCTTCTTTCTGGGTAATTTCTGCCTCTGCAGTGAATGGTGAAACCAGACACATCCTCTCTGTTGGTATGACACAAAGACAGGCGTTCCTGCTCATGGGCTGAATCTTCAGATGAGGGGAGGTGTAGCA
>Chimpanzee|GL393549.1:3241-3370:+
TCTCTTCTTTCTGGGTAATTTCTGCCTCTGCAGTGAATGGTGAAACCAGACACATCCTCTCTGTTGGTATGACACAAAGACAGGCGTTCCTGCTCATGGGCTGAATCTTCAGATGAGGGGAGGTGTAGCA
>Gorilla|20:26458536-26458665:+
TCTCTTCTTTCTGGGTAATTTCTGCCTCTGCAGTGAATGGTGAAACCAGACACATCCTCTCTGTTGGTATGACACAAAGACAGGCGTTCCTGCTCATGGGCTGAATCTTCAGATGAGGGGAGGTGTAGCA
>Orangutan|20_random:5168871-5169000:+
TCTCTTCTTTCTGGGTAATTTCTGCCTCTGCAGTGAATGGTGAAACCAGACACATCCTCTCTGTTGGTATGACACAAAGACAGGCGTTCCTGCTCATGGGCTGAATCTTCAGATGAGGGGAGGTGTAGCA
>Gibbon|GL397756.1:72435-72305:-
CCTCTTCTTTCTGGGTCATTTCTGCCTTTGCAGTGAATGGTGCCACCAGGCACATCCTCTCTGCTAGTGTGACACAAGGACAGGCGTTCCTGCTCATGGCCTGAATCTTCAGATGAGGGGAGATGTAGCA
>Rhesus_Macaque|
-

#
>16:70560365-70560466
ACATATGTTGTTTCTTAATAGGGCTTGCTCTGCTGGTTCTGCTGTCTTCATCCAGAATTTCCCATACAGAAATGTCTGTTGAAGTAATAGTCTCCCAGCTAT
>Chimpanzee|16:69868930-69869031:+
ACATATGTTGTTTCTTAATAGGGCTTGCTCTGCTGGTTCTGCTGTCTTCATCCAGAATTTCCCATACAGAAATGTCTGTTGAAGTAATAGTCTCCCAGCTAT
>Gorilla|16:60729112-60729213:+
ACATATGTTGTTTCTTAATAGGGCTTGCTCTGCTGGTTCTGCTGTCTTCATCCAGAATTTCCCATACAGAAATGTCTGTTGAAGTAATAGTCTCCCAGCTAT
>Orangutan|16:61343705-61343806:-
ACATATGTTGTTTCTTAATAGGGCTTGCTCTGCTGGTTCTGCTGTCTTCATCCAGAATTTCCCATACAGAAATGTCTGTTGAAGTAATAGTCTCCCAGCTAT
>Gibbon|GL397515.1:313921-314022:+
ACATACGTTACTTCTTAATAGGGCTTGCTCTGCTGGTTCTGCTGTCTTCATCCAGAATTTCCTGTACAAAAATGTCTGTTGAAGTA-TAGTCTGCCAGCTAT
>Rhesus_Macaque|
-

#
>20:24775351-24775450
CAGCCCAGCCTTACAACAGACATGCTAGTACAATAACCCAGAATATTCGCCCCAGAGAATATTTGATGTGTAGTAACAGGGGAATCACCTCAGGAGTTTC
>Chimpanzee|20:24942975-24943074:+
CAGCCCAGCCTTACAACAGACATGCTAGTACAATAACCCAGAATATTCGCCCCAGAGAATATTTGATGTGTAGTAACAGGGGAATCACCTCAGGAGTTTC
>Gorilla|20:25422182-25422281:+
CAGCCCAGCCTTACAACAGACATGCTAGTACAATAACCCAGAATATTCGCCCCAGAGAATATTTGATGTGTAGTAACAGGGGAATCACCTCAGGAGTTTC
>Orangutan|20:19929033-19929132:+
CAGCCCAGCCTTACAACAGACATGCTAGTACAATAACCCAGAATATTCGCCCCAGAGAATATTTGATGTGTAGTAACAGGGGAATCACCTCAGGAGTTTC
>Gibbon|GL397437.1:1019021-1019119:+
CAGCACAGCCTTACGGTA--CATGCTAGTACAATAACCCAGAATATCCGCCCCAGAGAATATTTGACATGTAGTAACAGGGGAATCACCTCAGGAGTTTC
>Rhesus_Macaque|chr10:58010004-58010088:+
-----CAGCCTCACAATAGACATGCTAGTACAATAACCCAGAATATTCACCC-AGAGAATATTTG----------ACAGGGGAATCACCTCAGGAGTTTC

#
>Human|8:89779964-89780094
TATGTGTATTATAGAGAAACAGTGCTACATTATTTTGGATTAAAGCTAAAATGATCAAATGGAAACATAATTTTTTGATGTGACCAATTTCTTAATTTACATTTAAATGTAGTTCTTATAATTATCTAATT
>Chimpanzee|8:86936879-86937009:+
TATGTGTATTATAGAGAAACAGTGCTACATTATTTTGGATTAAAGCTAAAATGATCAAATGGAAACATAATTTTTTGATGTGACCAATTTCTTAATTTACATTTAAATGTAGTTCTTATAATTATCTAATT
>Gorilla|8:87500990-87501120:+
TATGTGTATTATAGAGAAACAGTGCTACATTATTTTGGATTAAAGCTAAAATGATCAAATGGAAACATAATTTTTTGATGTGACCAATTTCTTAATTTACATTTAAATGTAGTTCTTATAATTATCTAATT
>Orangutan|8:91930999-91931129:+
TATGTGTATTATAGAGAAACAGTGCTACATTATTTTGGATTAAAGCTAAAATGATCAAATGGAAACATAATTTTTTGATGTGACCAATTTCTTAATTTACATTTAAATGTAGTTCTTATAATTATCTAATT
>Gibbon|
-
>Rhesus_Macaque|
-

#
>7:71373209-71373309
TTTTGGTCCTCATCTCCCAAAAATCTGAACTCCTGGTATTGCAAAACTTGAATTTTCCCCTATGCTTACACTATATAATTCTTTTTAAAATCATGGGCTTT
>Chimpanzee|7:74873333-74873433:-
TTTTGGTCCTCATCTCCCAAAAATCTGAACTCCTGGTATTGCAAAACTTGAATTTTCCCCTATGCTTACACTATATAATTCTTTTTAAAATCATGGGCTTT
>Gorilla|7:69001506-69001606:+
TTTTGGTCCTCATCTCCCAAAAATCTGAACTCCTGGTATTGCAAAACTTGAATTTTCCCCTATGCTTACACTATATAATTCTTTTTAAAATCATGGGCTTT
>Orangutan|7:16097880-16097980:-
TTTTGGTCCTCATCTCCCAAAAATCTGAACTCCTGGTATTGCAAAACTTGAATTTTCCCCTATGCTTACACTATATAATTCTTTTTAAAATCATGGGCTTT
>Gibbon|GL397386.1:3592508-3592609:+
TTTTGGTCCTCGTCTCTCAAAAATCTGAACTCCGGGTATTGCAAAACTTGACTTTTCCCCTATGCTTATACCATATACTTCTTTTTAAAATCATGGGCTTT
>Rhesus_Macaque|chr3:57131742-57131843:+
TTTTGGTCCTCGTCTCTCAAAAATCTGAACTCCAGGTACTGCAAAACTTGACTTTTCCCCTATGCTTATACCATATAATTCTTTTTAAAATCATGGGCTTT

#
>Human|7:71604749-71604848
CCCACCCTACAGAGCTGATGGCTGTATTTGGAGCAGGCCTTCACTTTCAGGACTATATACTATGTTGCTACTTCCCTTATCTCTCTTTGCAAATGACAAA
>Chimpanzee|7:74640448-74640547:-
CCCACCCTACAGAGCTGATGGCTGTATTTGGAGCAGGCCTTCACTTTCAGGACTATATACTATGTTGCTACTTCCCTTATCTCTCTTTGCAAATGACAAA
>Gorilla|7:69244397-69244496:+
CCCACCCTACAGAGCTGATGGCTGTATTTGGAGCAGGCCTTCACTTTCAGGACTATATACTATGTTGCTACTTCCCTTATCTCTCTTTGCAAATGACAAA
>Orangutan|7:15874011-15874110:-
CCCACCCTACAGAGCTGATGGCTGTATTTGGAGCAGGCCTTCACTTTCAGGACTATATACTATGTTGCTACTTCCCTTATCTCTCTTTGCAAATGACAAA
>Gibbon|
-
>Rhesus_Macaque|
-

#
>7:67804876-67804983
TATATTCCTGTGATCTTTATCACCTTTTAAATACACTCTCCATGTTTTCTAGAATCTTTGGAAGTTCCCACCTTCTCACTCCCTCTCCCAAAGTCTTCAATCACTGCA
>Chimpanzee|7:66871665-66871772:+
TATATTCCTGTGATCTTTATCACCTTTTAAATACACTCTCCATGTTTTCTAGAATCTTTGGAAGTTCCCACCTTCTCACTCCCTCTCCCAAAGTCTTCAATCACTGCA
>Gorilla|7:65336774-65336881:+
TATATTCCTGTGATCTTTATCACCTTTTAAATACACTCTCCATGTTTTCTAGAATCTTTGGAAGTTCCCACCTTCTCACTCCCTCTCCCAAAGTCTTCAATCACTGCA
>Orangutan|7:19844631-19844738:-
TATATTCCTGTGATCTTTATCACCTTTTAAATACACTCTCCATGTTTTCTAGAATCTTTGGAAGTTCCCACCTTCTCACTCCCTCTCCCAAAGTCTTCAATCACTGCA
>Gibbon|GL397497.1:1249416-1249524:+
TAAATTCCTGTGATCTTTATCACCATTTAAATACGCTCTCCATGTTTTCTAGAGTCTTTGGAAGTTCCCGCTTTCTCATTCCCTCTCCCAAAGTCTTCAATCACTGCA
>Rhesus_Macaque|chr3:53474814-53474913:+
--------TATG-TTCTTATCACCTTTTAAATATACTCTTCATCTTTTCCAGAATCTTCGGAAGTTCTCACTTTCTCATTCCCTCTCCCAAAGTCTTCAATCACTGTA

#
>Human|3:120103361-120103544
TGTTTTCTTTCTTTCTTTCTTTGCAGGGAGAAAGTATCCCCATACCTATTAAGAGATTTGAATAACATCTGCCCAAGAGTCTAATCATCTTGCCTTTAGCCACAGGTGCTCCTGGTTTTCTCTTGTGGATATTTTGTCCTAGACCCCTACCTATCATAAACAGAAAAAAGTAAGGTAGTAATAG
>Chimpanzee|3:123749786-123749969:+
TGTTTTCTTTCTTTCTTTCTTTGCAGGGAGAAAGTATCCCCATACCTATTAAGAGATTTGAATAACATCTGCCCAAGAGTCTAATCATCTTGCCTTTAGCCACAGGTGCTCCTGGTTTTCTCTTGTGGATATTTTGTCCTAGACCCCTACCTATCATAAACAGAAAAAAGTAAGGTAGTAATAG
>Gorilla|3:119964505-119964688:+
TGTTTTCTTTCTTTCTTTCTTTGCAGGGAGAAAGTATCCCCATACCTATTAAGAGATTTGAATAACATCTGCCCAAGAGTCTAATCATCTTGCCTTTAGCCACAGGTGCTCCTGGTTTTCTCTTGTGGATATTTTGTCCTAGACCCCTACCTATCATAAACAGAAAAAAGTAAGGTAGTAATAG
>Orangutan|3:12279329-12279512:-
TGTTTTCTTTCTTTCTTTCTTTGCAGGGAGAAAGTATCCCCATACCTATTAAGAGATTTGAATAACATCTGCCCAAGAGTCTAATCATCTTGCCTTTAGCCACAGGTGCTCCTGGTTTTCTCTTGTGGATATTTTGTCCTAGACCCCTACCTATCATAAACAGAAAAAAGTAAGGTAGTAATAG
>Gibbon|
-
>Rhesus_Macaque|
-

#
>4:110171336-110171448
TCAGCTTGATAGATTTGCTATAAAATAAGATAACAATAGTCTCATTATGAATTGTCTCCAAGATATATTATAGAGAATTAGTATCATCCAAACAACATAAAGGCTTTAAGGCA
>Chimpanzee|4:111871064-111871176:+
TCAGCTTGATAGATTTGCTATAAAATAAGATAACAATAGTCTCATTATGAATTGTCTCCAAGATATATTATAGAGAATTAGTATCATCCAAACAACATAAAGGCTTTAAGGCA
>Gorilla|4:118651282-118651394:+
TCAGCTTGATAGATTTGCTATAAAATAAGATAACAATAGTCTCATTATGAATTGTCTCCAAGATATATTATAGAGAATTAGTATCATCCAAACAACATAAAGGCTTTAAGGCA
>Orangutan|4:113906462-113906574:+
TCAGCTTGATAGATTTGCTATAAAATAAGATAACAATAGTCTCATTATGAATTGTCTCCAAGATATATTATAGAGAATTAGTATCATCCAAACAACATAAAGGCTTTAAGGCA
>Gibbon|GL397271.1:22627320-22627212:-
TCAGCTTGATAGATTTGCTATAAAATAAGATAACAATAGTCTCATTATGAATTGTCTCAAAGATA-----TAGCGAATTAGTATCATCCAAACAACATAAAGGCTTTAAGGCA
>Rhesus_Macaque|chr5:102185300-102185408:+
TCAGCTTGATAGATTTGCTATAAAACAA-----CAATAGTCTCACTCTGAATTGTCTCCAAGATATATCATAGAGAATTAGTATTGTCCAAACAACATAAGGGTTTTAAGGCA

#
>4:108393462-108393561
AACAGAGAGGAAAATAACATATGAGGCATAAGTGTATCTGGGTAATGTAATGGGTGCTCTGTAGCAGTCATGATTCATTCTCTAATCCATTTCTTCATAA
>Chimpanzee|4:110072743-110072842:+
AACAGAGAGGAAAATAACATATGAGGCATAAGTGTATCTGGGTAATGTAATGGGTGCTCTGTAGCAGTCATGATTCATTCTCTAATCCATTTCTTCATAA
>Gorilla|4:116825518-116825617:+
AACAGAGAGGAAAATAACATATGAGGCATAAGTGTATCTGGGTAATGTAATGGGTGCTCTGTAGCAGTCATGATTCATTCTCTAATCCATTTCTTCATAA
>Orangutan|4:112199325-112199424:+
AACAGAGAGGAAAATAACATATGAGGCATAAGTGTATCTGGGTAATGTAATGGGTGCTCTGTAGCAGTCATGATTCATTCTCTAATCCATTTCTTCATAA
>Gibbon|
-
>Rhesus_Macaque|chr5:100421391-100421488:+
AACAGAGAGGAAAATAACGTATCAG-CATAAGTGTATCTGGGTAATGTAACAG-TGCTCTGTAGCAATCATGATTCATTCTCTAATC-ATTTCTTCATAG

#
>Human|7:72009277-72009391
GGGGGGAGTCCCTAACCTGAAATTCCAGCACTAACAAATTATTTGATTTTAGACAATGGTCTCTTTCTGTGTCCCCTTTAAACTCTAAGTCCCCACAAAGGAACAGCATAATGAG
>Chimpanzee|7:71478850-71478964:+
GGGGGGAGTCCCTAACCTGAAATTCCAGCACTAACAAATTATTTGATTTTAGACAATGGTCTCTTTCTGTGTCCCCTTTAAACTCTAAGTCCCCACAAAGGAACAGCATAATGAG
>Gorilla|7:64202514-64202628:-
GGGGGGAGTCCCTAACCTGAAATTCCAGCACTAACAAATTATTTGATTTTAGACAATGGTCTCTTTCTGTGTCCCCTTTAAACTCTAAGTCCCCACAAAGGAACAGCATAATGAG
>Orangutan|7:15434991-15435105:-
GGGGGGAGTCCCTAACCTGAAATTCCAGCACTAACAAATTATTTGATTTTAGACAATGGTCTCTTTCTGTGTCCCCTTTAAACTCTAAGTCCCCACAAAGGAACAGCATAATGAG
>Gibbon|
-
>Rhesus_Macaque|
-

#
>Human|7:73868109-73868211
AATCCCGTATGTAAATGGCAGCCAATGGAGGGTGGTGTTGCGCGGGGCTGGGATTAGGGCCGGGGCGAATGGCTGGCAATCTTACTGGGATTACAGAACAAAG
>Chimpanzee|7:72660721-72660823:-
AATCCCGTATGTAAATGGCAGCCAATGGAGGGTGGTGTTGCGCGGGGCTGGGATTAGGGCCGGGGCGAATGGCTGGCAATCTTACTGGGATTACAGAACAAAG
>Gorilla|7:71476726-71476828:+
AATCCCGTATGTAAATGGCAGCCAATGGAGGGTGGTGTTGCGCGGGGCTGGGATTAGGGCCGGGGCGAATGGCTGGCAATCTTACTGGGATTACAGAACAAAG
>Orangutan|7:13571024-13571126:-
AATCCCGTATGTAAATGGCAGCCAATGGAGGGTGGTGTTGCGCGGGGCTGGGATTAGGGCCGGGGCGAATGGCTGGCAATCTTACTGGGATTACAGAACAAAG
>Gibbon|
-
>Rhesus_Macaque|
-

#
>3:118519689-118519789
ACATACACACCCCACATATAAGCTACCTGAGTAGAGGCAAGTAGGAAGGTGAGATCCTACCCAAGAGTAGCGATTAGCCAAACA------GCTCTGCCTTTCATATA
>Chimpanzee|3:122177054-122177154:+
ACATACACACCCCACATATAAGCTACCTGAGTAGAGGCAAGTAGGAAGGTGAGATCCTACCCAAGAGTAGCGATTAGCCAAACA------GCTCTGCCTTTCATATA
>Gorilla|3:118301974-118302074:+
ACATACACACCCCACATATAAGCTACCTGAGTAGAGGCAAGTAGGAAGGTGAGATCCTACCCAAGAGTAGCGATTAGCCAAACA------GCTCTGCCTTTCATATA
>Orangutan|3:13882118-13882218:-
ACATACACACCCCACATATAAGCTACCTGAGTAGAGGCAAGTAGGAAGGTGAGATCCTACCCAAGAGTAGCGATTAGCCAAACA------GCTCTGCCTTTCATATA
>Gibbon|
-
>Rhesus_Macaque|chr2:38850424-38850531:+
ACATACATACCCCATATATAAGCTACCTGAGTAGAGGCAAGTAGGAAGGTGAGATCTCACCCAAGAGGAGGGATTAGCCAAACACAAACAGCTCTGCCTTTGATATA

#
>Human|3:112597819-112597923
TTACCTGTTCAGACTGATGTTATCACAGACATTTCAACCATAATACAAATATTTTATTTAATAGCTTTAATTGAACAAATGCAAATATAGCCAATACACACAAAC
>Chimpanzee|3:116204807-116204911:+
TTACCTGTTCAGACTGATGTTATCACAGACATTTCAACCATAATACAAATATTTTATTTAATAGCTTTAATTGAACAAATGCAAATATAGCCAATACACACAAAC
>Gorilla|3:112177535-112177639:+
TTACCTGTTCAGACTGATGTTATCACAGACATTTCAACCATAATACAAATATTTTATTTAATAGCTTTAATTGAACAAATGCAAATATAGCCAATACACACAAAC
>Orangutan|3:19941618-19941722:-
TTACCTGTTCAGACTGATGTTATCACAGACATTTCAACCATAATACAAATATTTTATTTAATAGCTTTAATTGAACAAATGCAAATATAGCCAATACACACAAAC
>Gibbon|
-
>Rhesus_Macaque|
-

#
>4:106184712-106184842
GGTAAGAAATAGTAAGTTTTGGGATGGGGAGAAGATATCAAAATTTTGGACATGCTAG---------GCTTCTAGGTTAATTAGATGGAGAATCAGGAGAAAAATTCAGGCTAGCACTGTAGATTTGAGAGTC---AGAATGC
>Chimpanzee|4:107833434-107833564:+
GGTAAGAAATAGTAAGTTTTGGGATGGGGAGAAGATATCAAAATTTTGGACATGCTAG---------GCTTCTAGGTTAATTAGATGGAGAATCAGGAGAAAAATTCAGGCTAGCACTGTAGATTTGAGAGTC---AGAATGC
>Gorilla|4:114591191-114591321:+
GGTAAGAAATAGTAAGTTTTGGGATGGGGAGAAGATATCAAAATTTTGGACATGCTAG---------GCTTCTAGGTTAATTAGATGGAGAATCAGGAGAAAAATTCAGGCTAGCACTGTAGATTTGAGAGTC---AGAATGC
>Orangutan|4:109921854-109921984:+
GGTAAGAAATAGTAAGTTTTGGGATGGGGAGAAGATATCAAAATTTTGGACATGCTAG---------GCTTCTAGGTTAATTAGATGGAGAATCAGGAGAAAAATTCAGGCTAGCACTGTAGATTTGAGAGTC---AGAATGC
>Gibbon|GL397271.1:26668308-26668169:-
GGTAAGAAATAGTAAGTTTTGGGATGGGGAGAAGATATCAAAATTTTGGACATGCTAGGCTTGACATGCTTCGAGGTTAA-TAGATGGAGAATCAGGAGAAAAATTCAGGCTAGCACTGTAGATTTGAGAGTC---AGAATGC
>Rhesus_Macaque|chr5:98329051-98329194:+
GGTAAGAAATAGTAAGTTCTGGGATGGGGAGAAGATATAAAAATTTTGTACATGCTAGGCTTGACATGCTTCTAAGTTAATTAGATGGAGAATCAGGAGAAAAATTCAGGCTAGCACTGTAGATTTGAGAGTTGGAAGAATGC

#
>3:109889340-109889442
AGCAAAACACACTCTATCCTATCAAACCATCTCTTAAATGTAACCTTTTAGCAAGTACAGTCACAAGCTTGCTGTCCTCACATTGGGTTAGGCATAGTCAGTA
>Chimpanzee|3:113487159-113487261:+
AGCAAAACACACTCTATCCTATCAAACCATCTCTTAAATGTAACCTTTTAGCAAGTACAGTCACAAGCTTGCTGTCCTCACATTGGGTTAGGCATAGTCAGTA
>Gorilla|3:109435776-109435878:+
AGCAAAACACACTCTATCCTATCAAACCATCTCTTAAATGTAACCTTTTAGCAAGTACAGTCACAAGCTTGCTGTCCTCACATTGGGTTAGGCATAGTCAGTA
>Orangutan|3_random:16326756-16326858:+
AGCAAAACACACTCTATCCTATCAAACCATCTCTTAAATGTAACCTTTTAGCAAGTACAGTCACAAGCTTGCTGTCCTCACATTGGGTTAGGCATAGTCAGTA
>Gibbon|GL397284.1:16519509-16519612:+
AGGAAAACACCTTCTATCCTATCAAACCGTCTCTTAAATGTAACCTTTTTGCAAGTACAGTCACAAGCACGCTGTCCTCACATTGGGTTAGGCATAATCAGTA
>Rhesus_Macaque|chr2:30289489-30289568:+
AGGAAAACACACTCTATCCTATCAAACCATCTGTTAAATGTAACCTTTTAACAAGTACAGTCACAAGCTTG------------------------AGTCAGTA


#
>Human|3:120103218-120103348
GTAACAGTGAATGAGTTGAGGGCTACCACTCTTAGGGAGAAGAAAGAATTTACTTTGTACAGCTATTCTTTCCTGTGTGACTTCAAGAAATGCACTGTAGATAAATGTAGGATCTGCCTCTAACACAAAAC
>Chimpanzee|3:123749643-123749773:+
GTAACAGTGAATGAGTTGAGGGCTACCACTCTTAGGGAGAAGAAAGAATTTACTTTGTACAGCTATTCTTTCCTGTGTGACTTCAAGAAATGCACTGTAGATAAATGTAGGATCTGCCTCTAACACAAAAC
>Gorilla|3:119964362-119964492:+
GTAACAGTGAATGAGTTGAGGGCTACCACTCTTAGGGAGAAGAAAGAATTTACTTTGTACAGCTATTCTTTCCTGTGTGACTTCAAGAAATGCACTGTAGATAAATGTAGGATCTGCCTCTAACACAAAAC
>Orangutan|3:12279525-12279655:-
GTAACAGTGAATGAGTTGAGGGCTACCACTCTTAGGGAGAAGAAAGAATTTACTTTGTACAGCTATTCTTTCCTGTGTGACTTCAAGAAATGCACTGTAGATAAATGTAGGATCTGCCTCTAACACAAAAC
>Gibbon|
-
>Rhesus_Macaque|
-

#
>4:91846229-91846336
CAATATGTGTTTTACAAATAACAACCTTTGTATCTATAAATCTGCAAGACAGAGAGTTTGTTCAATATGAGTAATAAAATCATAATTTTCATTAAATCTTATTCTAAT
>Chimpanzee|4:93218953-93219060:+
CAATATGTGTTTTACAAATAACAACCTTTGTATCTATAAATCTGCAAGACAGAGAGTTTGTTCAATATGAGTAATAAAATCATAATTTTCATTAAATCTTATTCTAAT
>Gorilla|4:99952711-99952818:+
CAATATGTGTTTTACAAATAACAACCTTTGTATCTATAAATCTGCAAGACAGAGAGTTTGTTCAATATGAGTAATAAAATCATAATTTTCATTAAATCTTATTCTAAT
>Orangutan|4:94916685-94916792:+
CAATATGTGTTTTACAAATAACAACCTTTGTATCTATAAATCTGCAAGACAGAGAGTTTGTTCAATATGAGTAATAAAATCATAATTTTCATTAAATCTTATTCTAAT
>Gibbon|GL397271.1:40879558-40879454:-
[truncated: 864,296 more chars]
